# Supplementary material for: Identifying deer antler uhrf1 proliferation and s100a10 mineralization genes using comparative RNA-seq
Source: Stem Cell Res Ther. 2018 Oct 31;9:292. doi: 10.1186/s13287-018-1027-6 (PMC6208050; doi:10.1186/s13287-018-1027-6)
Supplement: Supplementary file 2 — Comparison of Differentially Expressed Genes from Fallow Deer RM and Human Mesenchymal Stem Cells. (XLSX 13100 kb) [file 13287_2018_1027_MOESM2_ESM.xlsx]

## Sheet: FD2ProDiffExp
test_id	gene_id	gene	locus	sample_1	sample_2	status	value_1	value_2	log2(fold_change)	test_stat	p_value	q_value	significant
XLOC_018690	XLOC_018690	2013-03-06	chr20:66204730-66503839	00PercentSerumFD2	10PercentSerumFD2	OK	28.9346	17.8191	-0.69937	-2.17081	0.00235	0.0486065	yes
XLOC_042507	XLOC_042507	2013-09-06	chrUn_JH123243:159827-233422	00PercentSerumFD2	10PercentSerumFD2	OK	6.58257	15.059	1.1939	3.74243	5e-05	0.00188063	yes
XLOC_000021	XLOC_000021	-	chr1:2838652-2882875	00PercentSerumFD2	10PercentSerumFD2	OK	20.4638	37.7297	0.882623	3.05849	5e-05	0.00188063	yes
XLOC_000048	XLOC_000048	-	chr1:17820369-18076175	00PercentSerumFD2	10PercentSerumFD2	OK	11.5406	29.7557	1.36645	4.55767	0.00045	0.0125543	yes
XLOC_000053	XLOC_000053	-	chr1:21746936-21930568	00PercentSerumFD2	10PercentSerumFD2	OK	22.931	14.1708	-0.694384	-2.5459	0.0003	0.00896231	yes
XLOC_000117	XLOC_000117	-	chr1:54095927-54147235	00PercentSerumFD2	10PercentSerumFD2	OK	1151.72	703.615	-0.710934	-2.91514	5e-05	0.00188063	yes
XLOC_000223	XLOC_000223	-	chr1:75263407-75274862	00PercentSerumFD2	10PercentSerumFD2	OK	0	1.73435	inf	#NAME?	5e-05	0.00188063	yes
XLOC_000224	XLOC_000224	-	chr1:75328976-75329552	00PercentSerumFD2	10PercentSerumFD2	OK	9.92826	28.5538	1.52407	4.59005	5e-05	0.00188063	yes
XLOC_000319	XLOC_000319	-	chr1:97238108-98260137	00PercentSerumFD2	10PercentSerumFD2	OK	26.5844	7.32449	-1.85978	-2.94471	0.00015	0.00497626	yes
XLOC_000339	XLOC_000339	-	chr1:106015093-106335011	00PercentSerumFD2	10PercentSerumFD2	OK	11.7371	33.384	1.50808	4.57398	5e-05	0.00188063	yes
XLOC_000348	XLOC_000348	-	chr1:108524595-109298676	00PercentSerumFD2	10PercentSerumFD2	OK	44.2105	14.6265	-1.59581	-3.15456	5e-05	0.00188063	yes
XLOC_000539	XLOC_000539	-	chr1:160930009-161252755	00PercentSerumFD2	10PercentSerumFD2	OK	52.6551	25.8584	-1.02594	-2.90618	0.00025	0.00771581	yes
XLOC_000587	XLOC_000587	-	chr1:15030168-15292441	00PercentSerumFD2	10PercentSerumFD2	OK	2.3068	0.545683	-2.07976	-2.50017	0.0022	0.0461778	yes
XLOC_000604	XLOC_000604	-	chr1:24314460-24491857	00PercentSerumFD2	10PercentSerumFD2	OK	6.69373	2.5782	-1.37645	-3.657	5e-05	0.00188063	yes
XLOC_000653	XLOC_000653	-	chr1:53309468-53754983	00PercentSerumFD2	10PercentSerumFD2	OK	124.586	58.1854	-1.09841	-3.23567	5e-05	0.00188063	yes
XLOC_000735	XLOC_000735	-	chr1:69398837-70596777	00PercentSerumFD2	10PercentSerumFD2	OK	10.3279	32.0943	1.63576	3.2389	5e-05	0.00188063	yes
XLOC_000847	XLOC_000847	-	chr1:93034031-94560737	00PercentSerumFD2	10PercentSerumFD2	OK	21.6895	5.00221	-2.11636	-2.54085	0.00125	0.0295258	yes
XLOC_000882	XLOC_000882	-	chr1:101935420-102219832	00PercentSerumFD2	10PercentSerumFD2	OK	37.6946	13.0459	-1.53076	-2.67103	0.0004	0.0113743	yes
XLOC_000949	XLOC_000949	-	chr1:122323817-122325584	00PercentSerumFD2	10PercentSerumFD2	OK	33.016	21.5161	-0.617748	-2.2272	0.0013	0.0303028	yes
XLOC_001127	XLOC_001127	-	chr1:2883455-2889237	00PercentSerumFD2	10PercentSerumFD2	OK	0.450045	1.11447	1.30821	2.61294	0.00155	0.0348908	yes
XLOC_001160	XLOC_001160	-	chr1:4604008-4735493	00PercentSerumFD2	10PercentSerumFD2	OK	10.9503	23.6632	1.11168	3.37082	5e-05	0.00188063	yes
XLOC_001311	XLOC_001311	-	chr1:56681651-56683594	00PercentSerumFD2	10PercentSerumFD2	OK	8.13922	2.82118	-1.52859	-4.19181	5e-05	0.00188063	yes
XLOC_001581	XLOC_001581	-	chr1:93030261-93033755	00PercentSerumFD2	10PercentSerumFD2	OK	1.84717	0.209209	-3.1423	-3.99054	0.00015	0.00497626	yes
XLOC_001789	XLOC_001789	-	chr1:114524576-114524979	00PercentSerumFD2	10PercentSerumFD2	OK	0	1.29434	inf	#NAME?	0.0015	0.0340683	yes
XLOC_001792	XLOC_001792	-	chr1:114529786-114530328	00PercentSerumFD2	10PercentSerumFD2	OK	0	1.01475	inf	#NAME?	0.00015	0.00497626	yes
XLOC_001798	XLOC_001798	-	chr1:114549708-114550250	00PercentSerumFD2	10PercentSerumFD2	OK	0	0.996258	inf	#NAME?	0.0001	0.00352547	yes
XLOC_001822	XLOC_001822	-	chr1:125682144-125683072	00PercentSerumFD2	10PercentSerumFD2	OK	8.55371	3.67635	-1.21828	-3.00895	0.0018	0.0393435	yes
XLOC_001929	XLOC_001929	-	chr1:147790091-147790736	00PercentSerumFD2	10PercentSerumFD2	OK	13.2563	5.67328	-1.22442	-3.32143	0.00195	0.0416961	yes
XLOC_002182	XLOC_002182	-	chr10:28986098-29073496	00PercentSerumFD2	10PercentSerumFD2	OK	5.13134	20.8273	2.02107	4.49241	5e-05	0.00188063	yes
XLOC_002209	XLOC_002209	-	chr10:35803529-36108376	00PercentSerumFD2	10PercentSerumFD2	OK	4.38469	26.023	2.56924	6.60481	5e-05	0.00188063	yes
XLOC_002242	XLOC_002242	-	chr10:39992369-40252423	00PercentSerumFD2	10PercentSerumFD2	OK	24.0638	83.9412	1.80251	7.50985	5e-05	0.00188063	yes
XLOC_002333	XLOC_002333	-	chr10:60263929-60309920	00PercentSerumFD2	10PercentSerumFD2	OK	2.32557	5.68808	1.29036	3.07598	0.00045	0.0125543	yes
XLOC_002374	XLOC_002374	-	chr10:68715779-69261183	00PercentSerumFD2	10PercentSerumFD2	OK	5800.68	2659.04	-1.12532	-3.59275	5e-05	0.00188063	yes
XLOC_002381	XLOC_002381	-	chr10:69893000-70269949	00PercentSerumFD2	10PercentSerumFD2	OK	37.686	5.71312	-2.72168	-4.41791	5e-05	0.00188063	yes
XLOC_002398	XLOC_002398	-	chr10:72575748-72581757	00PercentSerumFD2	10PercentSerumFD2	OK	7.20359	0.815286	-3.14334	-4.1117	5e-05	0.00188063	yes
XLOC_002406	XLOC_002406	-	chr10:74436269-74528698	00PercentSerumFD2	10PercentSerumFD2	OK	12.025	24.8581	1.04768	2.61713	0.00045	0.0125543	yes
XLOC_002531	XLOC_002531	-	chr10:96610215-96854593	00PercentSerumFD2	10PercentSerumFD2	OK	54.5231	96.6618	0.826079	2.49014	0.00045	0.0125543	yes
XLOC_002533	XLOC_002533	-	chr10:99304964-99938693	00PercentSerumFD2	10PercentSerumFD2	OK	74.6812	23.8912	-1.64427	-5.51329	5e-05	0.00188063	yes
XLOC_002562	XLOC_002562	-	chr10:876163-1488417	00PercentSerumFD2	10PercentSerumFD2	OK	25.6985	11.8476	-1.1171	-2.16914	0.0022	0.0461778	yes
XLOC_002598	XLOC_002598	-	chr10:10665344-10907211	00PercentSerumFD2	10PercentSerumFD2	OK	14.0154	4.40101	-1.67111	-2.65294	0.00185	0.0400656	yes
XLOC_002731	XLOC_002731	-	chr10:29907178-29915310	00PercentSerumFD2	10PercentSerumFD2	OK	7.50185	4.19754	-0.837703	-2.48986	5e-05	0.00188063	yes
XLOC_002792	XLOC_002792	-	chr10:42807188-42953658	00PercentSerumFD2	10PercentSerumFD2	OK	27.2126	15.8014	-0.784218	-2.50866	0.00025	0.00771581	yes
XLOC_002910	XLOC_002910	-	chr10:69893000-70269949	00PercentSerumFD2	10PercentSerumFD2	OK	37.476	10.7898	-1.7963	-5.0782	5e-05	0.00188063	yes
XLOC_002929	XLOC_002929	-	chr10:74581985-74590826	00PercentSerumFD2	10PercentSerumFD2	OK	3.95574	8.44551	1.09424	3.50145	5e-05	0.00188063	yes
XLOC_002958	XLOC_002958	-	chr10:81229590-81631720	00PercentSerumFD2	10PercentSerumFD2	OK	25.7655	7.81083	-1.72189	-3.13262	5e-05	0.00188063	yes
XLOC_003090	XLOC_003090	-	chr10:7130706-7131053	00PercentSerumFD2	10PercentSerumFD2	OK	0	5.78582	inf	#NAME?	5e-05	0.00188063	yes
XLOC_003332	XLOC_003332	-	chr10:31472166-31472763	00PercentSerumFD2	10PercentSerumFD2	OK	0	1.79317	inf	#NAME?	5e-05	0.00188063	yes
XLOC_003430	XLOC_003430	-	chr10:50148808-50149157	00PercentSerumFD2	10PercentSerumFD2	OK	377.337	205.661	-0.875588	-6.27914	5e-05	0.00188063	yes
XLOC_003548	XLOC_003548	-	chr10:66775516-66777062	00PercentSerumFD2	10PercentSerumFD2	OK	6.28538	14.2307	1.17894	3.77156	5e-05	0.00188063	yes
XLOC_003631	XLOC_003631	-	chr10:75147176-75148816	00PercentSerumFD2	10PercentSerumFD2	OK	1.57525	5.00477	1.66772	3.57387	0.0003	0.00896231	yes
XLOC_003740	XLOC_003740	-	chr10:86298240-86298821	00PercentSerumFD2	10PercentSerumFD2	OK	0	1.03759	inf	#NAME?	0.00015	0.00497626	yes
XLOC_003804	XLOC_003804	-	chr10:93854074-93855252	00PercentSerumFD2	10PercentSerumFD2	OK	0	1.4776	inf	#NAME?	5e-05	0.00188063	yes
XLOC_003805	XLOC_003805	-	chr10:93855378-93856320	00PercentSerumFD2	10PercentSerumFD2	OK	0	0.833201	inf	#NAME?	5e-05	0.00188063	yes
XLOC_003814	XLOC_003814	-	chr10:95016968-95019585	00PercentSerumFD2	10PercentSerumFD2	OK	1.76195	0.442667	-1.99288	-2.97419	0.00185	0.0400656	yes
XLOC_003858	XLOC_003858	-	chr11:593611-800592	00PercentSerumFD2	10PercentSerumFD2	OK	13.8207	35.1094	1.34502	4.32523	5e-05	0.00188063	yes
XLOC_003885	XLOC_003885	-	chr11:4448061-4923702	00PercentSerumFD2	10PercentSerumFD2	OK	66.5135	155.89	1.22881	2.95205	5e-05	0.00188063	yes
XLOC_003986	XLOC_003986	-	chr11:28720788-28723623	00PercentSerumFD2	10PercentSerumFD2	OK	1.69666	0.496469	-1.77292	-2.4553	0.0019	0.0407993	yes
XLOC_004089	XLOC_004089	-	chr11:60224073-60399345	00PercentSerumFD2	10PercentSerumFD2	OK	5.37113	19.579	1.86601	5.87763	5e-05	0.00188063	yes
XLOC_004100	XLOC_004100	-	chr11:63148431-63150518	00PercentSerumFD2	10PercentSerumFD2	OK	13.5777	7.67747	-0.822542	-2.54983	0.0016	0.0357438	yes
XLOC_005023	XLOC_005023	-	chr11:12980505-12981367	00PercentSerumFD2	10PercentSerumFD2	OK	2.55981	17.3652	2.76209	6.226	5e-05	0.00188063	yes
XLOC_005163	XLOC_005163	-	chr11:37382701-37383168	00PercentSerumFD2	10PercentSerumFD2	OK	5.95357	21.1232	1.827	5.0108	0.0004	0.0113743	yes
XLOC_005189	XLOC_005189	-	chr11:45823615-45824543	00PercentSerumFD2	10PercentSerumFD2	OK	11.1107	5.40865	-1.03861	-2.90451	0.0019	0.0407993	yes
XLOC_005372	XLOC_005372	-	chr11:70668737-70669269	00PercentSerumFD2	10PercentSerumFD2	OK	0	1.00498	inf	#NAME?	0.00035	0.0101981	yes
XLOC_005382	XLOC_005382	-	chr11:71911344-71911903	00PercentSerumFD2	10PercentSerumFD2	OK	0	1.56375	inf	#NAME?	5e-05	0.00188063	yes
XLOC_005385	XLOC_005385	-	chr11:72004948-72005444	00PercentSerumFD2	10PercentSerumFD2	OK	0	1.13551	inf	#NAME?	0.0004	0.0113743	yes
XLOC_005387	XLOC_005387	-	chr11:72097861-72098405	00PercentSerumFD2	10PercentSerumFD2	OK	0	1.03753	inf	#NAME?	0.00035	0.0101981	yes
XLOC_005388	XLOC_005388	-	chr11:72160913-72161845	00PercentSerumFD2	10PercentSerumFD2	OK	0	0.80758	inf	#NAME?	5e-05	0.00188063	yes
XLOC_005392	XLOC_005392	-	chr11:72592070-72594497	00PercentSerumFD2	10PercentSerumFD2	OK	1.22151	3.10301	1.34501	2.92765	0.0006	0.016008	yes
XLOC_005504	XLOC_005504	-	chr11:92450492-92766866	00PercentSerumFD2	10PercentSerumFD2	OK	16.1821	7.67033	-1.07704	-2.74227	0.001	0.0244015	yes
XLOC_005563	XLOC_005563	-	chr11:100600172-100601658	00PercentSerumFD2	10PercentSerumFD2	OK	1.47624	0	#NAME?	#NAME?	5e-05	0.00188063	yes
XLOC_005605	XLOC_005605	-	chr11:105062983-105063574	00PercentSerumFD2	10PercentSerumFD2	OK	61.1079	26.6448	-1.19751	-5.10032	5e-05	0.00188063	yes
XLOC_005794	XLOC_005794	-	chr12:40818595-40850048	00PercentSerumFD2	10PercentSerumFD2	OK	2.24564	0.51081	-2.13627	-2.31299	0.00105	0.0253769	yes
XLOC_005814	XLOC_005814	-	chr12:55216946-55549385	00PercentSerumFD2	10PercentSerumFD2	OK	7.7312	21.8588	1.49945	3.33562	5e-05	0.00188063	yes
XLOC_005818	XLOC_005818	-	chr12:62084499-62296862	00PercentSerumFD2	10PercentSerumFD2	OK	36.4525	147.21	2.01378	3.74448	5e-05	0.00188063	yes
XLOC_005860	XLOC_005860	-	chr12:82465945-82692897	00PercentSerumFD2	10PercentSerumFD2	OK	101.5	13.1512	-2.94821	-6.77043	5e-05	0.00188063	yes
XLOC_005965	XLOC_005965	-	chr12:25373260-25380969	00PercentSerumFD2	10PercentSerumFD2	OK	6.58348	2.90255	-1.18153	-3.18702	5e-05	0.00188063	yes
XLOC_006028	XLOC_006028	-	chr12:40598494-40815635	00PercentSerumFD2	10PercentSerumFD2	OK	20.9985	6.51281	-1.68893	-3.49431	5e-05	0.00188063	yes
XLOC_006029	XLOC_006029	-	chr12:40815932-40818320	00PercentSerumFD2	10PercentSerumFD2	OK	1.98928	0.516176	-1.94631	-2.8418	0.0009	0.0224247	yes
XLOC_006031	XLOC_006031	-	chr12:40818595-40850048	00PercentSerumFD2	10PercentSerumFD2	OK	4.1726	0.985321	-2.08228	-5.04343	5e-05	0.00188063	yes
XLOC_006061	XLOC_006061	-	chr12:59257203-59257608	00PercentSerumFD2	10PercentSerumFD2	OK	154.411	468.327	1.60074	11.1912	5e-05	0.00188063	yes
XLOC_006063	XLOC_006063	-	chr12:62084499-62296862	00PercentSerumFD2	10PercentSerumFD2	OK	346.254	1154.24	1.73705	5.5293	5e-05	0.00188063	yes
XLOC_006070	XLOC_006070	-	chr12:68379605-68934766	00PercentSerumFD2	10PercentSerumFD2	OK	53.3151	28.5115	-0.902999	-2.55885	0.0005	0.0137436	yes
XLOC_006192	XLOC_006192	-	chr12:15287586-15288179	00PercentSerumFD2	10PercentSerumFD2	OK	0	0.792995	inf	#NAME?	0.00085	0.021481	yes
XLOC_006375	XLOC_006375	-	chr12:30908909-30909450	00PercentSerumFD2	10PercentSerumFD2	OK	0	1.56436	inf	#NAME?	5e-05	0.00188063	yes
XLOC_006381	XLOC_006381	-	chr12:31642710-31644823	00PercentSerumFD2	10PercentSerumFD2	OK	0.941428	7.67283	3.02684	6.06738	5e-05	0.00188063	yes
XLOC_006605	XLOC_006605	-	chr12:76492044-76492501	00PercentSerumFD2	10PercentSerumFD2	OK	0	1.11855	inf	#NAME?	0.0015	0.0340683	yes
XLOC_006640	XLOC_006640	-	chr13:6589042-6810753	00PercentSerumFD2	10PercentSerumFD2	OK	5.24217	1.60556	-1.70709	-2.82319	0.0002	0.00638396	yes
XLOC_006815	XLOC_006815	-	chr13:47856856-47858633	00PercentSerumFD2	10PercentSerumFD2	OK	18.7485	6.91287	-1.43942	-4.7235	5e-05	0.00188063	yes
XLOC_007048	XLOC_007048	-	chr13:77481392-77482181	00PercentSerumFD2	10PercentSerumFD2	OK	7.41973	51.3557	2.79109	3.9032	5e-05	0.00188063	yes
XLOC_007049	XLOC_007049	-	chr13:77649801-77652236	00PercentSerumFD2	10PercentSerumFD2	OK	9.81011	3.77817	-1.37658	-3.56132	0.0001	0.00352547	yes
XLOC_007126	XLOC_007126	-	chr13:22868741-22870524	00PercentSerumFD2	10PercentSerumFD2	OK	9.40327	2.9288	-1.68285	-4.51963	5e-05	0.00188063	yes
XLOC_007511	XLOC_007511	-	chr13:10128943-10130039	00PercentSerumFD2	10PercentSerumFD2	OK	17.7932	34.8392	0.96939	3.68199	5e-05	0.00188063	yes
XLOC_007665	XLOC_007665	-	chr13:23825718-23827636	00PercentSerumFD2	10PercentSerumFD2	OK	9.87402	3.8524	-1.35788	-4.01478	5e-05	0.00188063	yes
XLOC_007880	XLOC_007880	-	chr13:47858877-47859789	00PercentSerumFD2	10PercentSerumFD2	OK	20.6177	10.8934	-0.92043	-3.12635	0.00055	0.0148643	yes
XLOC_008110	XLOC_008110	-	chr13:79752591-79753241	00PercentSerumFD2	10PercentSerumFD2	OK	0	2.1496	inf	#NAME?	5e-05	0.00188063	yes
XLOC_008111	XLOC_008111	-	chr13:79755293-79755778	00PercentSerumFD2	10PercentSerumFD2	OK	0	1.4531	inf	#NAME?	0.00015	0.00497626	yes
XLOC_008112	XLOC_008112	-	chr13:80022585-80023124	00PercentSerumFD2	10PercentSerumFD2	OK	0	1.24092	inf	#NAME?	0.00015	0.00497626	yes
XLOC_008122	XLOC_008122	-	chr13:82060525-82061126	00PercentSerumFD2	10PercentSerumFD2	OK	11.3962	4.07942	-1.48212	-3.50137	0.0018	0.0393435	yes
XLOC_008184	XLOC_008184	-	chr14:14554694-14566549	00PercentSerumFD2	10PercentSerumFD2	OK	40.6974	23.4545	-0.795071	-2.64221	0.00015	0.00497626	yes
XLOC_008185	XLOC_008185	-	chr14:14567829-14607030	00PercentSerumFD2	10PercentSerumFD2	OK	54.3274	34.8842	-0.639105	-2.61201	0.0006	0.016008	yes
XLOC_008208	XLOC_008208	-	chr14:21284423-21334971	00PercentSerumFD2	10PercentSerumFD2	OK	2.75825	0.915888	-1.59051	-2.52039	0.00165	0.0365839	yes
XLOC_008241	XLOC_008241	-	chr14:33510443-33578674	00PercentSerumFD2	10PercentSerumFD2	OK	5.00653	1.60344	-1.64264	-2.38627	0.00155	0.0348908	yes
XLOC_008248	XLOC_008248	-	chr14:38570754-38572200	00PercentSerumFD2	10PercentSerumFD2	OK	239.366	523.203	1.12815	4.4013	5e-05	0.00188063	yes
XLOC_008249	XLOC_008249	-	chr14:38605122-38606381	00PercentSerumFD2	10PercentSerumFD2	OK	45.5772	19.9811	-1.18968	-4.82672	5e-05	0.00188063	yes
XLOC_008355	XLOC_008355	-	chr14:80453272-80614001	00PercentSerumFD2	10PercentSerumFD2	OK	30.2027	13.5322	-1.15828	-2.62972	0.0005	0.0137436	yes
XLOC_008356	XLOC_008356	-	chr14:80683150-80685797	00PercentSerumFD2	10PercentSerumFD2	OK	52.2802	28.1299	-0.89416	-3.72506	5e-05	0.00188063	yes
XLOC_008494	XLOC_008494	-	chr14:36648506-36651920	00PercentSerumFD2	10PercentSerumFD2	OK	1.18824	0.229562	-2.37186	-2.68474	0.00125	0.0295258	yes
XLOC_008538	XLOC_008538	-	chr14:54571114-54999316	00PercentSerumFD2	10PercentSerumFD2	OK	17.7735	36.5086	1.0385	2.99247	0.0003	0.00896231	yes
XLOC_008577	XLOC_008577	-	chr14:64755608-64976060	00PercentSerumFD2	10PercentSerumFD2	OK	76.4446	168.328	1.13879	3.29925	5e-05	0.00188063	yes
XLOC_008600	XLOC_008600	-	chr14:70648816-71080522	00PercentSerumFD2	10PercentSerumFD2	OK	40.5125	19.5413	-1.05184	-3.02733	5e-05	0.00188063	yes
XLOC_008753	XLOC_008753	-	chr14:16884660-16885191	00PercentSerumFD2	10PercentSerumFD2	OK	0	1.35501	inf	#NAME?	5e-05	0.00188063	yes
XLOC_008869	XLOC_008869	-	chr14:36498047-36499057	00PercentSerumFD2	10PercentSerumFD2	OK	5.43626	12.0729	1.15108	3.31368	0.0003	0.00896231	yes
XLOC_008870	XLOC_008870	-	chr14:36643752-36647496	00PercentSerumFD2	10PercentSerumFD2	OK	1.80675	0.262695	-2.78194	-3.93663	0.0002	0.00638396	yes
XLOC_008878	XLOC_008878	-	chr14:36686276-36688503	00PercentSerumFD2	10PercentSerumFD2	OK	3.02623	1.09787	-1.46281	-2.95592	0.0011	0.0263873	yes
XLOC_008969	XLOC_008969	-	chr14:55862040-55862697	00PercentSerumFD2	10PercentSerumFD2	OK	0	1.163	inf	#NAME?	5e-05	0.00188063	yes
XLOC_008970	XLOC_008970	-	chr14:55865086-55866289	00PercentSerumFD2	10PercentSerumFD2	OK	0	0.858709	inf	#NAME?	5e-05	0.00188063	yes
XLOC_009079	XLOC_009079	-	chr14:67527752-67529858	00PercentSerumFD2	10PercentSerumFD2	OK	5.64919	1.57766	-1.84026	-4.33396	5e-05	0.00188063	yes
XLOC_009144	XLOC_009144	-	chr15:680891-683268	00PercentSerumFD2	10PercentSerumFD2	OK	2.70843	1.08564	-1.31891	-2.52716	0.00075	0.0193683	yes
XLOC_009298	XLOC_009298	-	chr15:36153928-36155296	00PercentSerumFD2	10PercentSerumFD2	OK	0	0.728446	inf	#NAME?	0.00075	0.0193683	yes
XLOC_009494	XLOC_009494	-	chr15:78227493-78244811	00PercentSerumFD2	10PercentSerumFD2	OK	12.8621	7.60159	-0.75875	-2.46719	0.0003	0.00896231	yes
XLOC_009979	XLOC_009979	-	chr15:19922321-19922728	00PercentSerumFD2	10PercentSerumFD2	OK	82.9617	140.184	0.756801	4.31904	0.00075	0.0193683	yes
XLOC_009987	XLOC_009987	-	chr15:20409166-20409671	00PercentSerumFD2	10PercentSerumFD2	OK	0	0.992445	inf	#NAME?	0.0009	0.0224247	yes
XLOC_009988	XLOC_009988	-	chr15:20412691-20413259	00PercentSerumFD2	10PercentSerumFD2	OK	0	1.12435	inf	#NAME?	0.0001	0.00352547	yes
XLOC_009989	XLOC_009989	-	chr15:20434280-20434844	00PercentSerumFD2	10PercentSerumFD2	OK	0	1.24219	inf	#NAME?	5e-05	0.00188063	yes
XLOC_010344	XLOC_010344	-	chr15:57943950-57944813	00PercentSerumFD2	10PercentSerumFD2	OK	0.855618	0	#NAME?	#NAME?	5e-05	0.00188063	yes
XLOC_010346	XLOC_010346	-	chr15:57957698-57958905	00PercentSerumFD2	10PercentSerumFD2	OK	1.32224	0	#NAME?	#NAME?	5e-05	0.00188063	yes
XLOC_010353	XLOC_010353	-	chr15:60818423-60818964	00PercentSerumFD2	10PercentSerumFD2	OK	1.01303	0	#NAME?	#NAME?	0.00045	0.0125543	yes
XLOC_010406	XLOC_010406	-	chr15:78245945-78246635	00PercentSerumFD2	10PercentSerumFD2	OK	27.21	15.5429	-0.807886	-2.94608	0.00235	0.0486065	yes
XLOC_010447	XLOC_010447	-	chr16:8897402-8921942	00PercentSerumFD2	10PercentSerumFD2	OK	62.8978	141.491	1.16963	5.78922	5e-05	0.00188063	yes
XLOC_010700	XLOC_010700	-	chr16:71033060-71250905	00PercentSerumFD2	10PercentSerumFD2	OK	8.60789	17.6287	1.03419	2.31204	0.0013	0.0303028	yes
XLOC_010844	XLOC_010844	-	chr16:34905355-34932732	00PercentSerumFD2	10PercentSerumFD2	OK	3.33249	16.3208	2.29204	5.76988	5e-05	0.00188063	yes
XLOC_011070	XLOC_011070	-	chr16:78512-81139	00PercentSerumFD2	10PercentSerumFD2	OK	18.5126	7.73408	-1.2592	-4.47953	5e-05	0.00188063	yes
XLOC_011283	XLOC_011283	-	chr16:34855547-34855885	00PercentSerumFD2	10PercentSerumFD2	OK	0	1.53606	inf	#NAME?	0.00225	0.0469216	yes
XLOC_011349	XLOC_011349	-	chr16:41217175-41406600	00PercentSerumFD2	10PercentSerumFD2	OK	3.0534	21.8127	2.83668	5.85105	5e-05	0.00188063	yes
XLOC_011592	XLOC_011592	-	chr16:69959951-70443925	00PercentSerumFD2	10PercentSerumFD2	OK	3.19587	0.611209	-2.38647	-3.29823	0.00105	0.0253769	yes
XLOC_011676	XLOC_011676	-	chr17:16564420-16703955	00PercentSerumFD2	10PercentSerumFD2	OK	6.58021	19.3793	1.55831	3.84292	5e-05	0.00188063	yes
XLOC_011677	XLOC_011677	-	chr17:16704074-16843385	00PercentSerumFD2	10PercentSerumFD2	OK	0.904301	3.00448	1.73224	3.61496	5e-05	0.00188063	yes
XLOC_011679	XLOC_011679	-	chr17:18124945-18158208	00PercentSerumFD2	10PercentSerumFD2	OK	7.84767	2.87947	-1.44646	-3.36134	0.00085	0.021481	yes
XLOC_011718	XLOC_011718	-	chr17:33749343-34072416	00PercentSerumFD2	10PercentSerumFD2	OK	27.6775	13.9834	-0.985005	-2.8685	0.00015	0.00497626	yes
XLOC_011840	XLOC_011840	-	chr17:63103631-63111397	00PercentSerumFD2	10PercentSerumFD2	OK	2.73539	11.2546	2.0407	3.38866	5e-05	0.00188063	yes
XLOC_011899	XLOC_011899	-	chr17:70642341-70680070	00PercentSerumFD2	10PercentSerumFD2	OK	17.6465	7.84593	-1.16937	-2.31754	0.0014	0.03221	yes
XLOC_012039	XLOC_012039	-	chr17:34072497-34210614	00PercentSerumFD2	10PercentSerumFD2	OK	34.6214	17.9389	-0.948572	-3.52014	5e-05	0.00188063	yes
XLOC_012052	XLOC_012052	-	chr17:40287076-40292020	00PercentSerumFD2	10PercentSerumFD2	OK	103.774	68.2568	-0.604395	-2.2435	0.00155	0.0348908	yes
XLOC_012198	XLOC_012198	-	chr17:68749031-68751133	00PercentSerumFD2	10PercentSerumFD2	OK	10.9661	4.52525	-1.27698	-3.90635	5e-05	0.00188063	yes
XLOC_012302	XLOC_012302	-	chr17:5414637-5416858	00PercentSerumFD2	10PercentSerumFD2	OK	5.73059	2.73249	-1.06847	-2.92018	0.0006	0.016008	yes
XLOC_012303	XLOC_012303	-	chr17:5444589-5447452	00PercentSerumFD2	10PercentSerumFD2	OK	2.08514	0.524408	-1.99139	-3.33954	0.0005	0.0137436	yes
XLOC_012369	XLOC_012369	-	chr17:15689022-15689727	00PercentSerumFD2	10PercentSerumFD2	OK	0	1.07775	inf	#NAME?	5e-05	0.00188063	yes
XLOC_012462	XLOC_012462	-	chr17:25709687-25715990	00PercentSerumFD2	10PercentSerumFD2	OK	3.65275	1.43867	-1.34425	-3.96729	5e-05	0.00188063	yes
XLOC_012485	XLOC_012485	-	chr17:32389987-32390781	00PercentSerumFD2	10PercentSerumFD2	OK	0	0.896833	inf	#NAME?	5e-05	0.00188063	yes
XLOC_012487	XLOC_012487	-	chr17:32421408-32422140	00PercentSerumFD2	10PercentSerumFD2	OK	0	1.00039	inf	#NAME?	5e-05	0.00188063	yes
XLOC_012489	XLOC_012489	-	chr17:32627820-32628453	00PercentSerumFD2	10PercentSerumFD2	OK	0	0.920764	inf	#NAME?	0.00015	0.00497626	yes
XLOC_012494	XLOC_012494	-	chr17:34211772-34212481	00PercentSerumFD2	10PercentSerumFD2	OK	10.0992	3.39741	-1.57174	-3.58649	0.001	0.0244015	yes
XLOC_012580	XLOC_012580	-	chr17:45939329-45940331	00PercentSerumFD2	10PercentSerumFD2	OK	0	1.39944	inf	#NAME?	5e-05	0.00188063	yes
XLOC_012686	XLOC_012686	-	chr17:63115528-63117327	00PercentSerumFD2	10PercentSerumFD2	OK	1.80041	7.43588	2.04618	4.81614	5e-05	0.00188063	yes
XLOC_012745	XLOC_012745	-	chr17:70681124-70682995	00PercentSerumFD2	10PercentSerumFD2	OK	7.07382	3.01663	-1.22955	-3.36108	0.0001	0.00352547	yes
XLOC_013070	XLOC_013070	-	chr18:37284636-37291856	00PercentSerumFD2	10PercentSerumFD2	OK	28.6404	59.1673	1.04675	3.49185	5e-05	0.00188063	yes
XLOC_013071	XLOC_013071	-	chr18:37291937-37504757	00PercentSerumFD2	10PercentSerumFD2	OK	28.0346	53.2573	0.92577	3.17755	5e-05	0.00188063	yes
XLOC_013699	XLOC_013699	-	chr18:46141138-46144885	00PercentSerumFD2	10PercentSerumFD2	OK	1.23453	2.56122	1.05287	2.30988	0.00185	0.0400656	yes
XLOC_013717	XLOC_013717	-	chr18:47499395-47501728	00PercentSerumFD2	10PercentSerumFD2	OK	3.82022	7.28287	0.930849	2.89922	0.0003	0.00896231	yes
XLOC_013900	XLOC_013900	-	chr18:61722223-61724050	00PercentSerumFD2	10PercentSerumFD2	OK	25.8637	16.0451	-0.688791	-2.58053	0.0006	0.016008	yes
XLOC_014398	XLOC_014398	-	chr18:57013940-57014615	00PercentSerumFD2	10PercentSerumFD2	OK	7.27368	21.7214	1.57836	4.84097	5e-05	0.00188063	yes
XLOC_014431	XLOC_014431	-	chr18:59218516-59218933	00PercentSerumFD2	10PercentSerumFD2	OK	0	1.20555	inf	#NAME?	0.0013	0.0303028	yes
XLOC_014527	XLOC_014527	-	chr19:12028180-12222060	00PercentSerumFD2	10PercentSerumFD2	OK	26.2791	13.7425	-0.935274	-3.42006	5e-05	0.00188063	yes
XLOC_014611	XLOC_014611	-	chr19:20930331-22100837	00PercentSerumFD2	10PercentSerumFD2	OK	98.7363	54.4501	-0.858645	-2.2948	0.00125	0.0295258	yes
XLOC_014748	XLOC_014748	-	chr19:34782833-34784783	00PercentSerumFD2	10PercentSerumFD2	OK	16.4177	32.0457	0.964876	3.39855	5e-05	0.00188063	yes
XLOC_014983	XLOC_014983	-	chr19:55005439-55033602	00PercentSerumFD2	10PercentSerumFD2	OK	9.2623	101.691	3.45668	14.5118	0.00025	0.00771581	yes
XLOC_015025	XLOC_015025	-	chr19:60166235-60431219	00PercentSerumFD2	10PercentSerumFD2	OK	46.2272	118.089	1.35306	3.3925	5e-05	0.00188063	yes
XLOC_015027	XLOC_015027	-	chr19:62777276-62800111	00PercentSerumFD2	10PercentSerumFD2	OK	17.0455	4.46656	-1.93216	-4.06241	5e-05	0.00188063	yes
XLOC_015028	XLOC_015028	-	chr19:62800603-62821674	00PercentSerumFD2	10PercentSerumFD2	OK	14.4503	5.97318	-1.27453	-2.8363	0.00045	0.0125543	yes
XLOC_015043	XLOC_015043	-	chr19:2092521-2116596	00PercentSerumFD2	10PercentSerumFD2	OK	28.6452	45.6262	0.671569	2.30322	0.00075	0.0193683	yes
XLOC_015092	XLOC_015092	-	chr19:10982982-11538087	00PercentSerumFD2	10PercentSerumFD2	OK	32.8278	11.6217	-1.4981	-4.5829	5e-05	0.00188063	yes
XLOC_015100	XLOC_015100	-	chr19:12288213-12555853	00PercentSerumFD2	10PercentSerumFD2	OK	997.109	459.152	-1.11878	-2.76962	0.0001	0.00352547	yes
XLOC_015187	XLOC_015187	-	chr19:20913208-20921761	00PercentSerumFD2	10PercentSerumFD2	OK	1.53158	0.829205	-0.885219	-2.1853	0.0012	0.0284777	yes
XLOC_015533	XLOC_015533	-	chr19:47154748-47291550	00PercentSerumFD2	10PercentSerumFD2	OK	36.2984	15.3852	-1.23836	-3.09432	0.0002	0.00638396	yes
XLOC_015689	XLOC_015689	-	chr19:522344-523064	00PercentSerumFD2	10PercentSerumFD2	OK	319.946	149.78	-1.09498	-5.61322	5e-05	0.00188063	yes
XLOC_015903	XLOC_015903	-	chr19:25091212-25091378	00PercentSerumFD2	10PercentSerumFD2	OK	48.4629	268.596	2.47049	30.1274	0.00165	0.0365839	yes
XLOC_015939	XLOC_015939	-	chr19:29288208-29288922	00PercentSerumFD2	10PercentSerumFD2	OK	14.854	2.27369	-2.70775	-5.44135	5e-05	0.00188063	yes
XLOC_016230	XLOC_016230	-	chr19:53849954-53850522	00PercentSerumFD2	10PercentSerumFD2	OK	24.7271	12.2882	-1.00881	-3.48214	0.00135	0.0312831	yes
XLOC_016252	XLOC_016252	-	chr19:56635583-56636425	00PercentSerumFD2	10PercentSerumFD2	OK	2.67941	7.63158	1.51007	3.25515	0.00225	0.0469216	yes
XLOC_016263	XLOC_016263	-	chr19:57619190-57619669	00PercentSerumFD2	10PercentSerumFD2	OK	0	1.96951	inf	#NAME?	5e-05	0.00188063	yes
XLOC_016393	XLOC_016393	-	chr2:21762651-21791332	00PercentSerumFD2	10PercentSerumFD2	OK	58.6562	27.0616	-1.11603	-3.84976	5e-05	0.00188063	yes
XLOC_016429	XLOC_016429	-	chr2:30781069-30959416	00PercentSerumFD2	10PercentSerumFD2	OK	33.7791	18.8561	-0.841097	-2.34841	0.00105	0.0253769	yes
XLOC_016446	XLOC_016446	-	chr2:35190334-35247112	00PercentSerumFD2	10PercentSerumFD2	OK	31.0181	15.324	-1.01732	-2.30371	0.0007	0.0183852	yes
XLOC_016459	XLOC_016459	-	chr2:38218162-38574369	00PercentSerumFD2	10PercentSerumFD2	OK	50.3763	17.4344	-1.53081	-2.74066	0.0001	0.00352547	yes
XLOC_016469	XLOC_016469	-	chr2:40623017-40624970	00PercentSerumFD2	10PercentSerumFD2	OK	12.6179	7.64406	-0.723059	-2.22782	0.0017	0.0373884	yes
XLOC_016689	XLOC_016689	-	chr2:121850659-121852034	00PercentSerumFD2	10PercentSerumFD2	OK	15.3547	32.1463	1.06597	4.30566	5e-05	0.00188063	yes
XLOC_016965	XLOC_016965	-	chr2:30566097-30566513	00PercentSerumFD2	10PercentSerumFD2	OK	49.2065	100.143	1.02514	5.00259	5e-05	0.00188063	yes
XLOC_016974	XLOC_016974	-	chr2:35147893-35166185	00PercentSerumFD2	10PercentSerumFD2	OK	4.29575	7.60205	0.823477	2.30779	0.00185	0.0400656	yes
XLOC_017051	XLOC_017051	-	chr2:74743853-74932785	00PercentSerumFD2	10PercentSerumFD2	OK	28.7851	84.7051	1.55713	5.05193	5e-05	0.00188063	yes
XLOC_017065	XLOC_017065	-	chr2:87893178-88169973	00PercentSerumFD2	10PercentSerumFD2	OK	7.70614	4.43831	-0.795997	-2.50658	0.0002	0.00638396	yes
XLOC_017067	XLOC_017067	-	chr2:88524102-88556156	00PercentSerumFD2	10PercentSerumFD2	OK	80.2263	17.2212	-2.21989	-8.40017	5e-05	0.00188063	yes
XLOC_017070	XLOC_017070	-	chr2:88689911-88978948	00PercentSerumFD2	10PercentSerumFD2	OK	23.0597	7.20995	-1.67732	-3.5033	5e-05	0.00188063	yes
XLOC_017071	XLOC_017071	-	chr2:88979247-88982217	00PercentSerumFD2	10PercentSerumFD2	OK	1.61111	0.221877	-2.86023	-3.21424	0.0024	0.0494674	yes
XLOC_017436	XLOC_017436	-	chr2:11662655-11663486	00PercentSerumFD2	10PercentSerumFD2	OK	9.04104	3.60446	-1.32671	-3.18925	0.0013	0.0303028	yes
XLOC_017535	XLOC_017535	-	chr2:23902733-23904114	00PercentSerumFD2	10PercentSerumFD2	OK	0.768377	0	#NAME?	#NAME?	5e-05	0.00188063	yes
XLOC_017536	XLOC_017536	-	chr2:23910164-23911431	00PercentSerumFD2	10PercentSerumFD2	OK	0.860795	0	#NAME?	#NAME?	5e-05	0.00188063	yes
XLOC_017537	XLOC_017537	-	chr2:23939907-23940699	00PercentSerumFD2	10PercentSerumFD2	OK	0.960804	0	#NAME?	#NAME?	5e-05	0.00188063	yes
XLOC_017580	XLOC_017580	-	chr2:31483646-31776022	00PercentSerumFD2	10PercentSerumFD2	OK	2.23894	0.360374	-2.63525	-2.75281	0.0007	0.0183852	yes
XLOC_017769	XLOC_017769	-	chr2:51124410-51124905	00PercentSerumFD2	10PercentSerumFD2	OK	7.94835	24.1177	1.60137	4.93327	5e-05	0.00188063	yes
XLOC_017839	XLOC_017839	-	chr2:73236283-73237122	00PercentSerumFD2	10PercentSerumFD2	OK	10.72	4.71271	-1.18568	-3.12781	0.0011	0.0263873	yes
XLOC_017846	XLOC_017846	-	chr2:74941915-74942771	00PercentSerumFD2	10PercentSerumFD2	OK	1.33134	0	#NAME?	#NAME?	5e-05	0.00188063	yes
XLOC_017847	XLOC_017847	-	chr2:74948227-74948533	00PercentSerumFD2	10PercentSerumFD2	OK	2.65512	0	#NAME?	#NAME?	0.00055	0.0148643	yes
XLOC_017859	XLOC_017859	-	chr2:87218349-87219649	00PercentSerumFD2	10PercentSerumFD2	OK	13.3418	52.5378	1.97741	7.47248	5e-05	0.00188063	yes
XLOC_017939	XLOC_017939	-	chr2:94997327-94999585	00PercentSerumFD2	10PercentSerumFD2	OK	4.30848	1.56506	-1.46096	-3.43076	5e-05	0.00188063	yes
XLOC_017960	XLOC_017960	-	chr2:96983037-96983582	00PercentSerumFD2	10PercentSerumFD2	OK	1.18054	0	#NAME?	#NAME?	5e-05	0.00188063	yes
XLOC_018059	XLOC_018059	-	chr2:116546165-116547687	00PercentSerumFD2	10PercentSerumFD2	OK	1.37261	7.65644	2.47975	5.10023	5e-05	0.00188063	yes
XLOC_018155	XLOC_018155	-	chr2:127752260-127753159	00PercentSerumFD2	10PercentSerumFD2	OK	19.0773	35.6017	0.900091	3.43198	5e-05	0.00188063	yes
XLOC_018291	XLOC_018291	-	chr20:5280041-5293009	00PercentSerumFD2	10PercentSerumFD2	OK	4.11416	0.956074	-2.1054	-2.48987	0.00165	0.0365839	yes
XLOC_018323	XLOC_018323	-	chr20:13136438-13411349	00PercentSerumFD2	10PercentSerumFD2	OK	14.927	39.8632	1.41713	2.96874	0.00015	0.00497626	yes
XLOC_018349	XLOC_018349	-	chr20:21637788-21909828	00PercentSerumFD2	10PercentSerumFD2	OK	5.15771	23.7705	2.20437	7.01386	5e-05	0.00188063	yes
XLOC_018499	XLOC_018499	-	chr20:2896641-3299407	00PercentSerumFD2	10PercentSerumFD2	OK	535.049	301.629	-0.826897	-3.30563	0.00085	0.021481	yes
XLOC_018703	XLOC_018703	-	chr20:75303615-75313326	00PercentSerumFD2	10PercentSerumFD2	OK	6.01691	25.9501	2.10865	4.57099	5e-05	0.00188063	yes
XLOC_018838	XLOC_018838	-	chr20:14256115-14256593	00PercentSerumFD2	10PercentSerumFD2	OK	1.23244	0	#NAME?	#NAME?	0.00035	0.0101981	yes
XLOC_018852	XLOC_018852	-	chr20:16239573-16240228	00PercentSerumFD2	10PercentSerumFD2	OK	32.7188	17.6423	-0.891078	-3.37177	0.00045	0.0125543	yes
XLOC_018887	XLOC_018887	-	chr20:20335787-20337258	00PercentSerumFD2	10PercentSerumFD2	OK	4.62729	68.032	3.87797	12.4153	5e-05	0.00188063	yes
XLOC_019040	XLOC_019040	-	chr20:56143498-56144182	00PercentSerumFD2	10PercentSerumFD2	OK	0.814652	0	#NAME?	#NAME?	0.0002	0.00638396	yes
XLOC_019189	XLOC_019189	-	chr20:70324455-70325188	00PercentSerumFD2	10PercentSerumFD2	OK	12.272	23.7982	0.955484	3.32641	0.0008	0.020436	yes
XLOC_019192	XLOC_019192	-	chr20:75298474-75299234	00PercentSerumFD2	10PercentSerumFD2	OK	2.40445	10.4061	2.11365	4.35278	0.00025	0.00771581	yes
XLOC_019358	XLOC_019358	-	chr21:43422703-43601125	00PercentSerumFD2	10PercentSerumFD2	OK	134.485	58.0685	-1.21161	-3.25198	5e-05	0.00188063	yes
XLOC_019359	XLOC_019359	-	chr21:43422703-43601125	00PercentSerumFD2	10PercentSerumFD2	OK	33.412	16.0314	-1.05947	-2.30992	0.00035	0.0101981	yes
XLOC_019678	XLOC_019678	-	chr21:34717386-34922354	00PercentSerumFD2	10PercentSerumFD2	OK	43.4832	105.975	1.28519	4.63933	5e-05	0.00188063	yes
XLOC_019692	XLOC_019692	-	chr21:43422703-43601125	00PercentSerumFD2	10PercentSerumFD2	OK	314.939	127.21	-1.30787	-3.25214	0.00055	0.0148643	yes
XLOC_019707	XLOC_019707	-	chr21:46366262-46820555	00PercentSerumFD2	10PercentSerumFD2	OK	39.7389	20.2408	-0.973284	-3.80745	5e-05	0.00188063	yes
XLOC_019768	XLOC_019768	-	chr21:64386763-64408755	00PercentSerumFD2	10PercentSerumFD2	OK	33.8279	21.7311	-0.638449	-2.16878	0.00225	0.0469216	yes
XLOC_019864	XLOC_019864	-	chr21:13643190-13644173	00PercentSerumFD2	10PercentSerumFD2	OK	1.26742	7.81215	2.62382	4.48376	0.00025	0.00771581	yes
XLOC_020036	XLOC_020036	-	chr21:35392526-35393303	00PercentSerumFD2	10PercentSerumFD2	OK	0	1.07795	inf	#NAME?	5e-05	0.00188063	yes
XLOC_020040	XLOC_020040	-	chr21:35410525-35410924	00PercentSerumFD2	10PercentSerumFD2	OK	0	1.83261	inf	#NAME?	0.00015	0.00497626	yes
XLOC_020182	XLOC_020182	-	chr21:45066635-45068392	00PercentSerumFD2	10PercentSerumFD2	OK	7.29143	2.13169	-1.77421	-4.38741	5e-05	0.00188063	yes
XLOC_020216	XLOC_020216	-	chr21:54934795-54935657	00PercentSerumFD2	10PercentSerumFD2	OK	0.697922	0	#NAME?	#NAME?	0.0002	0.00638396	yes
XLOC_020272	XLOC_020272	-	chr21:65284425-65327864	00PercentSerumFD2	10PercentSerumFD2	OK	30.2583	14.6915	-1.04234	-2.79569	5e-05	0.00188063	yes
XLOC_020368	XLOC_020368	-	chr22:11476684-11479564	00PercentSerumFD2	10PercentSerumFD2	OK	26.4242	5.75325	-2.19941	-7.57719	5e-05	0.00188063	yes
XLOC_020486	XLOC_020486	-	chr22:36707589-36933925	00PercentSerumFD2	10PercentSerumFD2	OK	6.30952	11.2783	0.83795	2.37521	0.00095	0.0235052	yes
XLOC_020687	XLOC_020687	-	chr22:3781177-4710977	00PercentSerumFD2	10PercentSerumFD2	OK	5.95378	0.997621	-2.57724	-3.13596	5e-05	0.00188063	yes
XLOC_020793	XLOC_020793	-	chr22:29749925-30147959	00PercentSerumFD2	10PercentSerumFD2	OK	17.2294	5.9629	-1.53079	-2.46162	0.00085	0.021481	yes
XLOC_020859	XLOC_020859	-	chr22:49579141-49869778	00PercentSerumFD2	10PercentSerumFD2	OK	66.6887	34.0848	-0.968315	-3.03342	5e-05	0.00188063	yes
XLOC_020921	XLOC_020921	-	chr22:54490236-54674213	00PercentSerumFD2	10PercentSerumFD2	OK	15.3726	5.29242	-1.53837	-3.12386	0.00015	0.00497626	yes
XLOC_020939	XLOC_020939	-	chr22:57341008-57342998	00PercentSerumFD2	10PercentSerumFD2	OK	23.7364	7.29701	-1.70172	-6.08072	5e-05	0.00188063	yes
XLOC_020957	XLOC_020957	-	chr22:59839016-59857084	00PercentSerumFD2	10PercentSerumFD2	OK	13.1458	1.57887	-3.05764	-4.57183	5e-05	0.00188063	yes
XLOC_020973	XLOC_020973	-	chr22:592345-593446	00PercentSerumFD2	10PercentSerumFD2	OK	4.54428	1.01106	-2.16818	-3.40582	0.00155	0.0348908	yes
XLOC_021021	XLOC_021021	-	chr22:3781177-4710977	00PercentSerumFD2	10PercentSerumFD2	OK	8.0403	0.982355	-3.03293	-3.35065	0.0002	0.00638396	yes
XLOC_021043	XLOC_021043	-	chr22:8186768-8188052	00PercentSerumFD2	10PercentSerumFD2	OK	0.959127	0	#NAME?	#NAME?	5e-05	0.00188063	yes
XLOC_021562	XLOC_021562	-	chr22:51254578-51255000	00PercentSerumFD2	10PercentSerumFD2	OK	10.9618	37.8308	1.78708	6.30719	5e-05	0.00188063	yes
XLOC_021669	XLOC_021669	-	chr23:8652626-8653670	00PercentSerumFD2	10PercentSerumFD2	OK	11.6592	3.20302	-1.86396	-4.85347	5e-05	0.00188063	yes
XLOC_021681	XLOC_021681	-	chr23:9507888-9517822	00PercentSerumFD2	10PercentSerumFD2	OK	1.79687	5.34119	1.57167	3.72359	5e-05	0.00188063	yes
XLOC_022062	XLOC_022062	-	chr23:19752675-20565266	00PercentSerumFD2	10PercentSerumFD2	OK	134.362	16.2047	-3.05164	-3.6402	5e-05	0.00188063	yes
XLOC_022121	XLOC_022121	-	chr23:26949668-26950280	00PercentSerumFD2	10PercentSerumFD2	OK	19.1085	8.41592	-1.18302	-3.50041	0.00055	0.0148643	yes
XLOC_022360	XLOC_022360	-	chr23:9770639-9770999	00PercentSerumFD2	10PercentSerumFD2	OK	2.42241	0	#NAME?	#NAME?	0.0002	0.00638396	yes
XLOC_022373	XLOC_022373	-	chr23:11145259-11430490	00PercentSerumFD2	10PercentSerumFD2	OK	17.3968	7.00085	-1.31322	-2.99449	5e-05	0.00188063	yes
XLOC_022528	XLOC_022528	-	chr23:39132311-39133002	00PercentSerumFD2	10PercentSerumFD2	OK	19.325	9.27077	-1.05971	-3.40739	0.0009	0.0224247	yes
XLOC_022686	XLOC_022686	-	chr23:49362911-49363413	00PercentSerumFD2	10PercentSerumFD2	OK	0	1.06293	inf	#NAME?	0.0007	0.0183852	yes
XLOC_022865	XLOC_022865	-	chr24:54588710-54753759	00PercentSerumFD2	10PercentSerumFD2	OK	1.91025	18.8511	3.30281	6.27174	5e-05	0.00188063	yes
XLOC_022900	XLOC_022900	-	chr24:63188099-63543005	00PercentSerumFD2	10PercentSerumFD2	OK	28.2597	5.73565	-2.30072	-4.55708	5e-05	0.00188063	yes
XLOC_023059	XLOC_023059	-	chr24:48780548-49044419	00PercentSerumFD2	10PercentSerumFD2	OK	3.03073	0.480946	-2.65572	-3.41825	5e-05	0.00188063	yes
XLOC_023087	XLOC_023087	-	chr24:62508355-62510092	00PercentSerumFD2	10PercentSerumFD2	OK	0.810653	4.83112	2.5752	3.94545	0.00025	0.00771581	yes
XLOC_023204	XLOC_023204	-	chr24:25462849-25464118	00PercentSerumFD2	10PercentSerumFD2	OK	1.26732	5.98342	2.23919	4.08651	0.00015	0.00497626	yes
XLOC_023231	XLOC_023231	-	chr24:30031882-30032484	00PercentSerumFD2	10PercentSerumFD2	OK	11.0835	108.031	3.28495	11.9327	5e-05	0.00188063	yes
XLOC_023591	XLOC_023591	-	chr24:53413606-53415579	00PercentSerumFD2	10PercentSerumFD2	OK	0.211501	2.66212	3.65384	3.81536	0.0024	0.0494674	yes
XLOC_023593	XLOC_023593	-	chr24:53422050-53423475	00PercentSerumFD2	10PercentSerumFD2	OK	0	1.24016	inf	#NAME?	5e-05	0.00188063	yes
XLOC_023595	XLOC_023595	-	chr24:53431378-53431978	00PercentSerumFD2	10PercentSerumFD2	OK	0	1.4068	inf	#NAME?	5e-05	0.00188063	yes
XLOC_023599	XLOC_023599	-	chr24:53437230-53438244	00PercentSerumFD2	10PercentSerumFD2	OK	0	1.09366	inf	#NAME?	5e-05	0.00188063	yes
XLOC_023603	XLOC_023603	-	chr24:53448226-53448899	00PercentSerumFD2	10PercentSerumFD2	OK	0	1.34805	inf	#NAME?	5e-05	0.00188063	yes
XLOC_023604	XLOC_023604	-	chr24:53452357-53452841	00PercentSerumFD2	10PercentSerumFD2	OK	0	2.96108	inf	#NAME?	5e-05	0.00188063	yes
XLOC_023607	XLOC_023607	-	chr24:53457465-53458012	00PercentSerumFD2	10PercentSerumFD2	OK	0	0.871551	inf	#NAME?	0.00055	0.0148643	yes
XLOC_023608	XLOC_023608	-	chr24:53463450-53463855	00PercentSerumFD2	10PercentSerumFD2	OK	0	1.49063	inf	#NAME?	0.0007	0.0183852	yes
XLOC_023609	XLOC_023609	-	chr24:53464197-53464783	00PercentSerumFD2	10PercentSerumFD2	OK	0	1.09261	inf	#NAME?	5e-05	0.00188063	yes
XLOC_023612	XLOC_023612	-	chr24:53664231-53664900	00PercentSerumFD2	10PercentSerumFD2	OK	0	1.10652	inf	#NAME?	5e-05	0.00188063	yes
XLOC_023852	XLOC_023852	-	chr25:16727712-17195538	00PercentSerumFD2	10PercentSerumFD2	OK	12.4682	53.5829	2.10352	3.85374	5e-05	0.00188063	yes
XLOC_023987	XLOC_023987	-	chr25:37181170-37185352	00PercentSerumFD2	10PercentSerumFD2	OK	0.881679	2.265	1.36119	2.4796	0.0013	0.0303028	yes
XLOC_024165	XLOC_024165	-	chr25:14815315-14816362	00PercentSerumFD2	10PercentSerumFD2	OK	7.17158	1.37006	-2.38805	-4.12016	0.0001	0.00352547	yes
XLOC_024178	XLOC_024178	-	chr25:16727712-17195538	00PercentSerumFD2	10PercentSerumFD2	OK	8.85069	28.2882	1.67634	3.06035	5e-05	0.00188063	yes
XLOC_024232	XLOC_024232	-	chr25:27703122-27704589	00PercentSerumFD2	10PercentSerumFD2	OK	27.4893	16.9525	-0.697368	-2.70967	0.0016	0.0357438	yes
XLOC_024417	XLOC_024417	-	chr25:923138-923561	00PercentSerumFD2	10PercentSerumFD2	OK	21.3649	41.4055	0.954578	3.99066	0.00155	0.0348908	yes
XLOC_024436	XLOC_024436	-	chr25:3850036-4107760	00PercentSerumFD2	10PercentSerumFD2	OK	4.64968	0.370592	-3.64923	-3.59079	5e-05	0.00188063	yes
XLOC_024775	XLOC_024775	-	chr25:34229556-34230007	00PercentSerumFD2	10PercentSerumFD2	OK	1.512	0	#NAME?	#NAME?	0.0002	0.00638396	yes
XLOC_024790	XLOC_024790	-	chr25:34373236-34374446	00PercentSerumFD2	10PercentSerumFD2	OK	0.661698	0	#NAME?	#NAME?	5e-05	0.00188063	yes
XLOC_024792	XLOC_024792	-	chr25:34416150-34416750	00PercentSerumFD2	10PercentSerumFD2	OK	1.0395	0	#NAME?	#NAME?	0.00025	0.00771581	yes
XLOC_024814	XLOC_024814	-	chr25:34706543-34707717	00PercentSerumFD2	10PercentSerumFD2	OK	4.75986	1.73281	-1.4578	-2.86049	0.00235	0.0486065	yes
XLOC_024919	XLOC_024919	-	chr26:6666657-6851790	00PercentSerumFD2	10PercentSerumFD2	OK	19.8887	120.171	2.59507	4.59611	5e-05	0.00188063	yes
XLOC_024933	XLOC_024933	-	chr26:10430786-10918669	00PercentSerumFD2	10PercentSerumFD2	OK	19.9917	44.5723	1.15675	3.5995	0.0006	0.016008	yes
XLOC_024948	XLOC_024948	-	chr26:12861096-12862655	00PercentSerumFD2	10PercentSerumFD2	OK	3.42015	0.811615	-2.07519	-3.16145	0.00075	0.0193683	yes
XLOC_025003	XLOC_025003	-	chr26:21622411-21867520	00PercentSerumFD2	10PercentSerumFD2	OK	19.6023	69.9593	1.83549	3.2351	0.00015	0.00497626	yes
XLOC_025046	XLOC_025046	-	chr26:31417770-31427009	00PercentSerumFD2	10PercentSerumFD2	OK	0.332189	4.9792	3.90584	4.51038	0.00195	0.0416961	yes
XLOC_025075	XLOC_025075	-	chr26:36704441-36832992	00PercentSerumFD2	10PercentSerumFD2	OK	0.963475	0	#NAME?	#NAME?	5e-05	0.00188063	yes
XLOC_025129	XLOC_025129	-	chr26:48245251-48344450	00PercentSerumFD2	10PercentSerumFD2	OK	12.0943	88.6931	2.87449	8.72729	5e-05	0.00188063	yes
XLOC_025130	XLOC_025130	-	chr26:48245251-48344450	00PercentSerumFD2	10PercentSerumFD2	OK	14.7718	116.49	2.97929	7.08493	5e-05	0.00188063	yes
XLOC_025131	XLOC_025131	-	chr26:48345038-48503891	00PercentSerumFD2	10PercentSerumFD2	OK	2.75497	20.7979	2.91633	5.07093	0.00035	0.0101981	yes
XLOC_025151	XLOC_025151	-	chr26:6666657-6851790	00PercentSerumFD2	10PercentSerumFD2	OK	4.38399	22.9752	2.38976	2.51619	0.00195	0.0416961	yes
XLOC_025235	XLOC_025235	-	chr26:23338204-23342983	00PercentSerumFD2	10PercentSerumFD2	OK	16.2208	6.42306	-1.33651	-4.13532	5e-05	0.00188063	yes
XLOC_025274	XLOC_025274	-	chr26:33958637-34436079	00PercentSerumFD2	10PercentSerumFD2	OK	22.3186	7.32064	-1.60821	-2.94007	0.0001	0.00352547	yes
XLOC_025317	XLOC_025317	-	chr26:44568747-44570755	00PercentSerumFD2	10PercentSerumFD2	OK	1.52018	4.85579	1.67547	3.39218	0.0008	0.020436	yes
XLOC_025339	XLOC_025339	-	chr26:48245251-48344450	00PercentSerumFD2	10PercentSerumFD2	OK	4.24407	26.9689	2.66778	3.73434	0.00035	0.0101981	yes
XLOC_025340	XLOC_025340	-	chr26:48345038-48503891	00PercentSerumFD2	10PercentSerumFD2	OK	3.4215	21.0794	2.62313	6.49053	5e-05	0.00188063	yes
XLOC_025355	XLOC_025355	-	chr26:2523448-2524651	00PercentSerumFD2	10PercentSerumFD2	OK	1.6104	5.26952	1.71025	3.33117	0.0005	0.0137436	yes
XLOC_025562	XLOC_025562	-	chr26:36834513-36835301	00PercentSerumFD2	10PercentSerumFD2	OK	0.767638	0	#NAME?	#NAME?	5e-05	0.00188063	yes
XLOC_025719	XLOC_025719	-	chr27:26902178-27171293	00PercentSerumFD2	10PercentSerumFD2	OK	4.5504	1.4064	-1.69399	-2.85742	0.00015	0.00497626	yes
XLOC_025731	XLOC_025731	-	chr27:30304164-30535564	00PercentSerumFD2	10PercentSerumFD2	OK	1.7503	13.2623	2.92165	4.34229	5e-05	0.00188063	yes
XLOC_025732	XLOC_025732	-	chr27:30538017-30662767	00PercentSerumFD2	10PercentSerumFD2	OK	1.13867	4.68512	2.04074	3.19102	0.00015	0.00497626	yes
XLOC_025733	XLOC_025733	-	chr27:30881903-30882664	00PercentSerumFD2	10PercentSerumFD2	OK	20.6628	10.9331	-0.918331	-2.98305	0.00115	0.0274197	yes
XLOC_025788	XLOC_025788	-	chr27:45761319-45995074	00PercentSerumFD2	10PercentSerumFD2	OK	53.2762	20.7176	-1.36263	-3.23689	0.00145	0.033188	yes
XLOC_025789	XLOC_025789	-	chr27:45761319-45995074	00PercentSerumFD2	10PercentSerumFD2	OK	16.3196	4.96179	-1.71767	-2.76048	0.00015	0.00497626	yes
XLOC_025822	XLOC_025822	-	chr27:16954963-16990751	00PercentSerumFD2	10PercentSerumFD2	OK	12.3513	3.00645	-2.03853	-5.40465	5e-05	0.00188063	yes
XLOC_025836	XLOC_025836	-	chr27:21578248-21614478	00PercentSerumFD2	10PercentSerumFD2	OK	60.3304	37.4983	-0.686058	-2.59026	0.0001	0.00352547	yes
XLOC_025840	XLOC_025840	-	chr27:25201530-25202699	00PercentSerumFD2	10PercentSerumFD2	OK	49.776	29.1678	-0.771076	-2.96383	0.0001	0.00352547	yes
XLOC_025850	XLOC_025850	-	chr27:26581171-26813289	00PercentSerumFD2	10PercentSerumFD2	OK	39.5476	9.23003	-2.09919	-4.1939	5e-05	0.00188063	yes
XLOC_025852	XLOC_025852	-	chr27:26837395-26840763	00PercentSerumFD2	10PercentSerumFD2	OK	2.27964	0.210175	-3.43915	-3.47387	0.0005	0.0137436	yes
XLOC_025970	XLOC_025970	-	chr27:9120542-9121534	00PercentSerumFD2	10PercentSerumFD2	OK	0.540407	5.44365	3.33246	4.08564	0.0023	0.0477395	yes
XLOC_026143	XLOC_026143	-	chr27:26825770-26827720	00PercentSerumFD2	10PercentSerumFD2	OK	2.62163	0.340262	-2.94575	-3.6257	0.00155	0.0348908	yes
XLOC_026149	XLOC_026149	-	chr27:26841011-26842834	00PercentSerumFD2	10PercentSerumFD2	OK	3.83027	0.321815	-3.57314	-4.28969	0.00075	0.0193683	yes
XLOC_026151	XLOC_026151	-	chr27:26875880-26878070	00PercentSerumFD2	10PercentSerumFD2	OK	4.91742	0.827677	-2.57076	-4.86504	5e-05	0.00188063	yes
XLOC_026182	XLOC_026182	-	chr27:30535712-30537894	00PercentSerumFD2	10PercentSerumFD2	OK	0.404098	2.34845	2.53893	3.47544	0.0014	0.03221	yes
XLOC_026236	XLOC_026236	-	chr27:46174747-46175301	00PercentSerumFD2	10PercentSerumFD2	OK	1.09213	0	#NAME?	#NAME?	5e-05	0.00188063	yes
XLOC_026257	XLOC_026257	-	chr28:755458-755830	00PercentSerumFD2	10PercentSerumFD2	OK	288.533	606.6	1.07201	3.41049	5e-05	0.00188063	yes
XLOC_026274	XLOC_026274	-	chr28:5834036-5988031	00PercentSerumFD2	10PercentSerumFD2	OK	40.1924	13.8231	-1.53984	-3.85412	5e-05	0.00188063	yes
XLOC_026312	XLOC_026312	-	chr28:17345604-17347521	00PercentSerumFD2	10PercentSerumFD2	OK	15.7205	9.81888	-0.67902	-2.14048	0.0017	0.0373884	yes
XLOC_026449	XLOC_026449	-	chr28:5834036-5988031	00PercentSerumFD2	10PercentSerumFD2	OK	102.776	42.0136	-1.29057	-3.2061	5e-05	0.00188063	yes
XLOC_026478	XLOC_026478	-	chr28:13969823-14017836	00PercentSerumFD2	10PercentSerumFD2	OK	0.524916	1.61889	1.62485	2.64907	0.00095	0.0235052	yes
XLOC_026489	XLOC_026489	-	chr28:15964818-16070114	00PercentSerumFD2	10PercentSerumFD2	OK	18.0466	53.9253	1.57924	3.60899	5e-05	0.00188063	yes
XLOC_026501	XLOC_026501	-	chr28:20873184-20874632	00PercentSerumFD2	10PercentSerumFD2	OK	33.1573	18.7441	-0.822894	-2.43063	0.0006	0.016008	yes
XLOC_026611	XLOC_026611	-	chr28:45096057-45147593	00PercentSerumFD2	10PercentSerumFD2	OK	7.35255	52.2702	2.82967	5.46504	5e-05	0.00188063	yes
XLOC_026657	XLOC_026657	-	chr28:8451558-8453099	00PercentSerumFD2	10PercentSerumFD2	OK	2.88931	23.5968	3.0298	8.47692	5e-05	0.00188063	yes
XLOC_026708	XLOC_026708	-	chr28:13331233-13332340	00PercentSerumFD2	10PercentSerumFD2	OK	0	1.63481	inf	#NAME?	5e-05	0.00188063	yes
XLOC_026822	XLOC_026822	-	chr28:30532812-30533446	00PercentSerumFD2	10PercentSerumFD2	OK	1.04378	0	#NAME?	#NAME?	0.0001	0.00352547	yes
XLOC_026824	XLOC_026824	-	chr28:30550518-30551163	00PercentSerumFD2	10PercentSerumFD2	OK	0.766334	0	#NAME?	#NAME?	0.0006	0.016008	yes
XLOC_026848	XLOC_026848	-	chr28:30780661-30781399	00PercentSerumFD2	10PercentSerumFD2	OK	0.749123	0	#NAME?	#NAME?	0.00015	0.00497626	yes
XLOC_026852	XLOC_026852	-	chr28:30831633-30832247	00PercentSerumFD2	10PercentSerumFD2	OK	1.49165	0	#NAME?	#NAME?	5e-05	0.00188063	yes
XLOC_026856	XLOC_026856	-	chr28:30924379-30925002	00PercentSerumFD2	10PercentSerumFD2	OK	0.830143	0	#NAME?	#NAME?	0.00035	0.0101981	yes
XLOC_026861	XLOC_026861	-	chr28:31656406-31657163	00PercentSerumFD2	10PercentSerumFD2	OK	0.95451	0	#NAME?	#NAME?	5e-05	0.00188063	yes
XLOC_026884	XLOC_026884	-	chr28:34815437-34815572	00PercentSerumFD2	10PercentSerumFD2	OK	1181.07	2694.39	1.18987	73.9518	0.0001	0.00352547	yes
XLOC_027040	XLOC_027040	-	chr29:37607596-37998762	00PercentSerumFD2	10PercentSerumFD2	OK	249.941	68.3824	-1.86989	-3.36066	5e-05	0.00188063	yes
XLOC_027177	XLOC_027177	-	chr29:47361591-47382594	00PercentSerumFD2	10PercentSerumFD2	OK	3.98789	8.77245	1.13735	2.46786	0.0008	0.020436	yes
XLOC_027215	XLOC_027215	-	chr29:7741960-7862223	00PercentSerumFD2	10PercentSerumFD2	OK	9.54795	18.8955	0.984783	3.00503	5e-05	0.00188063	yes
XLOC_027240	XLOC_027240	-	chr29:13300022-13373024	00PercentSerumFD2	10PercentSerumFD2	OK	1.92476	12.6652	2.71812	7.93144	5e-05	0.00188063	yes
XLOC_027296	XLOC_027296	-	chr29:37607596-37998762	00PercentSerumFD2	10PercentSerumFD2	OK	124.763	35.4322	-1.81606	-2.47764	0.001	0.0244015	yes
XLOC_027502	XLOC_027502	-	chr29:11230273-11231233	00PercentSerumFD2	10PercentSerumFD2	OK	0.727539	0	#NAME?	#NAME?	5e-05	0.00188063	yes
XLOC_027504	XLOC_027504	-	chr29:11531283-11531910	00PercentSerumFD2	10PercentSerumFD2	OK	0.788893	0	#NAME?	#NAME?	0.0008	0.020436	yes
XLOC_027507	XLOC_027507	-	chr29:11549834-11550275	00PercentSerumFD2	10PercentSerumFD2	OK	1.19906	0	#NAME?	#NAME?	0.001	0.0244015	yes
XLOC_027508	XLOC_027508	-	chr29:11560880-11561569	00PercentSerumFD2	10PercentSerumFD2	OK	0.810279	0	#NAME?	#NAME?	0.0001	0.00352547	yes
XLOC_027697	XLOC_027697	-	chr29:18883902-18884319	00PercentSerumFD2	10PercentSerumFD2	OK	1.24829	0	#NAME?	#NAME?	0.0019	0.0407993	yes
XLOC_027703	XLOC_027703	-	chr29:25820411-25822177	00PercentSerumFD2	10PercentSerumFD2	OK	4.68329	8.2523	0.817274	2.42616	0.0023	0.0477395	yes
XLOC_027721	XLOC_027721	-	chr29:26697605-26698329	00PercentSerumFD2	10PercentSerumFD2	OK	0	1.42531	inf	#NAME?	5e-05	0.00188063	yes
XLOC_027723	XLOC_027723	-	chr29:26710941-26711610	00PercentSerumFD2	10PercentSerumFD2	OK	0	1.25381	inf	#NAME?	5e-05	0.00188063	yes
XLOC_027880	XLOC_027880	-	chr3:6038835-6383711	00PercentSerumFD2	10PercentSerumFD2	OK	144.28	51.5687	-1.4843	-4.81531	5e-05	0.00188063	yes
XLOC_028168	XLOC_028168	-	chr3:37760409-38318723	00PercentSerumFD2	10PercentSerumFD2	OK	65.6805	31.2474	-1.07173	-2.76102	0.0003	0.00896231	yes
XLOC_028210	XLOC_028210	-	chr3:56967031-56978340	00PercentSerumFD2	10PercentSerumFD2	OK	4.28886	14.7474	1.7818	3.99098	0.00145	0.033188	yes
XLOC_028217	XLOC_028217	-	chr3:57880410-57952808	00PercentSerumFD2	10PercentSerumFD2	OK	8.31378	1.33837	-2.63503	-3.47379	0.0019	0.0407993	yes
XLOC_028248	XLOC_028248	-	chr3:64781878-64980102	00PercentSerumFD2	10PercentSerumFD2	OK	23.1247	13.0052	-0.830342	-2.78399	0.00015	0.00497626	yes
XLOC_028278	XLOC_028278	-	chr3:81504107-81646861	00PercentSerumFD2	10PercentSerumFD2	OK	3.31434	22.9645	2.79261	6.40589	5e-05	0.00188063	yes
XLOC_028321	XLOC_028321	-	chr3:94179194-94632294	00PercentSerumFD2	10PercentSerumFD2	OK	6.95145	1.14434	-2.6028	-4.63582	5e-05	0.00188063	yes
XLOC_028555	XLOC_028555	-	chr3:6038835-6383711	00PercentSerumFD2	10PercentSerumFD2	OK	329.306	128.469	-1.35801	-6.42785	5e-05	0.00188063	yes
XLOC_028949	XLOC_028949	-	chr3:68982315-68983145	00PercentSerumFD2	10PercentSerumFD2	OK	7.28743	15.7667	1.1134	3.4359	0.0004	0.0113743	yes
XLOC_029177	XLOC_029177	-	chr3:119850960-119853088	00PercentSerumFD2	10PercentSerumFD2	OK	0.585591	2.93885	2.32729	3.71126	0.00045	0.0125543	yes
XLOC_029348	XLOC_029348	-	chr3:23038190-23038731	00PercentSerumFD2	10PercentSerumFD2	OK	1.25582	0	#NAME?	#NAME?	5e-05	0.00188063	yes
XLOC_029473	XLOC_029473	-	chr3:35776073-35776750	00PercentSerumFD2	10PercentSerumFD2	OK	1.97187	0	#NAME?	#NAME?	5e-05	0.00188063	yes
XLOC_029476	XLOC_029476	-	chr3:35959019-35960360	00PercentSerumFD2	10PercentSerumFD2	OK	11.3066	21.2864	0.912772	3.20129	0.0001	0.00352547	yes
XLOC_029525	XLOC_029525	-	chr3:38333344-38334589	00PercentSerumFD2	10PercentSerumFD2	OK	18.0655	9.19979	-0.973566	-3.27404	5e-05	0.00188063	yes
XLOC_029527	XLOC_029527	-	chr3:39229122-39229509	00PercentSerumFD2	10PercentSerumFD2	OK	12.5533	39.0658	1.63784	6.00038	5e-05	0.00188063	yes
XLOC_029529	XLOC_029529	-	chr3:39682521-39683588	00PercentSerumFD2	10PercentSerumFD2	OK	8.57778	15.8057	0.881771	2.84022	0.0013	0.0303028	yes
XLOC_029671	XLOC_029671	-	chr3:63720132-63720606	00PercentSerumFD2	10PercentSerumFD2	OK	0	1.48185	inf	#NAME?	0.0001	0.00352547	yes
XLOC_029676	XLOC_029676	-	chr3:69854261-69855116	00PercentSerumFD2	10PercentSerumFD2	OK	38.612	10.6065	-1.8641	-6.51629	5e-05	0.00188063	yes
XLOC_029919	XLOC_029919	-	chr3:97910541-97911139	00PercentSerumFD2	10PercentSerumFD2	OK	1.17844	0	#NAME?	#NAME?	5e-05	0.00188063	yes
XLOC_029932	XLOC_029932	-	chr3:98305385-98305898	00PercentSerumFD2	10PercentSerumFD2	OK	0	1.11058	inf	#NAME?	0.00025	0.00771581	yes
XLOC_030097	XLOC_030097	-	chr3:119842884-119843806	00PercentSerumFD2	10PercentSerumFD2	OK	2.0737	8.30222	2.00129	4.06374	0.0003	0.00896231	yes
XLOC_030099	XLOC_030099	-	chr3:119863048-119863423	00PercentSerumFD2	10PercentSerumFD2	OK	0	1.49071	inf	#NAME?	0.00185	0.0400656	yes
XLOC_030250	XLOC_030250	-	chr4:27897435-28144684	00PercentSerumFD2	10PercentSerumFD2	OK	34.473	7.32779	-2.23402	-5.21529	5e-05	0.00188063	yes
XLOC_030254	XLOC_030254	-	chr4:31083695-31234029	00PercentSerumFD2	10PercentSerumFD2	OK	3.05916	1.74176	-0.812587	-2.17737	0.0011	0.0263873	yes
XLOC_030278	XLOC_030278	-	chr4:38411560-38622398	00PercentSerumFD2	10PercentSerumFD2	OK	3.55496	1.05585	-1.75143	-4.50486	5e-05	0.00188063	yes
XLOC_030279	XLOC_030279	-	chr4:38625859-38654738	00PercentSerumFD2	10PercentSerumFD2	OK	5.16955	1.21837	-2.08509	-4.35499	5e-05	0.00188063	yes
XLOC_030280	XLOC_030280	-	chr4:38657799-38755829	00PercentSerumFD2	10PercentSerumFD2	OK	1.50344	0.286464	-2.39184	-2.99142	0.0004	0.0113743	yes
XLOC_030289	XLOC_030289	-	chr4:43798553-44344419	00PercentSerumFD2	10PercentSerumFD2	OK	7.3056	1.48736	-2.29625	-3.85025	0.00035	0.0101981	yes
XLOC_030318	XLOC_030318	-	chr4:49403942-49406672	00PercentSerumFD2	10PercentSerumFD2	OK	20.0801	7.93417	-1.33961	-4.36768	5e-05	0.00188063	yes
XLOC_030517	XLOC_030517	-	chr4:102484836-102487558	00PercentSerumFD2	10PercentSerumFD2	OK	15.346	2.25226	-2.76842	-5.26386	5e-05	0.00188063	yes
XLOC_030671	XLOC_030671	-	chr4:27027646-27448691	00PercentSerumFD2	10PercentSerumFD2	OK	25.7184	14.8043	-0.796786	-2.22952	0.0004	0.0113743	yes
XLOC_030674	XLOC_030674	-	chr4:27897435-28144684	00PercentSerumFD2	10PercentSerumFD2	OK	16.6804	4.45078	-1.90602	-3.82623	5e-05	0.00188063	yes
XLOC_030887	XLOC_030887	-	chr4:91707953-92073326	00PercentSerumFD2	10PercentSerumFD2	OK	46.5464	22.4362	-1.05284	-3.41812	5e-05	0.00188063	yes
XLOC_030960	XLOC_030960	-	chr4:102484836-102487558	00PercentSerumFD2	10PercentSerumFD2	OK	33.6292	2.46112	-3.77232	-5.74927	5e-05	0.00188063	yes
XLOC_030961	XLOC_030961	-	chr4:102484836-102487558	00PercentSerumFD2	10PercentSerumFD2	OK	39.5271	2.507	-3.97881	-6.57087	5e-05	0.00188063	yes
XLOC_031005	XLOC_031005	-	chr4:115232605-115885544	00PercentSerumFD2	10PercentSerumFD2	OK	22.3385	59.585	1.41541	2.7607	0.00025	0.00771581	yes
XLOC_031167	XLOC_031167	-	chr4:28238469-28238831	00PercentSerumFD2	10PercentSerumFD2	OK	1.62087	0	#NAME?	#NAME?	0.0019	0.0407993	yes
XLOC_031170	XLOC_031170	-	chr4:28521694-28524519	00PercentSerumFD2	10PercentSerumFD2	OK	1.70753	0.179835	-3.24716	-3.57531	0.0019	0.0407993	yes
XLOC_031362	XLOC_031362	-	chr4:48826679-48826993	00PercentSerumFD2	10PercentSerumFD2	OK	15.2452	74.1633	2.28235	9.86326	5e-05	0.00188063	yes
XLOC_031984	XLOC_031984	-	chr5:1466791-1823831	00PercentSerumFD2	10PercentSerumFD2	OK	104.055	62.1737	-0.742973	-2.54913	0.00075	0.0193683	yes
XLOC_032029	XLOC_032029	-	chr5:17677271-17677655	00PercentSerumFD2	10PercentSerumFD2	OK	604.917	1915.83	1.66316	11.6752	5e-05	0.00188063	yes
XLOC_032051	XLOC_032051	-	chr5:27785387-27791048	00PercentSerumFD2	10PercentSerumFD2	OK	16.5683	9.79672	-0.758054	-2.24719	0.00155	0.0348908	yes
XLOC_032172	XLOC_032172	-	chr5:41730721-42073088	00PercentSerumFD2	10PercentSerumFD2	OK	3.05069	7.6693	1.32996	2.83443	5e-05	0.00188063	yes
XLOC_032522	XLOC_032522	-	chr5:112941350-113008702	00PercentSerumFD2	10PercentSerumFD2	OK	6.48161	2.68528	-1.27128	-2.7386	0.0002	0.00638396	yes
XLOC_032638	XLOC_032638	-	chr5:6887223-6913365	00PercentSerumFD2	10PercentSerumFD2	OK	1.47087	16.7553	3.50988	5.16239	5e-05	0.00188063	yes
XLOC_032809	XLOC_032809	-	chr5:38007044-38241955	00PercentSerumFD2	10PercentSerumFD2	OK	388.288	194.231	-0.999359	-3.69959	5e-05	0.00188063	yes
XLOC_033024	XLOC_033024	-	chr5:85329459-85699387	00PercentSerumFD2	10PercentSerumFD2	OK	7.60535	2.09506	-1.86002	-2.79106	0.00035	0.0101981	yes
XLOC_033053	XLOC_033053	-	chr5:95025640-95061498	00PercentSerumFD2	10PercentSerumFD2	OK	3.14832	6.34519	1.01108	3.10476	5e-05	0.00188063	yes
XLOC_033149	XLOC_033149	-	chr5:115726680-115733786	00PercentSerumFD2	10PercentSerumFD2	OK	1.89937	4.99025	1.39359	2.71104	0.00055	0.0148643	yes
XLOC_033244	XLOC_033244	-	chr5:6873307-6876284	00PercentSerumFD2	10PercentSerumFD2	OK	0.372759	6.45777	4.11472	6.4063	5e-05	0.00188063	yes
XLOC_033321	XLOC_033321	-	chr5:19460932-19463020	00PercentSerumFD2	10PercentSerumFD2	OK	14.3824	8.53171	-0.753393	-2.59459	0.00055	0.0148643	yes
XLOC_033344	XLOC_033344	-	chr5:22417558-22659248	00PercentSerumFD2	10PercentSerumFD2	OK	5.71091	1.70195	-1.74653	-2.47292	0.001	0.0244015	yes
XLOC_033357	XLOC_033357	-	chr5:24229319-24229572	00PercentSerumFD2	10PercentSerumFD2	OK	54.6655	114.469	1.06625	7.76376	0.0009	0.0224247	yes
XLOC_033358	XLOC_033358	-	chr5:24690676-24691099	00PercentSerumFD2	10PercentSerumFD2	OK	0	1.28219	inf	#NAME?	0.00075	0.0193683	yes
XLOC_033495	XLOC_033495	-	chr5:40564969-40566359	00PercentSerumFD2	10PercentSerumFD2	OK	1.24581	11.176	3.16525	6.1542	5e-05	0.00188063	yes
XLOC_033516	XLOC_033516	-	chr5:46806094-46808275	00PercentSerumFD2	10PercentSerumFD2	OK	3.13575	0.704423	-2.1543	-3.71015	0.0002	0.00638396	yes
XLOC_033704	XLOC_033704	-	chr5:69140768-69143319	00PercentSerumFD2	10PercentSerumFD2	OK	4.47838	12.0993	1.43387	4.62778	5e-05	0.00188063	yes
XLOC_033881	XLOC_033881	-	chr5:95171671-95172530	00PercentSerumFD2	10PercentSerumFD2	OK	0	0.842995	inf	#NAME?	5e-05	0.00188063	yes
XLOC_034044	XLOC_034044	-	chr5:114725602-114726530	00PercentSerumFD2	10PercentSerumFD2	OK	1.49511	7.03398	2.23409	3.99823	0.00055	0.0148643	yes
XLOC_034148	XLOC_034148	-	chr6:224184-450766	00PercentSerumFD2	10PercentSerumFD2	OK	714.033	330.678	-1.11057	-4.44658	5e-05	0.00188063	yes
XLOC_034226	XLOC_034226	-	chr6:26588240-26601169	00PercentSerumFD2	10PercentSerumFD2	OK	0.082437	4.46872	5.76043	3.07872	0.00015	0.00497626	yes
XLOC_034391	XLOC_034391	-	chr6:92342531-92350648	00PercentSerumFD2	10PercentSerumFD2	OK	0.641062	2.38851	1.89758	3.79088	5e-05	0.00188063	yes
XLOC_034457	XLOC_034457	-	chr6:113704152-113796144	00PercentSerumFD2	10PercentSerumFD2	OK	60.8144	23.7817	-1.35456	-3.15026	5e-05	0.00188063	yes
XLOC_034464	XLOC_034464	-	chr6:115411506-115626800	00PercentSerumFD2	10PercentSerumFD2	OK	33.9771	18.5923	-0.869856	-2.69598	0.0015	0.0340683	yes
XLOC_034575	XLOC_034575	-	chr6:31540861-32214390	00PercentSerumFD2	10PercentSerumFD2	OK	69.9591	31.9639	-1.13007	-2.86442	0.0001	0.00352547	yes
XLOC_034595	XLOC_034595	-	chr6:38025806-38050252	00PercentSerumFD2	10PercentSerumFD2	OK	20.1268	8.83231	-1.18826	-3.5215	0.00215	0.0453432	yes
XLOC_034602	XLOC_034602	-	chr6:43102089-43218654	00PercentSerumFD2	10PercentSerumFD2	OK	29.0826	13.1675	-1.14318	-3.12346	0.00015	0.00497626	yes
XLOC_034761	XLOC_034761	-	chr6:104593604-104594144	00PercentSerumFD2	10PercentSerumFD2	OK	11.1839	48.5076	2.11679	7.29693	5e-05	0.00188063	yes
XLOC_034780	XLOC_034780	-	chr6:114607120-114965417	00PercentSerumFD2	10PercentSerumFD2	OK	19.379	10.0878	-0.941883	-2.27325	0.00075	0.0193683	yes
XLOC_034821	XLOC_034821	-	chr6:4403974-4405598	00PercentSerumFD2	10PercentSerumFD2	OK	4.71424	0.318328	-3.88844	-4.43276	0.00105	0.0253769	yes
XLOC_034861	XLOC_034861	-	chr6:7638992-7639867	00PercentSerumFD2	10PercentSerumFD2	OK	12.945	31.3582	1.27644	4.60239	5e-05	0.00188063	yes
XLOC_035124	XLOC_035124	-	chr6:88745650-88746569	00PercentSerumFD2	10PercentSerumFD2	OK	3.39885	12.5895	1.8891	4.72436	5e-05	0.00188063	yes
XLOC_035135	XLOC_035135	-	chr6:91816150-91817443	00PercentSerumFD2	10PercentSerumFD2	OK	7.46852	3.54264	-1.076	-2.81009	0.0009	0.0224247	yes
XLOC_035529	XLOC_035529	-	chr7:21485878-21633091	00PercentSerumFD2	10PercentSerumFD2	OK	16.8386	28.2907	0.748561	2.20948	0.00135	0.0312831	yes
XLOC_035554	XLOC_035554	-	chr7:36044285-36217865	00PercentSerumFD2	10PercentSerumFD2	OK	57.4806	27.935	-1.041	-2.81761	5e-05	0.00188063	yes
XLOC_035711	XLOC_035711	-	chr7:52672613-52673757	00PercentSerumFD2	10PercentSerumFD2	OK	2.91913	21.7401	2.89675	7.46381	5e-05	0.00188063	yes
XLOC_035793	XLOC_035793	-	chr7:75288432-75290509	00PercentSerumFD2	10PercentSerumFD2	OK	3.63164	18.0234	2.31118	6.72987	5e-05	0.00188063	yes
XLOC_035811	XLOC_035811	-	chr7:82340004-83679335	00PercentSerumFD2	10PercentSerumFD2	OK	41.1133	11.3264	-1.85991	-3.26984	5e-05	0.00188063	yes
XLOC_035826	XLOC_035826	-	chr7:88582473-88771045	00PercentSerumFD2	10PercentSerumFD2	OK	20.1175	32.9599	0.712259	2.47579	0.0003	0.00896231	yes
XLOC_035842	XLOC_035842	-	chr7:100188858-100552826	00PercentSerumFD2	10PercentSerumFD2	OK	145.665	32.6815	-2.15611	-3.3079	0.0016	0.0357438	yes
XLOC_036006	XLOC_036006	-	chr7:14513795-14523865	00PercentSerumFD2	10PercentSerumFD2	OK	10.285	4.77854	-1.1059	-3.81393	5e-05	0.00188063	yes
XLOC_036131	XLOC_036131	-	chr7:32011739-32237711	00PercentSerumFD2	10PercentSerumFD2	OK	169.213	84.6179	-0.999805	-4.91643	5e-05	0.00188063	yes
XLOC_036330	XLOC_036330	-	chr7:63133503-63135433	00PercentSerumFD2	10PercentSerumFD2	OK	6.23667	3.36119	-0.891804	-2.40316	0.00175	0.0383927	yes
XLOC_036374	XLOC_036374	-	chr7:79144316-79302984	00PercentSerumFD2	10PercentSerumFD2	OK	2.40248	5.7803	1.26662	2.37707	0.00225	0.0469216	yes
XLOC_036375	XLOC_036375	-	chr7:80819515-80820159	00PercentSerumFD2	10PercentSerumFD2	OK	19.9442	41.7492	1.06578	4.06842	5e-05	0.00188063	yes
XLOC_036379	XLOC_036379	-	chr7:82340004-83679335	00PercentSerumFD2	10PercentSerumFD2	OK	94.0373	33.8965	-1.4721	-2.26088	0.00175	0.0383927	yes
XLOC_036394	XLOC_036394	-	chr7:85683669-86376347	00PercentSerumFD2	10PercentSerumFD2	OK	115.58	27.5301	-2.06981	-7.74388	5e-05	0.00188063	yes
XLOC_036626	XLOC_036626	-	chr7:36222855-36223364	00PercentSerumFD2	10PercentSerumFD2	OK	0	1.36096	inf	#NAME?	0.00015	0.00497626	yes
XLOC_036966	XLOC_036966	-	chr7:77362063-77362561	00PercentSerumFD2	10PercentSerumFD2	OK	0	2.33492	inf	#NAME?	5e-05	0.00188063	yes
XLOC_036967	XLOC_036967	-	chr7:77369160-77369699	00PercentSerumFD2	10PercentSerumFD2	OK	0	0.890394	inf	#NAME?	0.00055	0.0148643	yes
XLOC_036970	XLOC_036970	-	chr7:77377640-77378349	00PercentSerumFD2	10PercentSerumFD2	OK	0	0.856306	inf	#NAME?	0.00015	0.00497626	yes
XLOC_036972	XLOC_036972	-	chr7:77392110-77392526	00PercentSerumFD2	10PercentSerumFD2	OK	0	1.2494	inf	#NAME?	0.00085	0.021481	yes
XLOC_036975	XLOC_036975	-	chr7:77401830-77402409	00PercentSerumFD2	10PercentSerumFD2	OK	0	1.07697	inf	#NAME?	0.0001	0.00352547	yes
XLOC_036977	XLOC_036977	-	chr7:77438092-77438524	00PercentSerumFD2	10PercentSerumFD2	OK	0	2.25354	inf	#NAME?	5e-05	0.00188063	yes
XLOC_036978	XLOC_036978	-	chr7:77440589-77441817	00PercentSerumFD2	10PercentSerumFD2	OK	0	0.654321	inf	#NAME?	5e-05	0.00188063	yes
XLOC_036979	XLOC_036979	-	chr7:77448450-77449476	00PercentSerumFD2	10PercentSerumFD2	OK	0	2.00174	inf	#NAME?	5e-05	0.00188063	yes
XLOC_036982	XLOC_036982	-	chr7:77481735-77482274	00PercentSerumFD2	10PercentSerumFD2	OK	0	0.975761	inf	#NAME?	0.0003	0.00896231	yes
XLOC_036987	XLOC_036987	-	chr7:77675655-77676271	00PercentSerumFD2	10PercentSerumFD2	OK	0	0.948207	inf	#NAME?	0.0001	0.00352547	yes
XLOC_037002	XLOC_037002	-	chr7:79139829-79140344	00PercentSerumFD2	10PercentSerumFD2	OK	0	1.04357	inf	#NAME?	0.0003	0.00896231	yes
XLOC_037209	XLOC_037209	-	chr7:109719991-109722084	00PercentSerumFD2	10PercentSerumFD2	OK	13.4188	6.88668	-0.962373	-3.21907	5e-05	0.00188063	yes
XLOC_037266	XLOC_037266	-	chr8:9403756-9614931	00PercentSerumFD2	10PercentSerumFD2	OK	21.4214	11.1501	-0.941991	-2.99756	0.001	0.0244015	yes
XLOC_037280	XLOC_037280	-	chr8:11664448-11665827	00PercentSerumFD2	10PercentSerumFD2	OK	21.4029	5.62811	-1.92709	-4.94614	5e-05	0.00188063	yes
XLOC_037292	XLOC_037292	-	chr8:23288560-23354457	00PercentSerumFD2	10PercentSerumFD2	OK	48.3691	24.5861	-0.976245	-2.26127	0.0011	0.0263873	yes
XLOC_037332	XLOC_037332	-	chr8:38080603-38354859	00PercentSerumFD2	10PercentSerumFD2	OK	17.9736	6.26741	-1.51994	-5.03672	5e-05	0.00188063	yes
XLOC_037333	XLOC_037333	-	chr8:38359918-38689400	00PercentSerumFD2	10PercentSerumFD2	OK	28.6139	11.2319	-1.34911	-4.55572	5e-05	0.00188063	yes
XLOC_037392	XLOC_037392	-	chr8:54516892-55277319	00PercentSerumFD2	10PercentSerumFD2	OK	49.0198	10.2808	-2.25342	-3.9044	5e-05	0.00188063	yes
XLOC_037459	XLOC_037459	-	chr8:70383618-70615011	00PercentSerumFD2	10PercentSerumFD2	OK	1.12861	3.58974	1.66933	3.09577	0.0001	0.00352547	yes
XLOC_037486	XLOC_037486	-	chr8:76745644-76951193	00PercentSerumFD2	10PercentSerumFD2	OK	0.789144	3.10692	1.97712	3.46753	5e-05	0.00188063	yes
XLOC_037578	XLOC_037578	-	chr8:98464199-98845386	00PercentSerumFD2	10PercentSerumFD2	OK	49.8499	268.812	2.43093	8.63697	5e-05	0.00188063	yes
XLOC_037639	XLOC_037639	-	chr8:109174902-109192061	00PercentSerumFD2	10PercentSerumFD2	OK	23.2925	3.46652	-2.74831	-6.78891	5e-05	0.00188063	yes
XLOC_037710	XLOC_037710	-	chr8:22269901-22357465	00PercentSerumFD2	10PercentSerumFD2	OK	43.6141	146.399	1.74704	2.6803	0.00065	0.0172252	yes
XLOC_037713	XLOC_037713	-	chr8:23056129-23215091	00PercentSerumFD2	10PercentSerumFD2	OK	2.41722	5.14834	1.09076	2.59302	0.0003	0.00896231	yes
XLOC_037728	XLOC_037728	-	chr8:26415604-26518273	00PercentSerumFD2	10PercentSerumFD2	OK	29.4569	20.158	-0.547256	-2.17629	0.00195	0.0416961	yes
XLOC_037756	XLOC_037756	-	chr8:33279690-33724626	00PercentSerumFD2	10PercentSerumFD2	OK	2522.76	4036.23	0.678004	2.27628	0.0007	0.0183852	yes
XLOC_037831	XLOC_037831	-	chr8:59888176-59891986	00PercentSerumFD2	10PercentSerumFD2	OK	2.26963	7.59781	1.74313	3.50798	5e-05	0.00188063	yes
XLOC_037916	XLOC_037916	-	chr8:74628923-75032299	00PercentSerumFD2	10PercentSerumFD2	OK	181.335	379.315	1.06474	5.2713	5e-05	0.00188063	yes
XLOC_037971	XLOC_037971	-	chr8:84452222-84453336	00PercentSerumFD2	10PercentSerumFD2	OK	32.5093	19.8943	-0.708494	-2.56753	0.00105	0.0253769	yes
XLOC_037972	XLOC_037972	-	chr8:84509655-84511145	00PercentSerumFD2	10PercentSerumFD2	OK	3.60016	1.02823	-1.80789	-2.92797	0.00105	0.0253769	yes
XLOC_038180	XLOC_038180	-	chr8:9683060-9683864	00PercentSerumFD2	10PercentSerumFD2	OK	17.2436	8.78961	-0.972195	-3.09865	0.00085	0.021481	yes
XLOC_038355	XLOC_038355	-	chr8:29882780-29883530	00PercentSerumFD2	10PercentSerumFD2	OK	0	0.826375	inf	#NAME?	0.0002	0.00638396	yes
XLOC_038371	XLOC_038371	-	chr8:29955949-29956916	00PercentSerumFD2	10PercentSerumFD2	OK	0	0.821189	inf	#NAME?	5e-05	0.00188063	yes
XLOC_038409	XLOC_038409	-	chr8:38038739-38039283	00PercentSerumFD2	10PercentSerumFD2	OK	0.983403	0	#NAME?	#NAME?	0.0011	0.0263873	yes
XLOC_038560	XLOC_038560	-	chr8:52030949-52031663	00PercentSerumFD2	10PercentSerumFD2	OK	2.47535	11.0343	2.1563	4.42907	0.00035	0.0101981	yes
XLOC_038717	XLOC_038717	-	chr8:59893351-59893841	00PercentSerumFD2	10PercentSerumFD2	OK	0	1.16784	inf	#NAME?	0.00035	0.0101981	yes
XLOC_038848	XLOC_038848	-	chr8:93754949-93755537	00PercentSerumFD2	10PercentSerumFD2	OK	0	0.978586	inf	#NAME?	0.0001	0.00352547	yes
XLOC_039021	XLOC_039021	-	chr8:105477723-105478091	00PercentSerumFD2	10PercentSerumFD2	OK	0	1.53131	inf	#NAME?	0.0013	0.0303028	yes
XLOC_039155	XLOC_039155	-	chr9:22350773-22707025	00PercentSerumFD2	10PercentSerumFD2	OK	21.5918	65.7883	1.60735	4.36505	5e-05	0.00188063	yes
XLOC_039294	XLOC_039294	-	chr9:69623458-70306910	00PercentSerumFD2	10PercentSerumFD2	OK	126.162	48.4698	-1.38012	-3.40752	5e-05	0.00188063	yes
XLOC_039324	XLOC_039324	-	chr9:79265519-79273920	00PercentSerumFD2	10PercentSerumFD2	OK	7.70749	2.84477	-1.43795	-2.84156	0.00015	0.00497626	yes
XLOC_039373	XLOC_039373	-	chr9:92364264-92368365	00PercentSerumFD2	10PercentSerumFD2	OK	2.28193	0.284989	-3.00128	-3.25718	0.0015	0.0340683	yes
XLOC_039430	XLOC_039430	-	chr9:850840-871795	00PercentSerumFD2	10PercentSerumFD2	OK	5.99319	13.4393	1.16506	3.59367	0.001	0.0244015	yes
XLOC_039439	XLOC_039439	-	chr9:12970018-12994361	00PercentSerumFD2	10PercentSerumFD2	OK	1.00391	2.82683	1.49355	3.5257	5e-05	0.00188063	yes
XLOC_039458	XLOC_039458	-	chr9:22350773-22707025	00PercentSerumFD2	10PercentSerumFD2	OK	71.5494	160.656	1.16696	2.85882	0.0002	0.00638396	yes
XLOC_039534	XLOC_039534	-	chr9:45870535-46009347	00PercentSerumFD2	10PercentSerumFD2	OK	15.7583	53.6937	1.76865	6.85995	5e-05	0.00188063	yes
XLOC_039655	XLOC_039655	-	chr9:92521928-93316539	00PercentSerumFD2	10PercentSerumFD2	OK	92.3744	38.256	-1.27181	-2.10558	0.00215	0.0453432	yes
XLOC_039656	XLOC_039656	-	chr9:92521928-93316539	00PercentSerumFD2	10PercentSerumFD2	OK	96.4944	36.6304	-1.3974	-2.85351	0.0001	0.00352547	yes
XLOC_039658	XLOC_039658	-	chr9:93321653-93340834	00PercentSerumFD2	10PercentSerumFD2	OK	6.64474	1.79357	-1.88938	-3.6319	5e-05	0.00188063	yes
XLOC_039989	XLOC_039989	-	chr9:62211797-62212152	00PercentSerumFD2	10PercentSerumFD2	OK	1.98195	0	#NAME?	#NAME?	0.00025	0.00771581	yes
XLOC_040105	XLOC_040105	-	chr9:77212733-77213295	00PercentSerumFD2	10PercentSerumFD2	OK	1.54756	0	#NAME?	#NAME?	5e-05	0.00188063	yes
XLOC_040205	XLOC_040205	-	chr9:83559598-83560052	00PercentSerumFD2	10PercentSerumFD2	OK	0	1.16862	inf	#NAME?	0.0006	0.016008	yes
XLOC_040263	XLOC_040263	-	chr9:90914044-90914716	00PercentSerumFD2	10PercentSerumFD2	OK	0	0.828604	inf	#NAME?	0.0001	0.00352547	yes
XLOC_040264	XLOC_040264	-	chr9:91112596-91114141	00PercentSerumFD2	10PercentSerumFD2	OK	0	1.06623	inf	#NAME?	5e-05	0.00188063	yes
XLOC_040463	XLOC_040463	-	chr9:98787423-98790235	00PercentSerumFD2	10PercentSerumFD2	OK	3.35581	1.45106	-1.20955	-2.90337	0.00045	0.0125543	yes
XLOC_040472	XLOC_040472	-	chr9:98955338-98956190	00PercentSerumFD2	10PercentSerumFD2	OK	21.871	11.9331	-0.874053	-3.02003	0.00155	0.0348908	yes
XLOC_040650	XLOC_040650	-	chrUn_AAFC02075255:2034-2842	00PercentSerumFD2	10PercentSerumFD2	OK	6.18995	27.6207	2.15775	6.60213	5e-05	0.00188063	yes
XLOC_040666	XLOC_040666	-	chrUn_AAFC02084872:4275-6514	00PercentSerumFD2	10PercentSerumFD2	OK	109.958	236.674	1.10595	4.6483	5e-05	0.00188063	yes
XLOC_040678	XLOC_040678	-	chrUn_AAFC02109474:8091-8699	00PercentSerumFD2	10PercentSerumFD2	OK	0	1.03785	inf	#NAME?	5e-05	0.00188063	yes
XLOC_040731	XLOC_040731	-	chrUn_AAFC02182278:1203-2807	00PercentSerumFD2	10PercentSerumFD2	OK	324.297	58.4571	-2.47186	-14.0439	5e-05	0.00188063	yes
XLOC_040741	XLOC_040741	-	chrUn_AAFC02207869:256-1568	00PercentSerumFD2	10PercentSerumFD2	OK	20.2025	32.0967	0.667891	2.57692	0.00185	0.0400656	yes
XLOC_040780	XLOC_040780	-	chrUn_AAFC03033240:14716-18261	00PercentSerumFD2	10PercentSerumFD2	OK	11.7785	37.8853	1.68548	6.42177	0.0013	0.0303028	yes
XLOC_040791	XLOC_040791	-	chrUn_AAFC03044384:10415-11207	00PercentSerumFD2	10PercentSerumFD2	OK	0	0.747451	inf	#NAME?	5e-05	0.00188063	yes
XLOC_040804	XLOC_040804	-	chrUn_AAFC03054069:9695-11051	00PercentSerumFD2	10PercentSerumFD2	OK	7.95086	2.97767	-1.41693	-3.59878	5e-05	0.00188063	yes
XLOC_040822	XLOC_040822	-	chrUn_AAFC03064331:7588-8600	00PercentSerumFD2	10PercentSerumFD2	OK	8.6733	15.3863	0.826994	2.65938	0.0022	0.0461778	yes
XLOC_040831	XLOC_040831	-	chrUn_AAFC03073526:5-551	00PercentSerumFD2	10PercentSerumFD2	OK	138.475	279.627	1.01388	5.55208	5e-05	0.00188063	yes
XLOC_040886	XLOC_040886	-	chrUn_AAFC03119919:5442-6137	00PercentSerumFD2	10PercentSerumFD2	OK	0.967615	0	#NAME?	#NAME?	0.0001	0.00352547	yes
XLOC_040889	XLOC_040889	-	chrUn_AAFC03119919:14231-15751	00PercentSerumFD2	10PercentSerumFD2	OK	4.36924	0.99744	-2.13108	-3.72121	0.0004	0.0113743	yes
XLOC_040890	XLOC_040890	-	chrUn_AAFC03119919:21436-24435	00PercentSerumFD2	10PercentSerumFD2	OK	4.5005	0.67022	-2.74738	-5.40548	5e-05	0.00188063	yes
XLOC_040891	XLOC_040891	-	chrUn_AAFC03119919:24694-26121	00PercentSerumFD2	10PercentSerumFD2	OK	9.80043	1.04143	-3.23428	-5.85334	5e-05	0.00188063	yes
XLOC_040892	XLOC_040892	-	chrUn_AAFC03119919:26194-27217	00PercentSerumFD2	10PercentSerumFD2	OK	4.71863	0.654495	-2.84991	-3.72637	0.0023	0.0477395	yes
XLOC_040940	XLOC_040940	-	chrUn_JH121286:1205372-1205891	00PercentSerumFD2	10PercentSerumFD2	OK	54.5336	15.8376	-1.78379	-7.00213	5e-05	0.00188063	yes
XLOC_040942	XLOC_040942	-	chrUn_JH121286:1301058-1301663	00PercentSerumFD2	10PercentSerumFD2	OK	1.95407	0	#NAME?	#NAME?	5e-05	0.00188063	yes
XLOC_040987	XLOC_040987	-	chrUn_JH121289:966007-1245581	00PercentSerumFD2	10PercentSerumFD2	OK	9.31056	2.81126	-1.72765	-3.77612	5e-05	0.00188063	yes
XLOC_040989	XLOC_040989	-	chrUn_JH121289:1301204-1366419	00PercentSerumFD2	10PercentSerumFD2	OK	52.8821	0	#NAME?	#NAME?	0.0016	0.0357438	yes
XLOC_041070	XLOC_041070	-	chrUn_JH121298:8455-36137	00PercentSerumFD2	10PercentSerumFD2	OK	33.1698	16.3691	-1.0189	-3.74062	0.00225	0.0469216	yes
XLOC_041120	XLOC_041120	-	chrUn_JH121306:498022-498644	00PercentSerumFD2	10PercentSerumFD2	OK	12.335	4.65378	-1.40628	-3.5135	0.00165	0.0365839	yes
XLOC_041151	XLOC_041151	-	chrUn_JH121316:488358-547134	00PercentSerumFD2	10PercentSerumFD2	OK	6.53938	2.20111	-1.57092	-2.76921	0.00035	0.0101981	yes
XLOC_041184	XLOC_041184	-	chrUn_JH121328:7149-289554	00PercentSerumFD2	10PercentSerumFD2	OK	98.8544	307.417	1.63682	6.36111	5e-05	0.00188063	yes
XLOC_041185	XLOC_041185	-	chrUn_JH121328:331516-334851	00PercentSerumFD2	10PercentSerumFD2	OK	13.7405	27.47	0.999428	2.98096	0.0001	0.00352547	yes
XLOC_041298	XLOC_041298	-	chrUn_JH121367:367729-368260	00PercentSerumFD2	10PercentSerumFD2	OK	7.83682	19.3597	1.30471	3.94546	0.00095	0.0235052	yes
XLOC_041381	XLOC_041381	-	chrUn_JH121408:239323-244453	00PercentSerumFD2	10PercentSerumFD2	OK	0.961388	8.16614	3.08646	3.50293	0.0011	0.0263873	yes
XLOC_041442	XLOC_041442	-	chrUn_JH121453:130481-134114	00PercentSerumFD2	10PercentSerumFD2	OK	0.497809	1.92938	1.95447	3.5266	0.0001	0.00352547	yes
XLOC_041455	XLOC_041455	-	chrUn_JH121468:7272-219667	00PercentSerumFD2	10PercentSerumFD2	OK	10.9171	5.40955	-1.01301	-2.69408	0.00025	0.00771581	yes
XLOC_041471	XLOC_041471	-	chrUn_JH121488:2708-3192	00PercentSerumFD2	10PercentSerumFD2	OK	0	2.30433	inf	#NAME?	5e-05	0.00188063	yes
XLOC_041475	XLOC_041475	-	chrUn_JH121490:173330-174826	00PercentSerumFD2	10PercentSerumFD2	OK	2.60605	8.84605	1.76317	4.47647	5e-05	0.00188063	yes
XLOC_041549	XLOC_041549	-	chrUn_JH121522:19574-189321	00PercentSerumFD2	10PercentSerumFD2	OK	21.3818	9.38061	-1.18863	-2.72555	0.0001	0.00352547	yes
XLOC_041559	XLOC_041559	-	chrUn_JH121530:28047-166351	00PercentSerumFD2	10PercentSerumFD2	OK	49.0571	152.951	1.64054	3.40023	0.00095	0.0235052	yes
XLOC_041578	XLOC_041578	-	chrUn_JH121541:16694-17126	00PercentSerumFD2	10PercentSerumFD2	OK	147.384	246.244	0.740511	4.47189	0.00015	0.00497626	yes
XLOC_041808	XLOC_041808	-	chrUn_JH121731:3665-32421	00PercentSerumFD2	10PercentSerumFD2	OK	7.58027	3.26368	-1.21575	-3.04816	5e-05	0.00188063	yes
XLOC_041835	XLOC_041835	-	chrUn_JH121755:61485-62120	00PercentSerumFD2	10PercentSerumFD2	OK	1.08687	0	#NAME?	#NAME?	0.0001	0.00352547	yes
XLOC_041908	XLOC_041908	-	chrUn_JH121820:42414-57260	00PercentSerumFD2	10PercentSerumFD2	OK	16.7912	9.41144	-0.835218	-2.80636	5e-05	0.00188063	yes
XLOC_041926	XLOC_041926	-	chrUn_JH121857:39003-41434	00PercentSerumFD2	10PercentSerumFD2	OK	17.6366	5.51999	-1.67584	-3.17044	5e-05	0.00188063	yes
XLOC_041984	XLOC_041984	-	chrUn_JH121947:26807-28248	00PercentSerumFD2	10PercentSerumFD2	OK	9.18705	3.62931	-1.33991	-4.12731	5e-05	0.00188063	yes
XLOC_041985	XLOC_041985	-	chrUn_JH121947:28531-33682	00PercentSerumFD2	10PercentSerumFD2	OK	22.8807	6.0474	-1.91974	-3.41033	5e-05	0.00188063	yes
XLOC_042046	XLOC_042046	-	chrUn_JH122053:3964-4933	00PercentSerumFD2	10PercentSerumFD2	OK	3.89819	9.34343	1.26115	3.22854	0.0008	0.020436	yes
XLOC_042064	XLOC_042064	-	chrUn_JH122086:42862-44893	00PercentSerumFD2	10PercentSerumFD2	OK	21.3488	45.5582	1.09356	4.33445	5e-05	0.00188063	yes
XLOC_042076	XLOC_042076	-	chrUn_JH122128:15665-24943	00PercentSerumFD2	10PercentSerumFD2	OK	12.0136	1.12447	-3.41735	-9.70044	5e-05	0.00188063	yes
XLOC_042079	XLOC_042079	-	chrUn_JH122135:863-28710	00PercentSerumFD2	10PercentSerumFD2	OK	253.666	453.102	0.836907	2.17598	0.0018	0.0393435	yes
XLOC_042091	XLOC_042091	-	chrUn_JH122147:33815-34730	00PercentSerumFD2	10PercentSerumFD2	OK	5.23636	27.3009	2.38231	7.09661	5e-05	0.00188063	yes
XLOC_042095	XLOC_042095	-	chrUn_JH122152:9765-26182	00PercentSerumFD2	10PercentSerumFD2	OK	90.5511	23.4464	-1.94937	-4.44288	5e-05	0.00188063	yes
XLOC_042134	XLOC_042134	-	chrUn_JH122211:38400-40221	00PercentSerumFD2	10PercentSerumFD2	OK	80.7007	207.248	1.3607	6.05407	5e-05	0.00188063	yes
XLOC_042136	XLOC_042136	-	chrUn_JH122219:28567-47591	00PercentSerumFD2	10PercentSerumFD2	OK	6.72473	2.49361	-1.43124	-4.19699	5e-05	0.00188063	yes
XLOC_042146	XLOC_042146	-	chrUn_JH122239:28234-28520	00PercentSerumFD2	10PercentSerumFD2	OK	104.871	58.0121	-0.854193	-5.58843	0.00215	0.0453432	yes
XLOC_042173	XLOC_042173	-	chrUn_JH122285:36092-36800	00PercentSerumFD2	10PercentSerumFD2	OK	0	1.27292	inf	#NAME?	5e-05	0.00188063	yes
XLOC_042226	XLOC_042226	-	chrUn_JH122366:22045-22929	00PercentSerumFD2	10PercentSerumFD2	OK	23.0046	86.6215	1.9128	7.89737	5e-05	0.00188063	yes
XLOC_042231	XLOC_042231	-	chrUn_JH122377:1081-2546	00PercentSerumFD2	10PercentSerumFD2	OK	57.2484	32.0169	-0.838403	-3.45163	5e-05	0.00188063	yes
XLOC_042320	XLOC_042320	-	chrUn_JH122631:15567-16337	00PercentSerumFD2	10PercentSerumFD2	OK	0	1.08488	inf	#NAME?	5e-05	0.00188063	yes
XLOC_042335	XLOC_042335	-	chrUn_JH122670:80577-188465	00PercentSerumFD2	10PercentSerumFD2	OK	4.88795	1.2362	-1.98332	-3.82664	5e-05	0.00188063	yes
XLOC_042336	XLOC_042336	-	chrUn_JH122670:80577-188465	00PercentSerumFD2	10PercentSerumFD2	OK	6.9772	1.2791	-2.44752	-2.37647	0.0009	0.0224247	yes
XLOC_042337	XLOC_042337	-	chrUn_JH122679:1534-28677	00PercentSerumFD2	10PercentSerumFD2	OK	7.12933	3.38295	-1.07549	-2.70683	0.0003	0.00896231	yes
XLOC_042369	XLOC_042369	-	chrUn_JH122759:41418-109139	00PercentSerumFD2	10PercentSerumFD2	OK	20.0613	7.54063	-1.41166	-2.84483	0.00065	0.0172252	yes
XLOC_042409	XLOC_042409	-	chrUn_JH122887:8111-9948	00PercentSerumFD2	10PercentSerumFD2	OK	1.23443	3.73188	1.59606	3.20233	0.0005	0.0137436	yes
XLOC_042411	XLOC_042411	-	chrUn_JH122887:13583-15722	00PercentSerumFD2	10PercentSerumFD2	OK	1.97465	4.65353	1.23673	2.94486	0.0005	0.0137436	yes
XLOC_042417	XLOC_042417	-	chrUn_JH122907:5600-6255	00PercentSerumFD2	10PercentSerumFD2	OK	1.34766	0	#NAME?	#NAME?	5e-05	0.00188063	yes
XLOC_042418	XLOC_042418	-	chrUn_JH122907:7430-8336	00PercentSerumFD2	10PercentSerumFD2	OK	1.27833	0	#NAME?	#NAME?	5e-05	0.00188063	yes
XLOC_042419	XLOC_042419	-	chrUn_JH122908:35955-42627	00PercentSerumFD2	10PercentSerumFD2	OK	1.0994	3.22882	1.55429	2.39522	0.0006	0.016008	yes
XLOC_042467	XLOC_042467	-	chrUn_JH123018:19027-19950	00PercentSerumFD2	10PercentSerumFD2	OK	28.3029	14.622	-0.952815	-3.44808	0.00015	0.00497626	yes
XLOC_042513	XLOC_042513	-	chrUn_JH123243:153419-153832	00PercentSerumFD2	10PercentSerumFD2	OK	14.1671	37.5744	1.4072	5.25445	0.0002	0.00638396	yes
XLOC_042583	XLOC_042583	-	chrUn_JH124200:1766-12841	00PercentSerumFD2	10PercentSerumFD2	OK	23.8431	14.212	-0.746464	-2.70839	0.0009	0.0224247	yes
XLOC_042592	XLOC_042592	-	chrUn_JH124240:19603-20648	00PercentSerumFD2	10PercentSerumFD2	OK	81.7615	37.6309	-1.1195	-4.80619	5e-05	0.00188063	yes
XLOC_042604	XLOC_042604	-	chrUn_JH124508:1712-3227	00PercentSerumFD2	10PercentSerumFD2	OK	192.871	102.015	-0.918852	-3.62861	5e-05	0.00188063	yes
XLOC_042639	XLOC_042639	-	chrUn_JH125225:104538-107930	00PercentSerumFD2	10PercentSerumFD2	OK	1.98957	0.850485	-1.2261	-2.3728	0.0011	0.0263873	yes
XLOC_042650	XLOC_042650	-	chrUn_JH125387:14573-15497	00PercentSerumFD2	10PercentSerumFD2	OK	11.2917	5.37118	-1.07195	-2.99577	0.00165	0.0365839	yes
XLOC_042674	XLOC_042674	-	chrUn_JH125521:95415-95648	00PercentSerumFD2	10PercentSerumFD2	OK	67.8512	141.521	1.06057	8.90607	0.00135	0.0312831	yes
XLOC_042685	XLOC_042685	-	chrUn_JH125547:5379-21183	00PercentSerumFD2	10PercentSerumFD2	OK	82.954	41.6504	-0.993982	-3.45045	5e-05	0.00188063	yes
XLOC_042689	XLOC_042689	-	chrUn_JH125549:32165-36979	00PercentSerumFD2	10PercentSerumFD2	OK	15.8348	65.0389	2.0382	5.66812	5e-05	0.00188063	yes
XLOC_042722	XLOC_042722	-	chrUn_JH125601:54924-55386	00PercentSerumFD2	10PercentSerumFD2	OK	0	1.02829	inf	#NAME?	0.00185	0.0400656	yes
XLOC_042735	XLOC_042735	-	chrUn_JH125623:14464-23365	00PercentSerumFD2	10PercentSerumFD2	OK	5.27239	2.29484	-1.20007	-2.96877	0.0001	0.00352547	yes
XLOC_042736	XLOC_042736	-	chrUn_JH125623:23503-27865	00PercentSerumFD2	10PercentSerumFD2	OK	6.13014	2.69756	-1.18426	-3.71038	5e-05	0.00188063	yes
XLOC_042741	XLOC_042741	-	chrUn_JH125625:46197-47567	00PercentSerumFD2	10PercentSerumFD2	OK	1.3312	7.09371	2.41381	4.6965	5e-05	0.00188063	yes
XLOC_042748	XLOC_042748	-	chrUn_JH125640:15017-21136	00PercentSerumFD2	10PercentSerumFD2	OK	7.25935	1.07296	-2.75824	-5.03838	5e-05	0.00188063	yes
XLOC_042760	XLOC_042760	-	chrUn_JH125648:17938-18691	00PercentSerumFD2	10PercentSerumFD2	OK	1.01006	0	#NAME?	#NAME?	5e-05	0.00188063	yes
XLOC_042773	XLOC_042773	-	chrUn_JH125675:2484-15007	00PercentSerumFD2	10PercentSerumFD2	OK	2.03194	4.17484	1.03886	2.25967	0.0021	0.0445273	yes
XLOC_042774	XLOC_042774	-	chrUn_JH125676:35701-40803	00PercentSerumFD2	10PercentSerumFD2	OK	2.46788	7.01829	1.50785	2.62341	0.00145	0.033188	yes
XLOC_042775	XLOC_042775	-	chrUn_JH125676:9914-35382	00PercentSerumFD2	10PercentSerumFD2	OK	1.67757	5.90865	1.81646	3.6846	5e-05	0.00188063	yes
XLOC_042786	XLOC_042786	-	chrUn_JH125697:242-774	00PercentSerumFD2	10PercentSerumFD2	OK	0	0.839998	inf	#NAME?	0.0013	0.0303028	yes
XLOC_042789	XLOC_042789	-	chrUn_JH125703:3325-3965	00PercentSerumFD2	10PercentSerumFD2	OK	0	2.95322	inf	#NAME?	5e-05	0.00188063	yes
XLOC_042791	XLOC_042791	-	chrUn_JH125703:5574-6067	00PercentSerumFD2	10PercentSerumFD2	OK	0	0.930059	inf	#NAME?	0.00185	0.0400656	yes
XLOC_042792	XLOC_042792	-	chrUn_JH125703:9151-10714	00PercentSerumFD2	10PercentSerumFD2	OK	0	1.08072	inf	#NAME?	5e-05	0.00188063	yes
XLOC_042794	XLOC_042794	-	chrUn_JH125703:35185-36005	00PercentSerumFD2	10PercentSerumFD2	OK	0	0.806183	inf	#NAME?	5e-05	0.00188063	yes
XLOC_042795	XLOC_042795	-	chrUn_JH125703:40703-43290	00PercentSerumFD2	10PercentSerumFD2	OK	0.287227	2.00831	2.80572	3.58502	0.001	0.0244015	yes
XLOC_042796	XLOC_042796	-	chrUn_JH125703:43373-45458	00PercentSerumFD2	10PercentSerumFD2	OK	0.368706	2.43004	2.72043	3.54447	0.00135	0.0312831	yes
XLOC_042810	XLOC_042810	-	chrUn_JH125724:46793-49436	00PercentSerumFD2	10PercentSerumFD2	OK	4.94009	2.34116	-1.07731	-2.92259	0.0001	0.00352547	yes
XLOC_042820	XLOC_042820	-	chrUn_JH125736:77862-79382	00PercentSerumFD2	10PercentSerumFD2	OK	7.8725	2.9089	-1.43635	-3.7383	5e-05	0.00188063	yes
XLOC_042852	XLOC_042852	-	chrUn_JH125787:6973-20088	00PercentSerumFD2	10PercentSerumFD2	OK	32.3273	16.3229	-0.985853	-2.8222	0.00015	0.00497626	yes
XLOC_042853	XLOC_042853	-	chrUn_JH125787:26110-28306	00PercentSerumFD2	10PercentSerumFD2	OK	4.00085	1.97208	-1.02059	-2.49857	0.00225	0.0469216	yes
XLOC_042863	XLOC_042863	-	chrUn_JH125810:52406-56373	00PercentSerumFD2	10PercentSerumFD2	OK	46.6968	23.0404	-1.01916	-4.26234	0.001	0.0244015	yes
XLOC_042882	XLOC_042882	-	chrUn_JH125847:22395-22748	00PercentSerumFD2	10PercentSerumFD2	OK	2.13376	0	#NAME?	#NAME?	0.00025	0.00771581	yes
XLOC_042894	XLOC_042894	-	chrUn_JH125865:20051-20838	00PercentSerumFD2	10PercentSerumFD2	OK	45.8045	77.5764	0.76013	3.36372	0.0002	0.00638396	yes
XLOC_042898	XLOC_042898	-	chrUn_JH125871:79872-90194	00PercentSerumFD2	10PercentSerumFD2	OK	65.8914	139.967	1.08692	3.74539	5e-05	0.00188063	yes
XLOC_042903	XLOC_042903	-	chrUn_JH125871:90288-91636	00PercentSerumFD2	10PercentSerumFD2	OK	16.9636	58.4411	1.78454	6.92943	5e-05	0.00188063	yes
XLOC_042907	XLOC_042907	-	chrUn_JH125888:13400-13993	00PercentSerumFD2	10PercentSerumFD2	OK	0	1.25599	inf	#NAME?	5e-05	0.00188063	yes
XLOC_042924	XLOC_042924	-	chrUn_JH125937:93-18125	00PercentSerumFD2	10PercentSerumFD2	OK	20.3354	11.0354	-0.881848	-3.16399	5e-05	0.00188063	yes
XLOC_042939	XLOC_042939	-	chrUn_JH125960:49829-50269	00PercentSerumFD2	10PercentSerumFD2	OK	0	1.12512	inf	#NAME?	0.0013	0.0303028	yes
XLOC_042941	XLOC_042941	-	chrUn_JH125960:58754-60048	00PercentSerumFD2	10PercentSerumFD2	OK	3.67893	8.38632	1.18875	3.17132	0.0004	0.0113743	yes
XLOC_042949	XLOC_042949	-	chrUn_JH125965:10500-12369	00PercentSerumFD2	10PercentSerumFD2	OK	1.21652	3.32949	1.45255	2.86903	0.00105	0.0253769	yes
XLOC_042987	XLOC_042987	-	chrUn_JH126018:14152-14466	00PercentSerumFD2	10PercentSerumFD2	OK	0	1.98327	inf	#NAME?	0.0015	0.0340683	yes
XLOC_043054	XLOC_043054	-	chrUn_JH126180:9601-49676	00PercentSerumFD2	10PercentSerumFD2	OK	56.6575	24.0645	-1.23536	-5.29165	5e-05	0.00188063	yes
XLOC_043069	XLOC_043069	-	chrUn_JH126205:28894-42562	00PercentSerumFD2	10PercentSerumFD2	OK	8.70382	4.94943	-0.814388	-2.69481	0.00015	0.00497626	yes
XLOC_043070	XLOC_043070	-	chrUn_JH126205:6454-12729	00PercentSerumFD2	10PercentSerumFD2	OK	4.96022	2.453	-1.01586	-3.03413	5e-05	0.00188063	yes
XLOC_043071	XLOC_043071	-	chrUn_JH126205:239-4266	00PercentSerumFD2	10PercentSerumFD2	OK	5.62615	3.1966	-0.81561	-2.47638	0.00105	0.0253769	yes
XLOC_043072	XLOC_043072	-	chrUn_JH126205:4492-6114	00PercentSerumFD2	10PercentSerumFD2	OK	9.45463	4.78765	-0.981701	-2.86412	0.0003	0.00896231	yes
XLOC_043073	XLOC_043073	-	chrUn_JH126205:12828-17382	00PercentSerumFD2	10PercentSerumFD2	OK	5.31735	2.6479	-1.00586	-3.01608	0.00015	0.00497626	yes
XLOC_043127	XLOC_043127	-	chrUn_JH126258:33878-37740	00PercentSerumFD2	10PercentSerumFD2	OK	0.328775	1.16404	1.82397	2.78467	0.002	0.0427137	yes
XLOC_043169	XLOC_043169	-	chrUn_JH126348:179-17907	00PercentSerumFD2	10PercentSerumFD2	OK	308.678	184.679	-0.741084	-3.14821	5e-05	0.00188063	yes
XLOC_043180	XLOC_043180	-	chrUn_JH126357:6657-38783	00PercentSerumFD2	10PercentSerumFD2	OK	6.41304	2.60975	-1.2971	-3.13362	0.0003	0.00896231	yes
XLOC_043184	XLOC_043184	-	chrUn_JH126362:4214-77038	00PercentSerumFD2	10PercentSerumFD2	OK	17.2155	6.30004	-1.45027	-4.147	5e-05	0.00188063	yes
XLOC_043189	XLOC_043189	-	chrUn_JH126363:13171-14604	00PercentSerumFD2	10PercentSerumFD2	OK	2.14976	5.49088	1.35286	3.10055	0.0004	0.0113743	yes
XLOC_043274	XLOC_043274	-	chrX:14135446-14285895	00PercentSerumFD2	10PercentSerumFD2	OK	50.6569	18.2043	-1.47648	-2.77177	5e-05	0.00188063	yes
XLOC_043320	XLOC_043320	-	chrX:28495129-28668141	00PercentSerumFD2	10PercentSerumFD2	OK	53.6217	37.0403	-0.53372	-2.19434	0.00155	0.0348908	yes
XLOC_043355	XLOC_043355	-	chrX:35655518-36132831	00PercentSerumFD2	10PercentSerumFD2	OK	2812.37	1147.8	-1.29292	-7.31919	0.0001	0.00352547	yes
XLOC_043367	XLOC_043367	-	chrX:39989229-40176796	00PercentSerumFD2	10PercentSerumFD2	OK	59.6007	114.277	0.93913	2.09941	0.0022	0.0461778	yes
XLOC_043375	XLOC_043375	-	chrX:45380258-45822711	00PercentSerumFD2	10PercentSerumFD2	OK	58.6727	169.263	1.5285	5.51465	5e-05	0.00188063	yes
XLOC_043415	XLOC_043415	-	chrX:54183586-54216100	00PercentSerumFD2	10PercentSerumFD2	OK	1.42264	6.42006	2.17402	3.87343	5e-05	0.00188063	yes
XLOC_043417	XLOC_043417	-	chrX:54216755-54440309	00PercentSerumFD2	10PercentSerumFD2	OK	52.8952	28.2209	-0.906375	-2.66589	0.0003	0.00896231	yes
XLOC_043476	XLOC_043476	-	chrX:61202672-61688185	00PercentSerumFD2	10PercentSerumFD2	OK	1.80464	10.7972	2.58087	4.05522	5e-05	0.00188063	yes
XLOC_043486	XLOC_043486	-	chrX:63343775-63623689	00PercentSerumFD2	10PercentSerumFD2	OK	63.0954	136.704	1.11545	2.66862	0.0002	0.00638396	yes
XLOC_043521	XLOC_043521	-	chrX:77230282-77750321	00PercentSerumFD2	10PercentSerumFD2	OK	15.4774	5.63051	-1.45883	-2.94935	5e-05	0.00188063	yes
XLOC_043533	XLOC_043533	-	chrX:80251231-80513871	00PercentSerumFD2	10PercentSerumFD2	OK	1.37957	5.24086	1.92558	4.01863	5e-05	0.00188063	yes
XLOC_043589	XLOC_043589	-	chrX:14135446-14285895	00PercentSerumFD2	10PercentSerumFD2	OK	44.3874	17.0445	-1.38084	-3.49626	5e-05	0.00188063	yes
XLOC_043654	XLOC_043654	-	chrX:34381259-34384840	00PercentSerumFD2	10PercentSerumFD2	OK	24.7431	12.2564	-1.0135	-3.32141	5e-05	0.00188063	yes
XLOC_043671	XLOC_043671	-	chrX:39989229-40176796	00PercentSerumFD2	10PercentSerumFD2	OK	141.336	418.717	1.56685	3.16126	0.00015	0.00497626	yes
XLOC_043799	XLOC_043799	-	chrX:61202672-61688185	00PercentSerumFD2	10PercentSerumFD2	OK	1.29776	10.1188	2.96295	5.23156	5e-05	0.00188063	yes
XLOC_043803	XLOC_043803	-	chrX:62356711-62610283	00PercentSerumFD2	10PercentSerumFD2	OK	588.075	1910.47	1.69986	9.86293	5e-05	0.00188063	yes
XLOC_043811	XLOC_043811	-	chrX:65803319-65842956	00PercentSerumFD2	10PercentSerumFD2	OK	0.0899393	2.56456	4.83361	4.09452	0.0004	0.0113743	yes
XLOC_043895	XLOC_043895	-	chrX:7551076-7554531	00PercentSerumFD2	10PercentSerumFD2	OK	1.01378	2.94111	1.53661	3.53692	5e-05	0.00188063	yes
XLOC_043936	XLOC_043936	-	chrX:17262335-17262688	00PercentSerumFD2	10PercentSerumFD2	OK	6.02391	44.2695	2.87754	8.29932	5e-05	0.00188063	yes
XLOC_044035	XLOC_044035	-	chrX:36420090-36421071	00PercentSerumFD2	10PercentSerumFD2	OK	9.51101	3.62136	-1.39307	-3.50686	0.0003	0.00896231	yes
XLOC_044068	XLOC_044068	-	chrX:45219948-45220700	00PercentSerumFD2	10PercentSerumFD2	OK	31.884	70.3218	1.14114	4.86139	5e-05	0.00188063	yes
XLOC_044070	XLOC_044070	-	chrX:46590695-46591194	00PercentSerumFD2	10PercentSerumFD2	OK	0	0.978173	inf	#NAME?	0.00075	0.0193683	yes
XLOC_044153	XLOC_044153	-	chrX:53212964-53213564	00PercentSerumFD2	10PercentSerumFD2	OK	33.9905	88.8643	1.38647	6.22808	5e-05	0.00188063	yes
XLOC_044234	XLOC_044234	-	chrX:61008031-61009678	00PercentSerumFD2	10PercentSerumFD2	OK	0.721893	0	#NAME?	#NAME?	5e-05	0.00188063	yes
XLOC_044375	XLOC_044375	-	chrY:3224648-3409172	00PercentSerumFD2	10PercentSerumFD2	OK	16.2889	8.22357	-0.986051	-3.10831	5e-05	0.00188063	yes
XLOC_037983	XLOC_037983	AAED1	chr8:87683268-87700747	00PercentSerumFD2	10PercentSerumFD2	OK	12.1176	4.72378	-1.35909	-2.46234	0.0003	0.00896231	yes
XLOC_030872	XLOC_030872	AASS	chr4:88766839-89853135	00PercentSerumFD2	10PercentSerumFD2	OK	35.159	16.2218	-1.11596	-3.33436	5e-05	0.00188063	yes
XLOC_038018	XLOC_038018	ABCA1	chr8:99264239-99483488	00PercentSerumFD2	10PercentSerumFD2	OK	7.41485	1.09672	-2.75722	-7.81425	5e-05	0.00188063	yes
XLOC_016424	XLOC_016424	ABCB11,SPC25	chr2:27954929-28634669	00PercentSerumFD2	10PercentSerumFD2	OK	7.13264	31.8217	2.1575	3.8748	5e-05	0.00188063	yes
XLOC_011998	XLOC_011998	ABCE1	chr17:13820516-14356349	00PercentSerumFD2	10PercentSerumFD2	OK	139.93	254.887	0.865158	2.74204	0.0004	0.0113743	yes
XLOC_031024	XLOC_031024	ABCF2	chr4:117428759-117443462	00PercentSerumFD2	10PercentSerumFD2	OK	3.36696	6.5896	0.968743	2.39829	0.0008	0.020436	yes
XLOC_001036	XLOC_001036	ABCG1	chr1:145460004-145704152	00PercentSerumFD2	10PercentSerumFD2	OK	2.5521	0	#NAME?	#NAME?	5e-05	0.00188063	yes
XLOC_039327	XLOC_039327	ABRACL	chr9:79477944-79492984	00PercentSerumFD2	10PercentSerumFD2	OK	18.6573	48.9236	1.39079	5.10371	5e-05	0.00188063	yes
XLOC_015103	XLOC_015103	ACACA	chr19:12652241-13075543	00PercentSerumFD2	10PercentSerumFD2	OK	18.9819	10.5339	-0.849581	-3.1259	0.0002	0.00638396	yes
XLOC_000217	XLOC_000217	ACAP2	chr1:73107976-73471817	00PercentSerumFD2	10PercentSerumFD2	OK	22.1002	11.9356	-0.888785	-2.17302	0.00095	0.0235052	yes
XLOC_009814	XLOC_009814	ACCS	chr15:73753236-74432125	00PercentSerumFD2	10PercentSerumFD2	OK	1272.33	412.955	-1.62341	-9.15423	0.0022	0.0461778	yes
XLOC_016671	XLOC_016671	ACSL3	chr2:116940852-117136670	00PercentSerumFD2	10PercentSerumFD2	OK	212.577	67.7504	-1.64968	-4.15593	5e-05	0.00188063	yes
XLOC_035526	XLOC_035526	ACSL6	chr7:21046813-21399128	00PercentSerumFD2	10PercentSerumFD2	OK	34.4889	16.7085	-1.04556	-3.72119	5e-05	0.00188063	yes
XLOC_032023	XLOC_032023	ACSS3	chr5:12746763-12990583	00PercentSerumFD2	10PercentSerumFD2	OK	17.4678	10.4104	-0.746674	-2.58385	0.0002	0.00638396	yes
XLOC_016465	XLOC_016465	ACVR1	chr2:39642708-39753117	00PercentSerumFD2	10PercentSerumFD2	OK	65.8794	42.337	-0.637909	-2.45528	0.00045	0.0125543	yes
XLOC_025757	XLOC_025757	ADAM9	chr27:35846151-36531876	00PercentSerumFD2	10PercentSerumFD2	OK	174.86	79.2801	-1.14117	-2.45138	0.00055	0.0148643	yes
XLOC_000037	XLOC_000037	ADAMTS1	chr1:8900271-8909779	00PercentSerumFD2	10PercentSerumFD2	OK	16.3726	7.75994	-1.07717	-3.70833	5e-05	0.00188063	yes
XLOC_034708	XLOC_034708	ADAMTS3	chr6:90293245-90574194	00PercentSerumFD2	10PercentSerumFD2	OK	2.02587	6.14702	1.60135	4.1435	5e-05	0.00188063	yes
XLOC_039348	XLOC_039348	ADGB	chr9:87287529-87558940	00PercentSerumFD2	10PercentSerumFD2	OK	17.9747	8.45992	-1.08725	-3.33495	5e-05	0.00188063	yes
XLOC_010497	XLOC_010497	ADSS	chr16:30083517-30116244	00PercentSerumFD2	10PercentSerumFD2	OK	16.6594	28.6369	0.781542	2.88169	5e-05	0.00188063	yes
XLOC_028876	XLOC_028876	AGL	chr3:45824178-46131401	00PercentSerumFD2	10PercentSerumFD2	OK	12.3274	5.94883	-1.05119	-2.18439	0.0023	0.0477395	yes
XLOC_030663	XLOC_030663	AGMO	chr4:24214479-24641500	00PercentSerumFD2	10PercentSerumFD2	OK	4.83792	0.868406	-2.47795	-4.02875	5e-05	0.00188063	yes
XLOC_034435	XLOC_034435	AGPAT9	chr6:102136179-102206889	00PercentSerumFD2	10PercentSerumFD2	OK	1.50581	3.29344	1.12906	2.41944	0.0009	0.0224247	yes
XLOC_041612	XLOC_041612	AHCY	chrUn_JH121554:43773-59683	00PercentSerumFD2	10PercentSerumFD2	OK	9.88428	20.0703	1.02186	3.02742	5e-05	0.00188063	yes
XLOC_030907	XLOC_030907	AHCYL2	chr4:95878793-96791852	00PercentSerumFD2	10PercentSerumFD2	OK	233.644	912.167	1.96499	4.48142	5e-05	0.00188063	yes
XLOC_030248	XLOC_030248	AHR	chr4:26665109-26715484	00PercentSerumFD2	10PercentSerumFD2	OK	8.2909	4.16784	-0.99223	-2.99664	5e-05	0.00188063	yes
XLOC_039334	XLOC_039334	AIG1	chr9:83707033-83975063	00PercentSerumFD2	10PercentSerumFD2	OK	13.2386	4.0557	-1.70673	-4.08024	5e-05	0.00188063	yes
XLOC_013548	XLOC_013548	AKTIP	chr18:20974763-21030147	00PercentSerumFD2	10PercentSerumFD2	OK	14.3388	5.67286	-1.33778	-3.41595	5e-05	0.00188063	yes
XLOC_032965	XLOC_032965	ALDH1L2	chr5:72744251-73451721	00PercentSerumFD2	10PercentSerumFD2	OK	189.38	48.4946	-1.96538	-6.12839	5e-05	0.00188063	yes
XLOC_027875	XLOC_027875	ALDH9A1	chr3:3640696-4060265	00PercentSerumFD2	10PercentSerumFD2	OK	382.908	103.981	-1.88068	-7.63444	5e-05	0.00188063	yes
XLOC_033015	XLOC_033015	ALG10	chr5:81353117-81494429	00PercentSerumFD2	10PercentSerumFD2	OK	11.5127	22.9475	0.995114	3.2685	5e-05	0.00188063	yes
XLOC_016575	XLOC_016575	ALS2CR8	chr2:95099234-95253407	00PercentSerumFD2	10PercentSerumFD2	OK	9.01764	4.85581	-0.893039	-2.55511	0.00035	0.0101981	yes
XLOC_012980	XLOC_012980	AMFR	chr18:23701180-23733254	00PercentSerumFD2	10PercentSerumFD2	OK	32.0526	15.5267	-1.04569	-2.08065	0.00235	0.0486065	yes
XLOC_032378	XLOC_032378	AMN1	chr5:83541122-83626201	00PercentSerumFD2	10PercentSerumFD2	OK	3.60063	1.44151	-1.32067	-2.81036	5e-05	0.00188063	yes
XLOC_043364	XLOC_043364	AMOT	chrX:38828443-39117870	00PercentSerumFD2	10PercentSerumFD2	OK	40.1652	12.8026	-1.64951	-3.49173	5e-05	0.00188063	yes
XLOC_043365	XLOC_043365	AMOT	chrX:38828443-39117870	00PercentSerumFD2	10PercentSerumFD2	OK	46.5439	17.8225	-1.3849	-4.03253	5e-05	0.00188063	yes
XLOC_042282	XLOC_042282	ANKRD29	chrUn_JH122459:8293-45413	00PercentSerumFD2	10PercentSerumFD2	OK	3.56484	0.561154	-2.66737	-4.26893	0.0004	0.0113743	yes
XLOC_004375	XLOC_004375	ANKRD39	chr11:3093253-3112863	00PercentSerumFD2	10PercentSerumFD2	OK	10.8063	4.00166	-1.4332	-4.07235	5e-05	0.00188063	yes
XLOC_011721	XLOC_011721	ANKRD50	chr17:34813487-34853948	00PercentSerumFD2	10PercentSerumFD2	OK	24.7848	46.1632	0.897285	3.23441	5e-05	0.00188063	yes
XLOC_020742	XLOC_020742	ANO10	chr22:15650598-16108959	00PercentSerumFD2	10PercentSerumFD2	OK	55.3462	23.6342	-1.22761	-4.16981	5e-05	0.00188063	yes
XLOC_027251	XLOC_027251	ANO5	chr29:23547199-23634687	00PercentSerumFD2	10PercentSerumFD2	OK	10.5547	4.93666	-1.09627	-3.3411	5e-05	0.00188063	yes
XLOC_002639	XLOC_002639	ANP32A	chr10:15722189-15866656	00PercentSerumFD2	10PercentSerumFD2	OK	16.1917	35.9767	1.15181	3.47932	5e-05	0.00188063	yes
XLOC_037438	XLOC_037438	ANP32B	chr8:65409375-66196085	00PercentSerumFD2	10PercentSerumFD2	OK	536.657	879.786	0.713152	2.435	0.0003	0.00896231	yes
XLOC_004127	XLOC_004127	ANTXR1	chr11:69249207-70184409	00PercentSerumFD2	10PercentSerumFD2	OK	291.427	54.5733	-2.41687	-5.0829	5e-05	0.00188063	yes
XLOC_037380	XLOC_037380	ANXA1	chr8:51468597-51485822	00PercentSerumFD2	10PercentSerumFD2	OK	29.8107	65.3943	1.13334	4.51148	5e-05	0.00188063	yes
XLOC_002286	XLOC_002286	ANXA2	chr10:48926351-50131576	00PercentSerumFD2	10PercentSerumFD2	OK	1625.12	1019.33	-0.672925	-2.80467	5e-05	0.00188063	yes
XLOC_034419	XLOC_034419	ANXA3	chr6:96457636-97016252	00PercentSerumFD2	10PercentSerumFD2	OK	46.819	98.6547	1.07529	2.41858	0.00165	0.0365839	yes
XLOC_030775	XLOC_030775	AOAH	chr4:62483682-62907592	00PercentSerumFD2	10PercentSerumFD2	OK	159.186	850.427	2.41748	9.59565	5e-05	0.00188063	yes
XLOC_016558	XLOC_016558	AOX1	chr2:92158856-92672453	00PercentSerumFD2	10PercentSerumFD2	OK	38.876	5.8226	-2.73914	-4.31339	5e-05	0.00188063	yes
XLOC_043528	XLOC_043528	AP1S2	chrX:79864838-79892385	00PercentSerumFD2	10PercentSerumFD2	OK	89.6505	43.9931	-1.02703	-3.94201	5e-05	0.00188063	yes
XLOC_034297	XLOC_034297	APBB2	chr6:61683290-62402948	00PercentSerumFD2	10PercentSerumFD2	OK	74.4436	25.277	-1.55832	-2.72824	0.00025	0.00771581	yes
XLOC_034630	XLOC_034630	APBB2	chr6:61683290-62402948	00PercentSerumFD2	10PercentSerumFD2	OK	62.7794	21.5043	-1.54567	-4.22026	5e-05	0.00188063	yes
XLOC_013414	XLOC_013414	APEG3	chr18:64028858-64096173	00PercentSerumFD2	10PercentSerumFD2	OK	5.34297	1.39101	-1.94151	-3.01216	0.00135	0.0312831	yes
XLOC_043472	XLOC_043472	APEX2	chrX:60333978-60341654	00PercentSerumFD2	10PercentSerumFD2	OK	1.93978	5.41466	1.48098	2.69764	0.0005	0.0137436	yes
XLOC_000215	XLOC_000215	APOD	chr1:73019924-73033244	00PercentSerumFD2	10PercentSerumFD2	OK	48.5112	9.65236	-2.32936	-8.32708	5e-05	0.00188063	yes
XLOC_033076	XLOC_033076	APOLD1	chr5:103534653-103539224	00PercentSerumFD2	10PercentSerumFD2	OK	0.27507	2.93934	3.41762	4.64568	5e-05	0.00188063	yes
XLOC_000039	XLOC_000039	APP	chr1:9540541-10011557	00PercentSerumFD2	10PercentSerumFD2	OK	268.767	88.3756	-1.60464	-6.41397	5e-05	0.00188063	yes
XLOC_034392	XLOC_034392	AREGB	chr6:92403189-92415583	00PercentSerumFD2	10PercentSerumFD2	OK	6.67752	56.5873	3.08309	9.27525	5e-05	0.00188063	yes
XLOC_011980	XLOC_011980	ARFIP1	chr17:4974805-5263795	00PercentSerumFD2	10PercentSerumFD2	OK	139.755	80.2905	-0.799597	-2.14772	0.00205	0.0436238	yes
XLOC_039296	XLOC_039296	ARHGAP18	chr9:69623458-70306910	00PercentSerumFD2	10PercentSerumFD2	OK	139.437	64.1454	-1.12019	-2.59093	0.00025	0.00771581	yes
XLOC_009265	XLOC_009265	ARHGEF12	chr15:29345305-29638915	00PercentSerumFD2	10PercentSerumFD2	OK	57.3229	31.2702	-0.874323	-2.68621	0.0002	0.00638396	yes
XLOC_009628	XLOC_009628	ARHGEF12	chr15:29345305-29638915	00PercentSerumFD2	10PercentSerumFD2	OK	86.0954	36.1841	-1.25058	-3.09785	5e-05	0.00188063	yes
XLOC_016846	XLOC_016846	ARHGEF19	chr2:141659268-141955736	00PercentSerumFD2	10PercentSerumFD2	OK	6.63113	25.3926	1.93708	4.08347	5e-05	0.00188063	yes
XLOC_009430	XLOC_009430	ARL14EP	chr15:60609481-60760379	00PercentSerumFD2	10PercentSerumFD2	OK	47.4891	22.5411	-1.07504	-3.49228	5e-05	0.00188063	yes
XLOC_028500	XLOC_028500	ARL4C	chr3:120163810-120634553	00PercentSerumFD2	10PercentSerumFD2	OK	106.827	255.732	1.25936	3.35801	0.00015	0.00497626	yes
XLOC_029178	XLOC_029178	ARL4C	chr3:120163810-120634553	00PercentSerumFD2	10PercentSerumFD2	OK	58.8355	121.009	1.04035	2.68471	0.00045	0.0125543	yes
XLOC_008174	XLOC_008174	ASAP1	chr14:9587835-10083494	00PercentSerumFD2	10PercentSerumFD2	OK	23.7366	14.7515	-0.686257	-2.77039	0.00065	0.0172252	yes
XLOC_032139	XLOC_032139	ASB8	chr5:35240767-35249239	00PercentSerumFD2	10PercentSerumFD2	OK	9.87212	4.6058	-1.09991	-3.12004	5e-05	0.00188063	yes
XLOC_025878	XLOC_025878	ASH2L	chr27:35295403-35321296	00PercentSerumFD2	10PercentSerumFD2	OK	14.2957	41.1268	1.5245	2.71276	0.0005	0.0137436	yes
XLOC_011050	XLOC_011050	ASPM	chr16:74173067-74233968	00PercentSerumFD2	10PercentSerumFD2	OK	9.63074	47.2526	2.29468	9.10161	5e-05	0.00188063	yes
XLOC_037992	XLOC_037992	ASPN	chr8:87890526-88452074	00PercentSerumFD2	10PercentSerumFD2	OK	794.192	29.0852	-4.77113	-7.21804	5e-05	0.00188063	yes
XLOC_008193	XLOC_008193	ATAD2	chr14:15742121-16255909	00PercentSerumFD2	10PercentSerumFD2	OK	13.0724	42.6087	1.70463	2.88476	0.00135	0.0312831	yes
XLOC_011027	XLOC_011027	ATF3	chr16:68734834-68832465	00PercentSerumFD2	10PercentSerumFD2	OK	23.4882	9.90869	-1.24517	-2.34483	0.00165	0.0365839	yes
XLOC_043352	XLOC_043352	ATG4A	chrX:34642935-34684572	00PercentSerumFD2	10PercentSerumFD2	OK	11.2005	4.63485	-1.27296	-2.73251	5e-05	0.00188063	yes
XLOC_029004	XLOC_029004	ATG4C	chr3:88141099-88285733	00PercentSerumFD2	10PercentSerumFD2	OK	12.092	7.59691	-0.670568	-2.05921	0.0017	0.0373884	yes
XLOC_001019	XLOC_001019	ATP2C1	chr1:141330270-141645268	00PercentSerumFD2	10PercentSerumFD2	OK	237.785	80.9906	-1.55383	-6.28686	5e-05	0.00188063	yes
XLOC_023051	XLOC_023051	ATP5A1	chr24:46675729-47087723	00PercentSerumFD2	10PercentSerumFD2	OK	97.557	155.448	0.67211	2.41874	0.0006	0.016008	yes
XLOC_016394	XLOC_016394	ATP5G3	chr2:22333286-22336401	00PercentSerumFD2	10PercentSerumFD2	OK	185.989	395.305	1.08775	4.13266	5e-05	0.00188063	yes
XLOC_042560	XLOC_042560	ATP6AP2	chrUn_JH123948:1201885-1450675	00PercentSerumFD2	10PercentSerumFD2	OK	136.11	62.0705	-1.13279	-3.30832	5e-05	0.00188063	yes
XLOC_037458	XLOC_037458	ATP6V1B2	chr8:70246900-70272866	00PercentSerumFD2	10PercentSerumFD2	OK	45.5253	24.924	-0.869135	-3.29971	5e-05	0.00188063	yes
XLOC_008553	XLOC_008553	ATP6V1C1	chr14:59484745-59524805	00PercentSerumFD2	10PercentSerumFD2	OK	155.549	75.1671	-1.04919	-4.44135	5e-05	0.00188063	yes
XLOC_004725	XLOC_004725	ATP6V1C2,PDIA6	chr11:89499480-89594024	00PercentSerumFD2	10PercentSerumFD2	OK	327.14	953.872	1.54389	7.19425	5e-05	0.00188063	yes
XLOC_037638	XLOC_037638	ATP6V1G1	chr8:108871966-109054065	00PercentSerumFD2	10PercentSerumFD2	OK	347.912	129.575	-1.42493	-6.82395	5e-05	0.00188063	yes
XLOC_041297	XLOC_041297	ATP7A	chrUn_JH121365:246710-352687	00PercentSerumFD2	10PercentSerumFD2	OK	248.965	461.807	0.891349	2.92666	0.0001	0.00352547	yes
XLOC_031986	XLOC_031986	ATXN7L3B	chr5:4343898-4347636	00PercentSerumFD2	10PercentSerumFD2	OK	21.0401	10.4286	-1.0126	-4.01839	5e-05	0.00188063	yes
XLOC_006896	XLOC_006896	AURKA	chr13:59867722-60184789	00PercentSerumFD2	10PercentSerumFD2	OK	87.9692	16.1012	-2.44983	-2.65715	0.00015	0.00497626	yes
XLOC_000467	XLOC_000467	BACE2	chr1:144222050-144812763	00PercentSerumFD2	10PercentSerumFD2	OK	16748	30594.8	0.869293	5.73834	5e-05	0.00188063	yes
XLOC_017137	XLOC_017137	BARD1	chr2:107303728-107399880	00PercentSerumFD2	10PercentSerumFD2	OK	2.00534	5.92291	1.56246	3.69708	5e-05	0.00188063	yes
XLOC_018673	XLOC_018673	BASP1	chr20:59062973-59486157	00PercentSerumFD2	10PercentSerumFD2	OK	144.835	43.9772	-1.71958	-6.12501	5e-05	0.00188063	yes
XLOC_019700	XLOC_019700	BAZ1A	chr21:45469016-46322313	00PercentSerumFD2	10PercentSerumFD2	OK	28.7026	75.1524	1.38864	2.60986	0.0017	0.0373884	yes
XLOC_028625	XLOC_028625	BCAN,NES	chr3:14827437-17208817	00PercentSerumFD2	10PercentSerumFD2	OK	49.4297	405.482	3.03619	3.03492	0.0019	0.0407993	yes
XLOC_025120	XLOC_025120	BCCIP	chr26:46281201-46351799	00PercentSerumFD2	10PercentSerumFD2	OK	22.1099	52.8816	1.25807	2.54051	0.00135	0.0312831	yes
XLOC_039154	XLOC_039154	BCKDHB	chr9:20239087-20574328	00PercentSerumFD2	10PercentSerumFD2	OK	23.6662	14.559	-0.700913	-2.70035	0.0013	0.0303028	yes
XLOC_032540	XLOC_032540	BCL2L13	chr5:115515539-115566675	00PercentSerumFD2	10PercentSerumFD2	OK	10.6246	3.51594	-1.59543	-3.17656	0.0004	0.0113743	yes
XLOC_034213	XLOC_034213	BDH2	chr6:23205432-23585197	00PercentSerumFD2	10PercentSerumFD2	OK	25.3075	151.992	2.58636	4.80833	5e-05	0.00188063	yes
XLOC_041981	XLOC_041981	BEX2	chrUn_JH121937:53340-55161	00PercentSerumFD2	10PercentSerumFD2	OK	91.5249	50.6774	-0.852821	-2.9289	5e-05	0.00188063	yes
XLOC_006065	XLOC_006065	BIRC3	chr12:66315814-67615287	00PercentSerumFD2	10PercentSerumFD2	OK	23.0365	9.43606	-1.28767	-2.66757	0.00045	0.0125543	yes
XLOC_015620	XLOC_015620	BIRC5	chr19:55102849-55323283	00PercentSerumFD2	10PercentSerumFD2	OK	6.78646	29.2873	2.10955	5.28749	5e-05	0.00188063	yes
XLOC_037680	XLOC_037680	BLK,CTSB,FDFT1	chr8:7299349-8271894	00PercentSerumFD2	10PercentSerumFD2	OK	406.94	170.808	-1.25244	-4.22114	5e-05	0.00188063	yes
XLOC_006820	XLOC_006820	BMP2	chr13:49207397-49218698	00PercentSerumFD2	10PercentSerumFD2	OK	4.18768	11.8722	1.50336	4.31138	5e-05	0.00188063	yes
XLOC_026293	XLOC_026293	BMS1	chr28:11579607-12067023	00PercentSerumFD2	10PercentSerumFD2	OK	26.0735	49.6591	0.929474	2.74139	0.0003	0.00896231	yes
XLOC_018287	XLOC_018287	BNIP1	chr20:4798929-5230442	00PercentSerumFD2	10PercentSerumFD2	OK	58.7465	7.24862	-3.01872	-5.02879	5e-05	0.00188063	yes
XLOC_018288	XLOC_018288	BNIP1	chr20:4798929-5230442	00PercentSerumFD2	10PercentSerumFD2	OK	20.6785	2.47839	-3.06066	-3.52605	5e-05	0.00188063	yes
XLOC_037923	XLOC_037923	BNIP3L,PPP2R2A	chr8:77438214-77954672	00PercentSerumFD2	10PercentSerumFD2	OK	98.9954	16.3687	-2.59642	-3.70664	5e-05	0.00188063	yes
XLOC_005795	XLOC_005795	BORA	chr12:47521448-47550192	00PercentSerumFD2	10PercentSerumFD2	OK	1.71557	6.59433	1.94254	5.02146	5e-05	0.00188063	yes
XLOC_004855	XLOC_004855	BRD3	chr11:108394803-108705805	00PercentSerumFD2	10PercentSerumFD2	OK	34.1247	67.869	0.991937	4.70625	0.0001	0.00352547	yes
XLOC_022003	XLOC_022003	BTBD9	chr23:12487346-12902019	00PercentSerumFD2	10PercentSerumFD2	OK	11.9351	5.64293	-1.0807	-3.13097	5e-05	0.00188063	yes
XLOC_032692	XLOC_032692	BTG1	chr5:24754019-24757557	00PercentSerumFD2	10PercentSerumFD2	OK	134.583	49.6645	-1.43821	-5.64178	5e-05	0.00188063	yes
XLOC_003863	XLOC_003863	BUB1	chr11:1661287-1704216	00PercentSerumFD2	10PercentSerumFD2	OK	3.39545	11.3398	1.73972	4.73121	5e-05	0.00188063	yes
XLOC_002200	XLOC_002200	BUB1B	chr10:35531770-35732104	00PercentSerumFD2	10PercentSerumFD2	OK	9.42216	52.9687	2.49101	8.94241	5e-05	0.00188063	yes
XLOC_030245	XLOC_030245	BZW2	chr4:25900954-26011379	00PercentSerumFD2	10PercentSerumFD2	OK	13.4148	39.1855	1.54649	5.83592	5e-05	0.00188063	yes
XLOC_002751	XLOC_002751	C10H15orf57	chr10:35803529-36108376	00PercentSerumFD2	10PercentSerumFD2	OK	7.12221	46.0165	2.69175	2.79832	0.0011	0.0263873	yes
XLOC_009501	XLOC_009501	C15H11orf31	chr15:81485834-81487539	00PercentSerumFD2	10PercentSerumFD2	OK	18.339	50.6152	1.46466	2.4027	0.001	0.0244015	yes
XLOC_000953	XLOC_000953	C1H3orf58	chr1:126916200-126938846	00PercentSerumFD2	10PercentSerumFD2	OK	6.06893	2.61999	-1.21188	-3.90362	5e-05	0.00188063	yes
XLOC_014659	XLOC_014659	C1QBP	chr19:26244951-26250380	00PercentSerumFD2	10PercentSerumFD2	OK	83.3125	216.506	1.3778	5.03471	5e-05	0.00188063	yes
XLOC_018293	XLOC_018293	C20H5orf47	chr20:5678638-5929489	00PercentSerumFD2	10PercentSerumFD2	OK	59.8112	35.6066	-0.74827	-2.52011	0.00075	0.0193683	yes
XLOC_042060	XLOC_042060	C21H14orf28	chrUn_JH122084:22034-32733	00PercentSerumFD2	10PercentSerumFD2	OK	9.05074	3.35503	-1.43171	-3.94119	5e-05	0.00188063	yes
XLOC_026443	XLOC_026443	C28H1orf198	chr28:791996-1136848	00PercentSerumFD2	10PercentSerumFD2	OK	291.785	102.678	-1.37523	-4.11009	5e-05	0.00188063	yes
XLOC_001034	XLOC_001034	C2CD2	chr1:145263958-145329529	00PercentSerumFD2	10PercentSerumFD2	OK	3.40998	1.75681	-0.956803	-2.75722	0.0001	0.00352547	yes
XLOC_032518	XLOC_032518	C5H12orf5,CCND2,FGF6	chr5:111949268-112323534	00PercentSerumFD2	10PercentSerumFD2	OK	44.8385	17.2266	-1.3801	-2.82486	0.0008	0.020436	yes
XLOC_010637	XLOC_010637	CACYBP	chr16:53372135-53903343	00PercentSerumFD2	10PercentSerumFD2	OK	60.2593	13.3905	-2.16997	-2.94126	5e-05	0.00188063	yes
XLOC_032064	XLOC_032064	CALCOCO1	chr5:29149057-29191350	00PercentSerumFD2	10PercentSerumFD2	OK	32.2447	4.55826	-2.82251	-6.80497	5e-05	0.00188063	yes
XLOC_042812	XLOC_042812	CANX	chrUn_JH125736:289-70064	00PercentSerumFD2	10PercentSerumFD2	OK	291.144	476.234	0.709938	2.97661	0.0001	0.00352547	yes
XLOC_010471	XLOC_010471	CAPN2	chr16:24020765-24194113	00PercentSerumFD2	10PercentSerumFD2	OK	57.9478	99.6022	0.781422	3.12635	0.0004	0.0113743	yes
XLOC_010618	XLOC_010618	CASP9	chr16:49225690-49263827	00PercentSerumFD2	10PercentSerumFD2	OK	6.94419	3.23969	-1.09995	-3.05955	5e-05	0.00188063	yes
XLOC_028100	XLOC_028100	CASQ2	chr3:29557398-30106100	00PercentSerumFD2	10PercentSerumFD2	OK	20.8117	1.5433	-3.7533	-3.9033	5e-05	0.00188063	yes
XLOC_009444	XLOC_009444	CAT	chr15:64650495-64686471	00PercentSerumFD2	10PercentSerumFD2	OK	32.7588	18.9912	-0.786554	-2.45627	0.0006	0.016008	yes
XLOC_030759	XLOC_030759	CAV1	chr4:53347270-53648439	00PercentSerumFD2	10PercentSerumFD2	OK	276.459	534.106	0.950062	2.47489	0.00065	0.0172252	yes
XLOC_032056	XLOC_032056	CBX5	chr5:28389032-28711779	00PercentSerumFD2	10PercentSerumFD2	OK	80.5466	279.577	1.79535	4.07031	5e-05	0.00188063	yes
XLOC_026328	XLOC_026328	CCAR1	chr28:24215220-24412765	00PercentSerumFD2	10PercentSerumFD2	OK	63.3719	104.164	0.716942	2.35717	0.00095	0.0235052	yes
XLOC_025679	XLOC_025679	CCDC111	chr27:16238716-16296857	00PercentSerumFD2	10PercentSerumFD2	OK	3.16643	9.49763	1.58471	3.40709	5e-05	0.00188063	yes
XLOC_002566	XLOC_002566	CCDC112	chr10:3621527-3651887	00PercentSerumFD2	10PercentSerumFD2	OK	5.39869	2.4588	-1.13466	-2.74652	0.0001	0.00352547	yes
XLOC_027048	XLOC_027048	CCDC86	chr29:38715784-38724523	00PercentSerumFD2	10PercentSerumFD2	OK	1.03364	4.15257	2.00627	4.59896	0.0007	0.0183852	yes
XLOC_033026	XLOC_033026	CCDC91	chr5:86800924-87388932	00PercentSerumFD2	10PercentSerumFD2	OK	164.47	70.7244	-1.21755	-4.44764	5e-05	0.00188063	yes
XLOC_016525	XLOC_016525	CCDC93	chr2:72097073-72361164	00PercentSerumFD2	10PercentSerumFD2	OK	51.7897	22.1007	-1.22857	-2.54599	0.0002	0.00638396	yes
XLOC_018550	XLOC_018550	CCNB1	chr20:10330263-11144507	00PercentSerumFD2	10PercentSerumFD2	OK	18.4541	88.2816	2.25817	2.71457	0.00135	0.0312831	yes
XLOC_033124	XLOC_033124	CCND2	chr5:111949268-112323534	00PercentSerumFD2	10PercentSerumFD2	OK	68.5557	25.8567	-1.40674	-3.57242	5e-05	0.00188063	yes
XLOC_033126	XLOC_033126	CCND2	chr5:111949268-112323534	00PercentSerumFD2	10PercentSerumFD2	OK	40.6409	14.9325	-1.44448	-2.79106	0.001	0.0244015	yes
XLOC_002240	XLOC_002240	CCNDBP1	chr10:38174725-38185082	00PercentSerumFD2	10PercentSerumFD2	OK	24.8904	10.7957	-1.20514	-3.95939	5e-05	0.00188063	yes
XLOC_035794	XLOC_035794	CCNG1	chr7:76154346-76161611	00PercentSerumFD2	10PercentSerumFD2	OK	92.1164	24.9338	-1.88536	-7.33884	5e-05	0.00188063	yes
XLOC_019450	XLOC_019450	CCNK	chr21:64447167-64880790	00PercentSerumFD2	10PercentSerumFD2	OK	21.8522	41.1101	0.911713	2.14759	0.0012	0.0284777	yes
XLOC_032826	XLOC_032826	CCT2,MIR2427,YEATS4	chr5:46908882-47563942	00PercentSerumFD2	10PercentSerumFD2	OK	127.201	53.7851	-1.24183	-2.83893	0.00025	0.00771581	yes
XLOC_018691	XLOC_018691	CCT5	chr20:66579458-66593710	00PercentSerumFD2	10PercentSerumFD2	OK	19.7017	57.2414	1.53874	7.08294	5e-05	0.00188063	yes
XLOC_023942	XLOC_023942	CCT6A	chr25:29481824-30338228	00PercentSerumFD2	10PercentSerumFD2	OK	58.9287	178.71	1.60058	3.00046	0.0005	0.0137436	yes
XLOC_000034	XLOC_000034	CCT8	chr1:6250083-6528708	00PercentSerumFD2	10PercentSerumFD2	OK	49.9123	127.411	1.35202	2.60542	0.00225	0.0469216	yes
XLOC_033109	XLOC_033109	CD163	chr5:108446773-108678879	00PercentSerumFD2	10PercentSerumFD2	OK	49.5155	127.547	1.36507	5.54234	5e-05	0.00188063	yes
XLOC_018559	XLOC_018559	CD180	chr20:13136438-13411349	00PercentSerumFD2	10PercentSerumFD2	OK	16.1957	34.8642	1.10613	2.20197	0.0017	0.0373884	yes
XLOC_028096	XLOC_028096	CD2,TTF2	chr3:28287469-28647995	00PercentSerumFD2	10PercentSerumFD2	OK	26.3273	75.1984	1.51414	3.79891	5e-05	0.00188063	yes
XLOC_000141	XLOC_000141	CD200R1L	chr1:58421816-58555366	00PercentSerumFD2	10PercentSerumFD2	OK	86.9356	141.902	0.70688	2.51869	0.00075	0.0193683	yes
XLOC_041784	XLOC_041784	CD99	chrUn_JH121723:25428-44207	00PercentSerumFD2	10PercentSerumFD2	OK	123.309	59.9409	-1.04066	-2.65487	0.00015	0.00497626	yes
XLOC_037982	XLOC_037982	CDC14B	chr8:87173527-87612998	00PercentSerumFD2	10PercentSerumFD2	OK	17.1497	5.12923	-1.74137	-4.586	5e-05	0.00188063	yes
XLOC_004452	XLOC_004452	CDC42EP3	chr11:20597898-21082180	00PercentSerumFD2	10PercentSerumFD2	OK	77.2157	30.918	-1.32045	-4.27826	5e-05	0.00188063	yes
XLOC_015435	XLOC_015435	CDC6,RAPGEFL1,TNS4	chr19:41075879-41801777	00PercentSerumFD2	10PercentSerumFD2	OK	132.135	571.457	2.11263	5.10958	5e-05	0.00188063	yes
XLOC_028905	XLOC_028905	CDC7	chr3:54942906-54967973	00PercentSerumFD2	10PercentSerumFD2	OK	7.51269	19.1831	1.35244	4.74637	5e-05	0.00188063	yes
XLOC_016928	XLOC_016928	CDCA7	chr2:24089653-24102832	00PercentSerumFD2	10PercentSerumFD2	OK	0.707648	3.43077	2.27743	3.69788	5e-05	0.00188063	yes
XLOC_013005	XLOC_013005	CDH11	chr18:31347640-31901780	00PercentSerumFD2	10PercentSerumFD2	OK	1022.13	494.534	-1.04743	-2.78245	0.0001	0.00352547	yes
XLOC_042067	XLOC_042067	CDH11	chrUn_JH122092:1981-20493	00PercentSerumFD2	10PercentSerumFD2	OK	969.277	543.707	-0.834081	-3.26178	5e-05	0.00188063	yes
XLOC_012901	XLOC_012901	CDH13	chr18:8127544-9300616	00PercentSerumFD2	10PercentSerumFD2	OK	332.375	133.877	-1.31191	-4.38587	5e-05	0.00188063	yes
XLOC_026396	XLOC_026396	CDHR1	chr28:38715495-39633545	00PercentSerumFD2	10PercentSerumFD2	OK	131.265	79.5087	-0.723297	-2.25409	0.00145	0.033188	yes
XLOC_026305	XLOC_026305	CDK1	chr28:15130365-15340966	00PercentSerumFD2	10PercentSerumFD2	OK	16.4118	103.671	2.6592	6.90715	5e-05	0.00188063	yes
XLOC_026486	XLOC_026486	CDK1	chr28:15130365-15340966	00PercentSerumFD2	10PercentSerumFD2	OK	19.8833	149.266	2.90826	8.1165	5e-05	0.00188063	yes
XLOC_021694	XLOC_021694	CDKN1A	chr23:10929218-10937535	00PercentSerumFD2	10PercentSerumFD2	OK	19.8837	6.54923	-1.60219	-3.92103	5e-05	0.00188063	yes
XLOC_021996	XLOC_021996	CDKN1A	chr23:10929218-10937535	00PercentSerumFD2	10PercentSerumFD2	OK	174.311	66.5257	-1.38968	-3.15086	5e-05	0.00188063	yes
XLOC_029053	XLOC_029053	CDKN2C	chr3:101187552-101193607	00PercentSerumFD2	10PercentSerumFD2	OK	13.9715	38.1554	1.44941	4.27596	5e-05	0.00188063	yes
XLOC_027279	XLOC_027279	CDON	chr29:30646898-31061883	00PercentSerumFD2	10PercentSerumFD2	OK	360.651	74.1303	-2.28247	-4.76874	5e-05	0.00188063	yes
XLOC_027280	XLOC_027280	CDON	chr29:30646898-31061883	00PercentSerumFD2	10PercentSerumFD2	OK	38.3413	7.30292	-2.39235	-4.32944	5e-05	0.00188063	yes
XLOC_012890	XLOC_012890	CDYL2	chr18:6355895-6410899	00PercentSerumFD2	10PercentSerumFD2	OK	10.01	3.44865	-1.53734	-3.30137	0.00215	0.0453432	yes
XLOC_010681	XLOC_010681	CENPF	chr16:66403623-67024315	00PercentSerumFD2	10PercentSerumFD2	OK	20.1631	103.087	2.35407	4.63154	5e-05	0.00188063	yes
XLOC_011017	XLOC_011017	CENPF	chr16:66403623-67024315	00PercentSerumFD2	10PercentSerumFD2	OK	39.0331	178.746	2.19514	4.99869	5e-05	0.00188063	yes
XLOC_021766	XLOC_021766	CENPQ	chr23:22530355-22547993	00PercentSerumFD2	10PercentSerumFD2	OK	9.66734	17.4984	0.856028	2.46513	0.0003	0.00896231	yes
XLOC_039470	XLOC_039470	CENPW	chr9:26353605-26362391	00PercentSerumFD2	10PercentSerumFD2	OK	17.7006	68.8588	1.95984	6.49848	5e-05	0.00188063	yes
XLOC_024967	XLOC_024967	CEP55	chr26:15452606-15593469	00PercentSerumFD2	10PercentSerumFD2	OK	21.8899	93.8285	2.09976	7.06087	5e-05	0.00188063	yes
XLOC_010758	XLOC_010758	CFH,LOC790886	chr16:4111436-4430980	00PercentSerumFD2	10PercentSerumFD2	OK	8.77428	3.09131	-1.50506	-3.23046	5e-05	0.00188063	yes
XLOC_016563	XLOC_016563	CFLAR	chr2:93164225-93198056	00PercentSerumFD2	10PercentSerumFD2	OK	33.4008	18.1179	-0.882469	-2.67668	0.0001	0.00352547	yes
XLOC_007414	XLOC_007414	CHD6	chr13:70696138-71131047	00PercentSerumFD2	10PercentSerumFD2	OK	2.3218	1.07651	-1.10888	-3.70155	0.00015	0.00497626	yes
XLOC_043690	XLOC_043690	CHIC1	chrX:47421752-47623125	00PercentSerumFD2	10PercentSerumFD2	OK	4.40088	1.5018	-1.5511	-2.38887	0.0016	0.0357438	yes
XLOC_016396	XLOC_016396	CHN1	chr2:22495390-22702992	00PercentSerumFD2	10PercentSerumFD2	OK	12.173	2.31678	-2.39349	-6.00579	5e-05	0.00188063	yes
XLOC_026952	XLOC_026952	CHORDC1	chr29:5246330-5508773	00PercentSerumFD2	10PercentSerumFD2	OK	48.9841	93.6479	0.934932	3.38272	5e-05	0.00188063	yes
XLOC_032988	XLOC_032988	CHRNA3,SYN3	chr5:75405328-76524489	00PercentSerumFD2	10PercentSerumFD2	OK	1507.8	271.859	-2.47152	-3.90128	5e-05	0.00188063	yes
XLOC_014689	XLOC_014689	CHRNB1	chr19:27360165-27369832	00PercentSerumFD2	10PercentSerumFD2	OK	3.3663	1.33357	-1.33587	-2.86587	0.0004	0.0113743	yes
XLOC_019205	XLOC_019205	CHSY1	chr21:3609691-4255589	00PercentSerumFD2	10PercentSerumFD2	OK	27.7828	54.5152	0.972466	3.01364	5e-05	0.00188063	yes
XLOC_036099	XLOC_036099	CHSY3	chr7:22612984-23357441	00PercentSerumFD2	10PercentSerumFD2	OK	14.4627	32.9603	1.18839	4.70607	5e-05	0.00188063	yes
XLOC_005944	XLOC_005944	CKAP2	chr12:20212480-21198347	00PercentSerumFD2	10PercentSerumFD2	OK	41.8381	155.263	1.89182	3.77838	5e-05	0.00188063	yes
XLOC_004553	XLOC_004553	CKAP2L	chr11:48151917-48174141	00PercentSerumFD2	10PercentSerumFD2	OK	8.64373	46.9429	2.44118	9.08724	5e-05	0.00188063	yes
XLOC_009824	XLOC_009824	CKAP5	chr15:76601989-77117965	00PercentSerumFD2	10PercentSerumFD2	OK	38.6215	84.6432	1.13199	3.74179	5e-05	0.00188063	yes
XLOC_038004	XLOC_038004	CKS2	chr8:93575983-93580879	00PercentSerumFD2	10PercentSerumFD2	OK	8.83563	50.2509	2.50775	8.27436	5e-05	0.00188063	yes
XLOC_030559	XLOC_030559	CLCN1	chr4:110128577-110352923	00PercentSerumFD2	10PercentSerumFD2	OK	13.5954	37.4609	1.46227	4.13887	5e-05	0.00188063	yes
XLOC_010862	XLOC_010862	CLCN6	chr16:38444050-38677709	00PercentSerumFD2	10PercentSerumFD2	OK	12.1904	4.55022	-1.42174	-3.21689	0.00045	0.0125543	yes
XLOC_041092	XLOC_041092	CLIC2	chrUn_JH121299:813822-838605	00PercentSerumFD2	10PercentSerumFD2	OK	13.9141	5.53762	-1.32921	-4.17686	5e-05	0.00188063	yes
XLOC_009274	XLOC_009274	CLMP,MIR125B-1	chr15:31012611-31679866	00PercentSerumFD2	10PercentSerumFD2	OK	29.9281	66.3952	1.14958	2.72735	0.0004	0.0113743	yes
XLOC_028480	XLOC_028480	CLSPN	chr3:116255457-116283060	00PercentSerumFD2	10PercentSerumFD2	OK	2.20768	22.7968	3.36822	10.2692	5e-05	0.00188063	yes
XLOC_005845	XLOC_005845	CLYBL	chr12:73937512-74166737	00PercentSerumFD2	10PercentSerumFD2	OK	4.78295	1.38158	-1.79159	-3.60095	5e-05	0.00188063	yes
XLOC_018477	XLOC_018477	CMBL	chr20:66547685-66572888	00PercentSerumFD2	10PercentSerumFD2	OK	25.7027	9.63379	-1.41574	-4.42753	5e-05	0.00188063	yes
XLOC_041452	XLOC_041452	CNKSR2	chrUn_JH121467:90089-232948	00PercentSerumFD2	10PercentSerumFD2	OK	5.42072	12.7188	1.23041	2.74427	0.00035	0.0101981	yes
XLOC_043826	XLOC_043826	CNKSR2	chrX:74968031-75064498	00PercentSerumFD2	10PercentSerumFD2	OK	3.31155	5.66974	0.775775	2.32792	0.0006	0.016008	yes
XLOC_039667	XLOC_039667	CNKSR3	chr9:94834483-95223282	00PercentSerumFD2	10PercentSerumFD2	OK	36.0255	18.4918	-0.962133	-3.25824	5e-05	0.00188063	yes
XLOC_034728	XLOC_034728	CNOT6L	chr6:95672202-95857352	00PercentSerumFD2	10PercentSerumFD2	OK	6.89882	4.16464	-0.728157	-2.38936	0.0008	0.020436	yes
XLOC_010812	XLOC_010812	CNST	chr16:27761376-27857279	00PercentSerumFD2	10PercentSerumFD2	OK	8.92047	4.82571	-0.886378	-2.34952	0.00225	0.0469216	yes
XLOC_005952	XLOC_005952	COG6	chr12:21980835-22938132	00PercentSerumFD2	10PercentSerumFD2	OK	69.4224	27.4094	-1.34073	-2.96021	5e-05	0.00188063	yes
XLOC_028170	XLOC_028170	COL11A1	chr3:42747710-43321982	00PercentSerumFD2	10PercentSerumFD2	OK	2014.59	745.48	-1.43424	-5.52486	5e-05	0.00188063	yes
XLOC_037441	XLOC_037441	COL15A1	chr8:66371001-66911148	00PercentSerumFD2	10PercentSerumFD2	OK	16.8056	93.5867	2.47736	3.47119	0.00015	0.00497626	yes
XLOC_000384	XLOC_000384	COMMD2	chr1:120235920-120248067	00PercentSerumFD2	10PercentSerumFD2	OK	14.1015	6.52486	-1.11183	-3.01653	5e-05	0.00188063	yes
XLOC_009302	XLOC_009302	COPB1	chr15:36423144-36992755	00PercentSerumFD2	10PercentSerumFD2	OK	1408.8	498.494	-1.49883	-3.14388	0.0002	0.00638396	yes
XLOC_020673	XLOC_020673	COPG1	chr22:60685869-60703692	00PercentSerumFD2	10PercentSerumFD2	OK	17.2356	36.7417	1.09202	3.43528	5e-05	0.00188063	yes
XLOC_014808	XLOC_014808	COPZ2	chr19:39072805-39429470	00PercentSerumFD2	10PercentSerumFD2	OK	25.9515	9.67155	-1.424	-2.44384	0.0011	0.0263873	yes
XLOC_011883	XLOC_011883	CORO1C	chr17:67298760-67424653	00PercentSerumFD2	10PercentSerumFD2	OK	41.4112	70.4106	0.765772	2.83871	0.00055	0.0148643	yes
XLOC_042934	XLOC_042934	COX15	chrUn_JH125949:3713-25862	00PercentSerumFD2	10PercentSerumFD2	OK	6.93869	12.3988	0.837468	3.19072	5e-05	0.00188063	yes
XLOC_008606	XLOC_008606	CPNE3	chr14:74873675-74975977	00PercentSerumFD2	10PercentSerumFD2	OK	17.9167	8.74556	-1.03468	-3.20236	5e-05	0.00188063	yes
XLOC_032180	XLOC_032180	CPNE8	chr5:45567710-45852791	00PercentSerumFD2	10PercentSerumFD2	OK	10.6696	4.53011	-1.23588	-3.3165	5e-05	0.00188063	yes
XLOC_020443	XLOC_020443	CRBN	chr22:23719187-23914819	00PercentSerumFD2	10PercentSerumFD2	OK	34.5408	14.7164	-1.23087	-3.88446	5e-05	0.00188063	yes
XLOC_033079	XLOC_033079	CREBL2	chr5:103660619-103928159	00PercentSerumFD2	10PercentSerumFD2	OK	16.7534	8.16662	-1.03664	-2.43785	0.0007	0.0183852	yes
XLOC_013489	XLOC_013489	CRISPLD2	chr18:9910431-10183673	00PercentSerumFD2	10PercentSerumFD2	OK	57.3896	133.262	1.2154	3.89566	5e-05	0.00188063	yes
XLOC_028267	XLOC_028267	CRYZ	chr3:74160777-74331818	00PercentSerumFD2	10PercentSerumFD2	OK	20.9555	13.4315	-0.641708	-2.21226	0.00175	0.0383927	yes
XLOC_007052	XLOC_007052	CSE1L	chr13:78049216-78084752	00PercentSerumFD2	10PercentSerumFD2	OK	62.0518	159.324	1.36042	5.61141	5e-05	0.00188063	yes
XLOC_028829	XLOC_028829	CSF1	chr3:35965063-35988382	00PercentSerumFD2	10PercentSerumFD2	OK	21.2848	34.7958	0.709086	2.28051	0.0007	0.0183852	yes
XLOC_032637	XLOC_032637	CSRP2	chr5:6713623-6733508	00PercentSerumFD2	10PercentSerumFD2	OK	2.07644	16.5327	2.99313	4.42761	5e-05	0.00188063	yes
XLOC_000489	XLOC_000489	CSTB	chr1:147967085-147970538	00PercentSerumFD2	10PercentSerumFD2	OK	105.76	49.3013	-1.10109	-3.40531	5e-05	0.00188063	yes
XLOC_039307	XLOC_039307	CTGF,ENPP1	chr9:72102259-72718834	00PercentSerumFD2	10PercentSerumFD2	OK	1597.15	601.204	-1.40958	-5.16531	5e-05	0.00188063	yes
XLOC_020392	XLOC_020392	CTNNB1	chr22:14121620-14441971	00PercentSerumFD2	10PercentSerumFD2	OK	219.725	128.998	-0.768344	-2.97937	5e-05	0.00188063	yes
XLOC_029120	XLOC_029120	CTPS	chr3:111050262-111444518	00PercentSerumFD2	10PercentSerumFD2	OK	73.3478	27.3493	-1.42325	-5.54536	5e-05	0.00188063	yes
XLOC_010619	XLOC_010619	CTRC	chr16:49264956-49300278	00PercentSerumFD2	10PercentSerumFD2	OK	28.9288	81.3367	1.4914	7.25609	5e-05	0.00188063	yes
XLOC_027409	XLOC_027409	CTSF	chr29:46317739-46323308	00PercentSerumFD2	10PercentSerumFD2	OK	3.6335	0.790359	-2.20078	-3.37325	0.0009	0.0224247	yes
XLOC_019614	XLOC_019614	CTSH	chr21:25030952-25288537	00PercentSerumFD2	10PercentSerumFD2	OK	64.6157	20.4479	-1.65993	-5.23175	5e-05	0.00188063	yes
XLOC_028040	XLOC_028040	CTSK	chr3:20611592-22250944	00PercentSerumFD2	10PercentSerumFD2	OK	711.172	173.324	-2.03673	-3.46769	5e-05	0.00188063	yes
XLOC_041881	XLOC_041881	CTSL2	chrUn_JH121797:78480-83686	00PercentSerumFD2	10PercentSerumFD2	OK	643.126	243.704	-1.39997	-6.78255	5e-05	0.00188063	yes
XLOC_025217	XLOC_025217	CWF19L1	chr26:21575153-21599726	00PercentSerumFD2	10PercentSerumFD2	OK	8.0467	14.2756	0.82708	2.57223	0.0001	0.00352547	yes
XLOC_026428	XLOC_026428	CXCL12	chr28:45096057-45147593	00PercentSerumFD2	10PercentSerumFD2	OK	7.02893	54.5014	2.95491	8.74307	5e-05	0.00188063	yes
XLOC_029185	XLOC_029185	CXCR7,IQCA1	chr3:122265390-122541063	00PercentSerumFD2	10PercentSerumFD2	OK	266.217	131.459	-1.01799	-2.79545	5e-05	0.00188063	yes
XLOC_016939	XLOC_016939	CYBRD1	chr2:25646188-26248904	00PercentSerumFD2	10PercentSerumFD2	OK	183.125	61.3803	-1.57698	-3.28512	5e-05	0.00188063	yes
XLOC_012961	XLOC_012961	CYLD	chr18:17825381-18143845	00PercentSerumFD2	10PercentSerumFD2	OK	29.2643	15.1659	-0.948309	-3.46885	5e-05	0.00188063	yes
XLOC_004458	XLOC_004458	CYP1B1	chr11:21593130-21779646	00PercentSerumFD2	10PercentSerumFD2	OK	8.65926	2.06614	-2.06731	-5.8647	5e-05	0.00188063	yes
XLOC_024973	XLOC_024973	CYP2C18	chr26:16505178-16764750	00PercentSerumFD2	10PercentSerumFD2	OK	43.3991	82.9458	0.934504	3.2843	5e-05	0.00188063	yes
XLOC_025690	XLOC_025690	CYP4V2	chr27:17342634-17747575	00PercentSerumFD2	10PercentSerumFD2	OK	94.4456	15.6309	-2.59508	-3.61172	5e-05	0.00188063	yes
XLOC_030618	XLOC_030618	CYP51A1	chr4:9426498-9758264	00PercentSerumFD2	10PercentSerumFD2	OK	88.8195	26.4639	-1.74685	-4.11771	5e-05	0.00188063	yes
XLOC_018402	XLOC_018402	DAB2	chr20:37119052-37179157	00PercentSerumFD2	10PercentSerumFD2	OK	247.677	107.399	-1.20549	-5.05734	5e-05	0.00188063	yes
XLOC_027066	XLOC_027066	DAGLA	chr29:41595119-42052150	00PercentSerumFD2	10PercentSerumFD2	OK	80.2823	28.8578	-1.47612	-2.91423	5e-05	0.00188063	yes
XLOC_037519	XLOC_037519	DAPK1	chr8:85129017-85339935	00PercentSerumFD2	10PercentSerumFD2	OK	1.08399	0.365404	-1.56878	-2.49321	0.00185	0.0400656	yes
XLOC_030692	XLOC_030692	DBF4	chr4:33245080-33352697	00PercentSerumFD2	10PercentSerumFD2	OK	4.76691	17.3135	1.86077	3.89165	5e-05	0.00188063	yes
XLOC_028871	XLOC_028871	DBT	chr3:45694241-45736314	00PercentSerumFD2	10PercentSerumFD2	OK	17.9436	11.4356	-0.649938	-2.25138	0.0012	0.0284777	yes
XLOC_034596	XLOC_034596	DCAF16	chr6:38050516-38062441	00PercentSerumFD2	10PercentSerumFD2	OK	91.3041	54.3688	-0.7479	-2.85258	0.0008	0.020436	yes
XLOC_016938	XLOC_016938	DCAF17	chr2:25646188-26248904	00PercentSerumFD2	10PercentSerumFD2	OK	120.575	43.0485	-1.48589	-3.5263	5e-05	0.00188063	yes
XLOC_000632	XLOC_000632	DCBLD2	chr1:43790274-44344596	00PercentSerumFD2	10PercentSerumFD2	OK	29.8393	58.2195	0.964288	3.13582	5e-05	0.00188063	yes
XLOC_032687	XLOC_032687	DCN	chr5:23397165-23953476	00PercentSerumFD2	10PercentSerumFD2	OK	2177.53	1051.94	-1.04964	-3.80373	5e-05	0.00188063	yes
XLOC_020529	XLOC_020529	DCP1A	chr22:48449555-48952015	00PercentSerumFD2	10PercentSerumFD2	OK	77.925	22.5871	-1.78659	-2.98635	0.00015	0.00497626	yes
XLOC_025723	XLOC_025723	DCTN6	chr27:28223035-28244774	00PercentSerumFD2	10PercentSerumFD2	OK	149.959	91.9215	-0.706089	-3.08058	5e-05	0.00188063	yes
XLOC_034324	XLOC_034324	DCUN1D4	chr6:70237846-70472580	00PercentSerumFD2	10PercentSerumFD2	OK	22.0712	11.1682	-0.982772	-2.16161	0.00195	0.0416961	yes
XLOC_028940	XLOC_028940	DDAH1	chr3:62217164-62253455	00PercentSerumFD2	10PercentSerumFD2	OK	0.736067	2.72124	1.88636	3.78288	5e-05	0.00188063	yes
XLOC_030183	XLOC_030183	DDC,FIGNL1	chr4:4984948-5264349	00PercentSerumFD2	10PercentSerumFD2	OK	7.62659	33.9032	2.15231	5.56326	5e-05	0.00188063	yes
XLOC_004712	XLOC_004712	DDX1	chr11:85248239-85280189	00PercentSerumFD2	10PercentSerumFD2	OK	113.54	163.925	0.529839	2.34952	0.00165	0.0365839	yes
XLOC_035931	XLOC_035931	DDX39A	chr7:9485762-9512271	00PercentSerumFD2	10PercentSerumFD2	OK	2.97909	14.8082	2.31345	5.00126	5e-05	0.00188063	yes
XLOC_044376	XLOC_044376	DDX3Y	chrY:3458509-3468728	00PercentSerumFD2	10PercentSerumFD2	OK	2.76246	6.80182	1.29997	3.61895	5e-05	0.00188063	yes
XLOC_032379	XLOC_032379	DENND5B	chr5:83738796-84121327	00PercentSerumFD2	10PercentSerumFD2	OK	6.95218	3.57991	-0.957543	-2.41122	0.00055	0.0148643	yes
XLOC_029019	XLOC_029019	DHCR24	chr3:97042867-97077113	00PercentSerumFD2	10PercentSerumFD2	OK	30.2619	16.7488	-0.853448	-2.57484	0.0001	0.00352547	yes
XLOC_027443	XLOC_027443	DHCR7	chr29:49961177-49980955	00PercentSerumFD2	10PercentSerumFD2	OK	2.15168	0.634057	-1.76278	-2.97292	0.0019	0.0407993	yes
XLOC_034604	XLOC_034604	DHX15	chr6:45178162-45603638	00PercentSerumFD2	10PercentSerumFD2	OK	68.9468	165.579	1.26397	3.38857	5e-05	0.00188063	yes
XLOC_005638	XLOC_005638	DIAPH3	chr12:97284-863384	00PercentSerumFD2	10PercentSerumFD2	OK	17.0678	64.5543	1.91924	7.18814	5e-05	0.00188063	yes
XLOC_009205	XLOC_009205	DLAT	chr15:20482772-20610593	00PercentSerumFD2	10PercentSerumFD2	OK	12.8993	28.3364	1.13536	3.24433	5e-05	0.00188063	yes
XLOC_043707	XLOC_043707	DLG3	chrX:49848765-50637100	00PercentSerumFD2	10PercentSerumFD2	OK	19.4207	3.71157	-2.38749	-4.08069	5e-05	0.00188063	yes
XLOC_041030	XLOC_041030	DMD	chrUn_JH121295:1060100-1181526	00PercentSerumFD2	10PercentSerumFD2	OK	0.823542	3.33672	2.01852	2.79607	0.0009	0.0224247	yes
XLOC_041259	XLOC_041259	DMD	chrUn_JH121345:46510-65198	00PercentSerumFD2	10PercentSerumFD2	OK	4.89178	21.1594	2.11287	3.59438	5e-05	0.00188063	yes
XLOC_037506	XLOC_037506	DNAI1	chr8:80082930-80184972	00PercentSerumFD2	10PercentSerumFD2	OK	688.624	435.602	-0.660703	-6.32955	0.00085	0.021481	yes
XLOC_000801	XLOC_000801	DNAJB11	chr1:81959298-82566152	00PercentSerumFD2	10PercentSerumFD2	OK	1238.26	511.451	-1.27564	-2.72271	0.0002	0.00638396	yes
XLOC_030772	XLOC_030772	DNAJB9	chr4:61205244-61397409	00PercentSerumFD2	10PercentSerumFD2	OK	119.778	29.2251	-2.03509	-6.87178	5e-05	0.00188063	yes
XLOC_018651	XLOC_018651	DNAJC21	chr20:41294745-41786427	00PercentSerumFD2	10PercentSerumFD2	OK	249.437	495.667	0.990695	2.26887	0.00165	0.0365839	yes
XLOC_004275	XLOC_004275	DNM1	chr11:102200603-102244154	00PercentSerumFD2	10PercentSerumFD2	OK	3.08123	1.03077	-1.57979	-3.24466	0.0002	0.00638396	yes
XLOC_025212	XLOC_025212	DNMBP	chr26:21288718-21371773	00PercentSerumFD2	10PercentSerumFD2	OK	6.08983	3.75643	-0.697038	-2.54351	0.0007	0.0183852	yes
XLOC_004174	XLOC_004174	DNMT3A	chr11:76057763-76162228	00PercentSerumFD2	10PercentSerumFD2	OK	3.0305	1.78135	-0.766586	-2.40945	0.00095	0.0235052	yes
XLOC_028189	XLOC_028189	DNTTIP2	chr3:52571499-52582828	00PercentSerumFD2	10PercentSerumFD2	OK	74.1775	120.139	0.695655	2.77232	5e-05	0.00188063	yes
XLOC_017195	XLOC_017195	DOCK10	chr2:118779280-119016990	00PercentSerumFD2	10PercentSerumFD2	OK	11.0997	19.7547	0.831668	3.23103	5e-05	0.00188063	yes
XLOC_010833	XLOC_010833	DPT	chr16:33701472-33863366	00PercentSerumFD2	10PercentSerumFD2	OK	7.1073	20.904	1.5564	3.42004	5e-05	0.00188063	yes
XLOC_022960	XLOC_022960	DSG2	chr24:26371447-26422005	00PercentSerumFD2	10PercentSerumFD2	OK	0.344703	1.67394	2.27982	3.31963	0.0005	0.0137436	yes
XLOC_022241	XLOC_022241	DSP,SSR1	chr23:47716380-48204995	00PercentSerumFD2	10PercentSerumFD2	OK	546.652	1143.74	1.06506	3.41895	0.00025	0.00771581	yes
XLOC_006751	XLOC_006751	DSTN	chr13:37711381-38153514	00PercentSerumFD2	10PercentSerumFD2	OK	1217.36	654.619	-0.895022	-4.02287	5e-05	0.00188063	yes
XLOC_021893	XLOC_021893	DTNBP1	chr23:40772481-41045655	00PercentSerumFD2	10PercentSerumFD2	OK	5.18334	1.25618	-2.04485	-2.71176	0.0013	0.0303028	yes
XLOC_032683	XLOC_032683	DUSP6	chr5:21836891-21841479	00PercentSerumFD2	10PercentSerumFD2	OK	14.3454	56.0428	1.96594	5.58872	5e-05	0.00188063	yes
XLOC_016936	XLOC_016936	DYNC1I2	chr2:25558893-25612276	00PercentSerumFD2	10PercentSerumFD2	OK	119.271	72.2664	-0.722849	-2.31082	0.00085	0.021481	yes
XLOC_013595	XLOC_013595	DYNC1LI2	chr18:33054788-33430901	00PercentSerumFD2	10PercentSerumFD2	OK	105.275	47.3249	-1.15349	-3.6169	5e-05	0.00188063	yes
XLOC_012888	XLOC_012888	DYNLRB2	chr18:6057803-6355602	00PercentSerumFD2	10PercentSerumFD2	OK	3.43094	1.69334	-1.01874	-2.48951	0.00055	0.0148643	yes
XLOC_042251	XLOC_042251	DYNLT3	chrUn_JH122430:20412-31339	00PercentSerumFD2	10PercentSerumFD2	OK	28.8274	18.8306	-0.61436	-2.22745	0.0015	0.0340683	yes
XLOC_010440	XLOC_010440	DYRK3	chr16:3439872-3449914	00PercentSerumFD2	10PercentSerumFD2	OK	12.6804	6.85616	-0.887132	-2.7132	0.00015	0.00497626	yes
XLOC_026989	XLOC_026989	E2F8	chr29:26713737-26732129	00PercentSerumFD2	10PercentSerumFD2	OK	2.39649	17.1321	2.83771	7.42328	5e-05	0.00188063	yes
XLOC_036361	XLOC_036361	EBF1	chr7:71024623-71435920	00PercentSerumFD2	10PercentSerumFD2	OK	16.2148	5.30436	-1.61206	-5.58842	5e-05	0.00188063	yes
XLOC_028415	XLOC_028415	EBNA1BP2	chr3:108764531-108809836	00PercentSerumFD2	10PercentSerumFD2	OK	34.4284	66.2253	0.943782	2.78275	5e-05	0.00188063	yes
XLOC_016818	XLOC_016818	ECE1	chr2:137100679-137154402	00PercentSerumFD2	10PercentSerumFD2	OK	6.76409	1.27614	-2.40611	-5.70134	5e-05	0.00188063	yes
XLOC_039162	XLOC_039162	ECHDC1	chr9:24948297-25382964	00PercentSerumFD2	10PercentSerumFD2	OK	33.2468	16.0953	-1.04658	-2.35696	0.00085	0.021481	yes
XLOC_000851	XLOC_000851	ECT2	chr1:96237417-96346929	00PercentSerumFD2	10PercentSerumFD2	OK	5.74995	10.8513	0.916252	3.11457	5e-05	0.00188063	yes
XLOC_028426	XLOC_028426	EDN2	chr3:110614541-110722258	00PercentSerumFD2	10PercentSerumFD2	OK	1.82411	18.8731	3.37107	3.46534	5e-05	0.00188063	yes
XLOC_004523	XLOC_004523	EFEMP1	chr11:39753480-40187383	00PercentSerumFD2	10PercentSerumFD2	OK	446.943	23.5365	-4.24712	-7.6752	5e-05	0.00188063	yes
XLOC_004058	XLOC_004058	EIF2AK3	chr11:49097630-49303542	00PercentSerumFD2	10PercentSerumFD2	OK	31.4541	11.9884	-1.39161	-5.66449	5e-05	0.00188063	yes
XLOC_008157	XLOC_008157	EIF2C2	chr14:2342285-2421925	00PercentSerumFD2	10PercentSerumFD2	OK	3.20391	7.70161	1.26532	2.90297	0.0017	0.0373884	yes
XLOC_024404	XLOC_024404	EIF3B	chr25:42772014-43109583	00PercentSerumFD2	10PercentSerumFD2	OK	6.90602	12.02	0.79951	3.48527	0.00015	0.00497626	yes
XLOC_008274	XLOC_008274	EIF3E	chr14:53775366-54018723	00PercentSerumFD2	10PercentSerumFD2	OK	261.23	117.222	-1.15607	-4.63776	5e-05	0.00188063	yes
XLOC_008264	XLOC_008264	EIF3H	chr14:44609405-45103476	00PercentSerumFD2	10PercentSerumFD2	OK	578.448	313.404	-0.884164	-3.05173	5e-05	0.00188063	yes
XLOC_014973	XLOC_014973	EIF4A3	chr19:53458145-53607131	00PercentSerumFD2	10PercentSerumFD2	OK	20.5325	35.2319	0.778977	2.87559	0.0019	0.0407993	yes
XLOC_032735	XLOC_032735	EIF4B	chr5:29281692-29868465	00PercentSerumFD2	10PercentSerumFD2	OK	235.432	116.806	-1.01119	-2.34248	0.001	0.0244015	yes
XLOC_034233	XLOC_034233	EIF4E	chr6:27385860-27639948	00PercentSerumFD2	10PercentSerumFD2	OK	200.531	436.489	1.12212	4.35688	5e-05	0.00188063	yes
XLOC_019522	XLOC_019522	EIF5	chr21:67926755-68348616	00PercentSerumFD2	10PercentSerumFD2	OK	140.251	528.256	1.91323	3.77672	0.00205	0.0436238	yes
XLOC_036418	XLOC_036418	ELL2	chr7:96731481-97540203	00PercentSerumFD2	10PercentSerumFD2	OK	192.283	42.4975	-2.17778	-5.90809	5e-05	0.00188063	yes
XLOC_009179	XLOC_009179	ELMOD1	chr15:15532665-15618435	00PercentSerumFD2	10PercentSerumFD2	OK	5.90076	2.80374	-1.07355	-2.75946	0.0001	0.00352547	yes
XLOC_013332	XLOC_013332	EMC10	chr18:56520291-56526687	00PercentSerumFD2	10PercentSerumFD2	OK	22.7593	45.0262	0.984308	2.87953	5e-05	0.00188063	yes
XLOC_024145	XLOC_024145	EMP2	chr25:10232322-10464659	00PercentSerumFD2	10PercentSerumFD2	OK	19.9329	8.9585	-1.15382	-3.65322	0.00045	0.0125543	yes
XLOC_025083	XLOC_025083	EMX2	chr26:38022597-38480783	00PercentSerumFD2	10PercentSerumFD2	OK	133.668	27.2334	-1.9999	-4.20331	5e-05	0.00188063	yes
XLOC_018301	XLOC_018301	ENC1	chr20:6907872-7185313	00PercentSerumFD2	10PercentSerumFD2	OK	9.63203	23.2109	1.26889	3.96636	5e-05	0.00188063	yes
XLOC_009174	XLOC_009174	ENDOD1	chr15:13461917-13639437	00PercentSerumFD2	10PercentSerumFD2	OK	47.6975	10.589	-2.17135	-3.94007	5e-05	0.00188063	yes
XLOC_034534	XLOC_034534	ENPEP	chr6:16263063-16342551	00PercentSerumFD2	10PercentSerumFD2	OK	1.07329	0.167321	-2.68135	-2.87855	0.00095	0.0235052	yes
XLOC_008618	XLOC_008618	ENPP2	chr14:79851011-79979736	00PercentSerumFD2	10PercentSerumFD2	OK	230.712	76.4048	-1.59436	-7.48448	5e-05	0.00188063	yes
XLOC_042205	XLOC_042205	ENPP2	chrUn_JH122314:3363-44967	00PercentSerumFD2	10PercentSerumFD2	OK	215.494	53.1229	-2.02024	-7.5899	5e-05	0.00188063	yes
XLOC_022061	XLOC_022061	ENPP5	chr23:19752675-20565266	00PercentSerumFD2	10PercentSerumFD2	OK	408.924	56.3427	-2.85953	-7.48231	5e-05	0.00188063	yes
XLOC_003991	XLOC_003991	EPAS1	chr11:29881641-29975241	00PercentSerumFD2	10PercentSerumFD2	OK	13.5491	3.35238	-2.01494	-4.41951	5e-05	0.00188063	yes
XLOC_004489	XLOC_004489	EPAS1	chr11:29881641-29975241	00PercentSerumFD2	10PercentSerumFD2	OK	31.5669	5.58169	-2.49964	-4.90793	5e-05	0.00188063	yes
XLOC_017010	XLOC_017010	EPC2	chr2:48917781-49045605	00PercentSerumFD2	10PercentSerumFD2	OK	23.0565	13.2485	-0.799345	-2.96153	5e-05	0.00188063	yes
XLOC_000073	XLOC_000073	EPHA3	chr1:37540725-37953618	00PercentSerumFD2	10PercentSerumFD2	OK	21.768	8.89765	-1.29071	-4.202	5e-05	0.00188063	yes
XLOC_023993	XLOC_023993	EPHB4,SERPINE1	chr25:37353197-38053868	00PercentSerumFD2	10PercentSerumFD2	OK	48.3946	666.349	3.78336	4.66051	5e-05	0.00188063	yes
XLOC_015348	XLOC_015348	EPN2	chr19:34920032-34972090	00PercentSerumFD2	10PercentSerumFD2	OK	13.1504	4.77081	-1.4628	-4.73103	5e-05	0.00188063	yes
XLOC_028362	XLOC_028362	EPS15	chr3:100617251-100965719	00PercentSerumFD2	10PercentSerumFD2	OK	334.758	170.73	-0.971405	-3.07795	0.0001	0.00352547	yes
XLOC_018562	XLOC_018562	ERBB2IP	chr20:14280136-14485571	00PercentSerumFD2	10PercentSerumFD2	OK	60.211	39.2115	-0.618752	-2.32926	0.0002	0.00638396	yes
XLOC_032530	XLOC_032530	ERC1	chr5:114130401-114713202	00PercentSerumFD2	10PercentSerumFD2	OK	14.3061	25.3176	0.823512	2.12723	0.0019	0.0407993	yes
XLOC_043393	XLOC_043393	ERCC6L	chrX:47939250-48293077	00PercentSerumFD2	10PercentSerumFD2	OK	2.30753	18.8109	3.02715	4.00796	5e-05	0.00188063	yes
XLOC_037531	XLOC_037531	ERCC6L2	chr8:86624443-86957977	00PercentSerumFD2	10PercentSerumFD2	OK	18.9792	11.1534	-0.766935	-2.43689	0.0004	0.0113743	yes
XLOC_042429	XLOC_042429	ERCC6L2	chrUn_JH122910:11169-78492	00PercentSerumFD2	10PercentSerumFD2	OK	23.0806	13.616	-0.761378	-2.50474	0.0004	0.0113743	yes
XLOC_025718	XLOC_025718	ERI1	chr27:26878459-26896771	00PercentSerumFD2	10PercentSerumFD2	OK	40.8203	15.6928	-1.37918	-4.52885	5e-05	0.00188063	yes
XLOC_024200	XLOC_024200	ERI2	chr25:19449035-19968303	00PercentSerumFD2	10PercentSerumFD2	OK	11.7059	25.7089	1.13503	3.1627	5e-05	0.00188063	yes
XLOC_028407	XLOC_028407	ERI3	chr3:107612844-107744666	00PercentSerumFD2	10PercentSerumFD2	OK	7.32636	3.02832	-1.27458	-2.70129	0.0001	0.00352547	yes
XLOC_026459	XLOC_026459	ERO1LB	chr28:7386152-7442713	00PercentSerumFD2	10PercentSerumFD2	OK	15.8465	9.21284	-0.782442	-2.22349	0.00195	0.0416961	yes
XLOC_037890	XLOC_037890	ERP44	chr8:67614581-67716592	00PercentSerumFD2	10PercentSerumFD2	OK	148.142	93.0533	-0.670854	-2.25139	0.0013	0.0303028	yes
XLOC_010566	XLOC_010566	ERRFI1	chr16:42325518-42500927	00PercentSerumFD2	10PercentSerumFD2	OK	36.478	117.419	1.68657	2.70283	0.00015	0.00497626	yes
XLOC_010894	XLOC_010894	ERRFI1	chr16:42325518-42500927	00PercentSerumFD2	10PercentSerumFD2	OK	48.7289	398.084	3.03022	5.04234	5e-05	0.00188063	yes
XLOC_037696	XLOC_037696	ESCO2	chr8:11016415-11353516	00PercentSerumFD2	10PercentSerumFD2	OK	1.45914	13.2409	3.18182	2.70515	0.00215	0.0453432	yes
XLOC_018362	XLOC_018362	ESM1	chr20:25510802-25746270	00PercentSerumFD2	10PercentSerumFD2	OK	17.9297	1074.36	5.90499	8.53214	5e-05	0.00188063	yes
XLOC_027031	XLOC_027031	ETS1	chr29:33117053-33551319	00PercentSerumFD2	10PercentSerumFD2	OK	30.5499	13.5006	-1.17814	-2.34741	0.00235	0.0486065	yes
XLOC_027286	XLOC_027286	ETS1	chr29:33117053-33551319	00PercentSerumFD2	10PercentSerumFD2	OK	64.2289	34.1948	-0.909445	-2.99474	5e-05	0.00188063	yes
XLOC_030661	XLOC_030661	ETV1	chr4:22512385-22991615	00PercentSerumFD2	10PercentSerumFD2	OK	94.0965	218.831	1.2176	3.57757	5e-05	0.00188063	yes
XLOC_011904	XLOC_011904	EWSR1	chr17:71785494-71811269	00PercentSerumFD2	10PercentSerumFD2	OK	15.1159	23.5748	0.641178	2.30971	0.00115	0.0274197	yes
XLOC_041955	XLOC_041955	EXOC4	chrUn_JH121908:45583-47172	00PercentSerumFD2	10PercentSerumFD2	OK	22.1175	13.6639	-0.694817	-2.52062	0.0014	0.03221	yes
XLOC_024961	XLOC_024961	EXOC6	chr26:14851139-15027149	00PercentSerumFD2	10PercentSerumFD2	OK	12.4178	2.48189	-2.3229	-6.08757	5e-05	0.00188063	yes
XLOC_039684	XLOC_039684	EZR	chr9:99294101-99585587	00PercentSerumFD2	10PercentSerumFD2	OK	45.2296	16.5883	-1.4471	-3.44079	0.0003	0.00896231	yes
XLOC_021909	XLOC_021909	F13A1	chr23:48695707-48901284	00PercentSerumFD2	10PercentSerumFD2	OK	19.825	2.6635	-2.89592	-9.93576	5e-05	0.00188063	yes
XLOC_022245	XLOC_022245	F13A1	chr23:48695707-48901284	00PercentSerumFD2	10PercentSerumFD2	OK	26.973	2.59253	-3.37908	-4.67143	0.0018	0.0393435	yes
XLOC_028185	XLOC_028185	F3	chr3:51781148-51792080	00PercentSerumFD2	10PercentSerumFD2	OK	103.453	23.6717	-2.12774	-4.34819	5e-05	0.00188063	yes
XLOC_028884	XLOC_028884	F3	chr3:51781148-51792080	00PercentSerumFD2	10PercentSerumFD2	OK	59.0182	11.1857	-2.3995	-5.40831	5e-05	0.00188063	yes
XLOC_016740	XLOC_016740	FABP3	chr2:127602176-127609785	00PercentSerumFD2	10PercentSerumFD2	OK	738.779	293.181	-1.33335	-7.87345	5e-05	0.00188063	yes
XLOC_027322	XLOC_027322	FADS3,TMEM258	chr29:41595119-42052150	00PercentSerumFD2	10PercentSerumFD2	OK	128.552	40.5899	-1.66316	-2.32373	0.00115	0.0274197	yes
XLOC_018456	XLOC_018456	FAM134B	chr20:59973451-60328096	00PercentSerumFD2	10PercentSerumFD2	OK	4.72175	0.750473	-2.65345	-3.63363	5e-05	0.00188063	yes
XLOC_034755	XLOC_034755	FAM175A	chr6:101975982-101993081	00PercentSerumFD2	10PercentSerumFD2	OK	35.8915	18.4898	-0.956912	-2.79334	0.0001	0.00352547	yes
XLOC_007346	XLOC_007346	FAM210B	chr13:59867722-60184789	00PercentSerumFD2	10PercentSerumFD2	OK	101.301	30.2621	-1.74307	-4.18803	5e-05	0.00188063	yes
XLOC_026389	XLOC_026389	FAM213A	chr28:35088688-35302070	00PercentSerumFD2	10PercentSerumFD2	OK	29.3426	10.6674	-1.45979	-4.83692	5e-05	0.00188063	yes
XLOC_026421	XLOC_026421	FAM21A	chr28:43478317-44172163	00PercentSerumFD2	10PercentSerumFD2	OK	91.7273	44.5145	-1.04308	-2.85721	5e-05	0.00188063	yes
XLOC_004205	XLOC_004205	FAM49A	chr11:83900884-84003303	00PercentSerumFD2	10PercentSerumFD2	OK	3.90441	2.10415	-0.891868	-2.48248	0.00035	0.0101981	yes
XLOC_015250	XLOC_015250	FAM64A	chr19:25334023-25338054	00PercentSerumFD2	10PercentSerumFD2	OK	2.16453	11.3453	2.38997	6.36952	5e-05	0.00188063	yes
XLOC_010749	XLOC_010749	FAM72A	chr16:2993618-3006060	00PercentSerumFD2	10PercentSerumFD2	OK	1.33533	4.56281	1.77273	3.83254	5e-05	0.00188063	yes
XLOC_006989	XLOC_006989	FAM83D	chr13:68185303-68321897	00PercentSerumFD2	10PercentSerumFD2	OK	1.85762	11.7667	2.66319	4.72457	5e-05	0.00188063	yes
XLOC_004715	XLOC_004715	FAM84A	chr11:86149551-86154086	00PercentSerumFD2	10PercentSerumFD2	OK	0.464515	6.37464	3.77855	5.53452	5e-05	0.00188063	yes
XLOC_004442	XLOC_004442	FAM98A	chr11:16395257-17079852	00PercentSerumFD2	10PercentSerumFD2	OK	43.9825	83.3598	0.922422	2.43858	0.00065	0.0172252	yes
XLOC_016447	XLOC_016447	FAP	chr2:35270939-35350076	00PercentSerumFD2	10PercentSerumFD2	OK	59.8558	24.9099	-1.26477	-4.94728	5e-05	0.00188063	yes
XLOC_009670	XLOC_009670	FAR1	chr15:37480754-37721708	00PercentSerumFD2	10PercentSerumFD2	OK	49.3931	89.2272	0.853173	3.39506	5e-05	0.00188063	yes
XLOC_034246	XLOC_034246	FARSB	chr6:34921337-36005126	00PercentSerumFD2	10PercentSerumFD2	OK	113.727	293.183	1.36622	3.0962	5e-05	0.00188063	yes
XLOC_018482	XLOC_018482	FASTKD3	chr20:68951476-68959951	00PercentSerumFD2	10PercentSerumFD2	OK	2.87593	5.62851	0.968726	2.43589	0.0009	0.0224247	yes
XLOC_006047	XLOC_006047	FBXL3	chr12:52329142-52345025	00PercentSerumFD2	10PercentSerumFD2	OK	57.4961	13.7969	-2.05912	-7.69706	5e-05	0.00188063	yes
XLOC_039254	XLOC_039254	FBXL4	chr9:53647112-53722716	00PercentSerumFD2	10PercentSerumFD2	OK	6.79767	3.09689	-1.13422	-3.06123	5e-05	0.00188063	yes
XLOC_034783	XLOC_034783	FBXL5	chr6:115310908-115348223	00PercentSerumFD2	10PercentSerumFD2	OK	57.066	19.511	-1.54835	-5.91068	5e-05	0.00188063	yes
XLOC_010866	XLOC_010866	FBXO44	chr16:38747668-38752269	00PercentSerumFD2	10PercentSerumFD2	OK	6.94665	2.76947	-1.32671	-3.06295	0.0001	0.00352547	yes
XLOC_039662	XLOC_039662	FBXO5	chr9:93838443-93849802	00PercentSerumFD2	10PercentSerumFD2	OK	3.56205	26.1247	2.87463	3.07659	5e-05	0.00188063	yes
XLOC_037678	XLOC_037678	FBXO8	chr8:6494116-6690333	00PercentSerumFD2	10PercentSerumFD2	OK	27.725	12.1479	-1.19047	-3.51183	5e-05	0.00188063	yes
XLOC_035854	XLOC_035854	FER	chr7:110774306-111624569	00PercentSerumFD2	10PercentSerumFD2	OK	105.349	43.3941	-1.2796	-2.87594	0.00045	0.0125543	yes
XLOC_036288	XLOC_036288	FGF1	chr7:52960289-53151565	00PercentSerumFD2	10PercentSerumFD2	OK	12.4007	5.82222	-1.09078	-3.31604	5e-05	0.00188063	yes
XLOC_002867	XLOC_002867	FGF7	chr10:61594323-62066805	00PercentSerumFD2	10PercentSerumFD2	OK	193.127	620.33	1.68348	5.8554	5e-05	0.00188063	yes
XLOC_043259	XLOC_043259	FHL1	chrX:9921352-9966911	00PercentSerumFD2	10PercentSerumFD2	OK	17.18	2.77372	-2.63084	-7.05224	5e-05	0.00188063	yes
XLOC_034331	XLOC_034331	FIP1L1	chr6:71547287-71739354	00PercentSerumFD2	10PercentSerumFD2	OK	57.0688	99.9544	0.808567	3.24247	0.0001	0.00352547	yes
XLOC_021989	XLOC_021989	FKBP5	chr23:9857979-10165253	00PercentSerumFD2	10PercentSerumFD2	OK	29.4515	51.0498	0.793561	2.31213	0.0017	0.0373884	yes
XLOC_030790	XLOC_030790	FKBP9	chr4:65245914-66059697	00PercentSerumFD2	10PercentSerumFD2	OK	571.97	262.598	-1.12308	-4.05212	5e-05	0.00188063	yes
XLOC_027032	XLOC_027032	FLI1	chr29:33612097-33673504	00PercentSerumFD2	10PercentSerumFD2	OK	18.5938	4.87918	-1.93011	-6.13449	5e-05	0.00188063	yes
XLOC_020826	XLOC_020826	FLNB	chr22:43854713-43998143	00PercentSerumFD2	10PercentSerumFD2	OK	5.53942	11.5388	1.05868	4.9926	5e-05	0.00188063	yes
XLOC_007082	XLOC_007082	FLRT3	chr13:7735677-9483154	00PercentSerumFD2	10PercentSerumFD2	OK	29.4128	16.3096	-0.850725	-3.24979	5e-05	0.00188063	yes
XLOC_010416	XLOC_010416	FMOD	chr16:99079-289917	00PercentSerumFD2	10PercentSerumFD2	OK	423.681	191.101	-1.14864	-3.85141	0.00015	0.00497626	yes
XLOC_043281	XLOC_043281	FMR1	chrX:18738645-18777983	00PercentSerumFD2	10PercentSerumFD2	OK	41.862	25.053	-0.740655	-2.90392	5e-05	0.00188063	yes
XLOC_004810	XLOC_004810	FNBP1	chr11:103302788-104131818	00PercentSerumFD2	10PercentSerumFD2	OK	38.4544	9.24616	-2.05622	-4.22604	5e-05	0.00188063	yes
XLOC_025335	XLOC_025335	FOXI2	chr26:47788196-48047953	00PercentSerumFD2	10PercentSerumFD2	OK	108.614	57.8846	-0.907952	-2.68859	0.00015	0.00497626	yes
XLOC_002542	XLOC_002542	FOXN3	chr10:103445956-103917448	00PercentSerumFD2	10PercentSerumFD2	OK	79.2169	14.1044	-2.48966	-5.86137	5e-05	0.00188063	yes
XLOC_003037	XLOC_003037	FOXN3	chr10:103445956-103917448	00PercentSerumFD2	10PercentSerumFD2	OK	46.4275	13.5599	-1.77563	-6.20783	5e-05	0.00188063	yes
XLOC_030764	XLOC_030764	FOXP2	chr4:55592196-56211670	00PercentSerumFD2	10PercentSerumFD2	OK	4.85746	2.44191	-0.992189	-2.37387	0.00065	0.0172252	yes
XLOC_027331	XLOC_027331	FTH1	chr29:41595119-42052150	00PercentSerumFD2	10PercentSerumFD2	OK	504.954	209.821	-1.26699	-3.41802	5e-05	0.00188063	yes
XLOC_039617	XLOC_039617	FUCA2	chr9:84016575-84329412	00PercentSerumFD2	10PercentSerumFD2	OK	17.6929	7.12443	-1.31233	-3.10481	5e-05	0.00188063	yes
XLOC_043481	XLOC_043481	FUNDC1	chrX:62356711-62610283	00PercentSerumFD2	10PercentSerumFD2	OK	77.3473	784.938	3.34316	7.67752	0.0001	0.00352547	yes
XLOC_009176	XLOC_009176	FUT4	chr15:14192109-14268035	00PercentSerumFD2	10PercentSerumFD2	OK	3.37472	5.79594	0.780272	2.61136	0.0002	0.00638396	yes
XLOC_002427	XLOC_002427	FUT8	chr10:79426421-79718955	00PercentSerumFD2	10PercentSerumFD2	OK	44.4323	91.3737	1.04017	4.38917	5e-05	0.00188063	yes
XLOC_015280	XLOC_015280	GABARAP	chr19:26981199-27352605	00PercentSerumFD2	10PercentSerumFD2	OK	778.628	375.442	-1.05234	-2.88823	5e-05	0.00188063	yes
XLOC_032484	XLOC_032484	GABARAPL1	chr5:106465493-106513162	00PercentSerumFD2	10PercentSerumFD2	OK	25.322	5.67336	-2.15812	-2.96589	0.0008	0.020436	yes
XLOC_033094	XLOC_033094	GABARAPL1	chr5:106465493-106513162	00PercentSerumFD2	10PercentSerumFD2	OK	56.7867	14.5032	-1.96918	-5.52563	5e-05	0.00188063	yes
XLOC_012879	XLOC_012879	GABARAPL2	chr18:1982505-2550603	00PercentSerumFD2	10PercentSerumFD2	OK	329.829	107.315	-1.61986	-2.42192	0.0015	0.0340683	yes
XLOC_034640	XLOC_034640	GABRG1	chr6:66933390-67024860	00PercentSerumFD2	10PercentSerumFD2	OK	3.18307	5.41385	0.766235	2.39586	0.00075	0.0193683	yes
XLOC_003034	XLOC_003034	GALC	chr10:102187239-102245122	00PercentSerumFD2	10PercentSerumFD2	OK	1.58606	0.448683	-1.82168	-2.97976	0.0005	0.0137436	yes
XLOC_016433	XLOC_016433	GALNT3	chr2:31483646-31776022	00PercentSerumFD2	10PercentSerumFD2	OK	44.3847	5.85547	-2.92221	-8.87843	5e-05	0.00188063	yes
XLOC_032037	XLOC_032037	GALNT4,POC1B	chr5:21872407-22024111	00PercentSerumFD2	10PercentSerumFD2	OK	4.43017	21.278	2.26393	6.1359	5e-05	0.00188063	yes
XLOC_030205	XLOC_030205	GATAD1	chr4:9764274-9772497	00PercentSerumFD2	10PercentSerumFD2	OK	15.8872	9.26033	-0.778735	-2.46919	0.00075	0.0193683	yes
XLOC_000609	XLOC_000609	GBE1	chr1:29163589-29863344	00PercentSerumFD2	10PercentSerumFD2	OK	366.507	240.934	-0.605206	-2.20417	0.0019	0.0407993	yes
XLOC_028212	XLOC_028212	GBP5	chr3:57147660-57164210	00PercentSerumFD2	10PercentSerumFD2	OK	0.76485	3.35127	2.13146	3.36786	0.00025	0.00771581	yes
XLOC_037818	XLOC_037818	GCNT1	chr8:54516892-55277319	00PercentSerumFD2	10PercentSerumFD2	OK	152.624	35.6377	-2.09851	-6.08056	5e-05	0.00188063	yes
XLOC_040922	XLOC_040922	GDAP1	chrUn_JH121286:938764-957821	00PercentSerumFD2	10PercentSerumFD2	OK	3.10168	1.54022	-1.00991	-2.57827	0.00035	0.0101981	yes
XLOC_009766	XLOC_009766	GDPD5,SERPINH1	chr15:53994719-54464767	00PercentSerumFD2	10PercentSerumFD2	OK	683.198	1886.74	1.46552	3.14896	5e-05	0.00188063	yes
XLOC_004747	XLOC_004747	GGTA1	chr11:94993769-95380201	00PercentSerumFD2	10PercentSerumFD2	OK	47.4951	17.2627	-1.46012	-2.88443	5e-05	0.00188063	yes
XLOC_018622	XLOC_018622	GHR	chr20:33666014-34092752	00PercentSerumFD2	10PercentSerumFD2	OK	11.3758	3.07762	-1.88608	-3.03198	5e-05	0.00188063	yes
XLOC_006854	XLOC_006854	GINS1	chr13:53805046-54085687	00PercentSerumFD2	10PercentSerumFD2	OK	2.65249	9.56998	1.85117	4.11301	5e-05	0.00188063	yes
XLOC_041069	XLOC_041069	GLRA2	chrUn_JH121298:53994-382612	00PercentSerumFD2	10PercentSerumFD2	OK	0.619977	3.68792	2.57252	3.24298	5e-05	0.00188063	yes
XLOC_043526	XLOC_043526	GLRX	chrX:78359548-79292495	00PercentSerumFD2	10PercentSerumFD2	OK	221.629	78.1236	-1.50432	-2.68519	0.001	0.0244015	yes
XLOC_010992	XLOC_010992	GLUL	chr16:60730836-61023994	00PercentSerumFD2	10PercentSerumFD2	OK	86.6479	49.842	-0.797804	-2.53244	0.00115	0.0274197	yes
XLOC_007327	XLOC_007327	GNAS	chr13:57890135-58151752	00PercentSerumFD2	10PercentSerumFD2	OK	1005.28	642.931	-0.644856	-3.4514	0.0002	0.00638396	yes
XLOC_026278	XLOC_026278	GNG4	chr28:6778852-7027774	00PercentSerumFD2	10PercentSerumFD2	OK	42.1367	8.97464	-2.23115	-3.27337	0.00045	0.0125543	yes
XLOC_026455	XLOC_026455	GNG4	chr28:6778852-7027774	00PercentSerumFD2	10PercentSerumFD2	OK	90.1546	19.5756	-2.20334	-5.75823	5e-05	0.00188063	yes
XLOC_028462	XLOC_028462	GNL2	chr3:114522317-114546560	00PercentSerumFD2	10PercentSerumFD2	OK	34.1536	64.0916	0.908096	3.43382	5e-05	0.00188063	yes
XLOC_019417	XLOC_019417	GOLGA5	chr21:57475377-58262893	00PercentSerumFD2	10PercentSerumFD2	OK	23.4331	13.8882	-0.754689	-2.32053	0.002	0.0427137	yes
XLOC_002508	XLOC_002508	GPATCH2L	chr10:89703484-89759324	00PercentSerumFD2	10PercentSerumFD2	OK	12.7688	7.40064	-0.786901	-2.37527	0.00125	0.0295258	yes
XLOC_043569	XLOC_043569	GPC4	chrX:8280440-9235596	00PercentSerumFD2	10PercentSerumFD2	OK	51.6938	22.9914	-1.1689	-2.44458	0.00075	0.0193683	yes
XLOC_016997	XLOC_016997	GPD2	chr2:40662376-40970580	00PercentSerumFD2	10PercentSerumFD2	OK	15.2883	34.3061	1.16604	4.18576	5e-05	0.00188063	yes
XLOC_043538	XLOC_043538	GPM6B	chrX:80917418-81205852	00PercentSerumFD2	10PercentSerumFD2	OK	4.00095	0.409445	-3.2886	-3.44255	0.0004	0.0113743	yes
XLOC_030261	XLOC_030261	GPNMB	chr4:32540606-33120541	00PercentSerumFD2	10PercentSerumFD2	OK	1446.88	272.196	-2.41023	-5.96641	5e-05	0.00188063	yes
XLOC_026280	XLOC_026280	GPR137B	chr28:7050596-7381699	00PercentSerumFD2	10PercentSerumFD2	OK	37.3779	10.0724	-1.89178	-3.18561	0.0002	0.00638396	yes
XLOC_035755	XLOC_035755	GPX3	chr7:62639959-62908273	00PercentSerumFD2	10PercentSerumFD2	OK	122.034	13.6091	-3.16465	-6.80571	5e-05	0.00188063	yes
XLOC_036325	XLOC_036325	GPX3	chr7:62639959-62908273	00PercentSerumFD2	10PercentSerumFD2	OK	211.188	40.4414	-2.38462	-5.54256	5e-05	0.00188063	yes
XLOC_030611	XLOC_030611	GRB10	chr4:5274163-5414569	00PercentSerumFD2	10PercentSerumFD2	OK	4.89018	1.45504	-1.74883	-4.67239	5e-05	0.00188063	yes
XLOC_039540	XLOC_039540	GRIK2	chr9:50418950-51431126	00PercentSerumFD2	10PercentSerumFD2	OK	8.14907	13.9018	0.770568	2.63318	0.00055	0.0148643	yes
XLOC_023961	XLOC_023961	GTF2IRD2	chr25:34750006-34797156	00PercentSerumFD2	10PercentSerumFD2	OK	8.07518	4.87612	-0.727762	-2.241	0.0016	0.0357438	yes
XLOC_007239	XLOC_007239	GTPBP4	chr13:46321852-46336952	00PercentSerumFD2	10PercentSerumFD2	OK	6.95345	12.9029	0.891895	2.84938	5e-05	0.00188063	yes
XLOC_000674	XLOC_000674	GTPBP8	chr1:58331046-58364629	00PercentSerumFD2	10PercentSerumFD2	OK	7.10241	4.25527	-0.739057	-2.2899	0.00055	0.0148643	yes
XLOC_032621	XLOC_032621	GTSE1	chr5:122887501-122938306	00PercentSerumFD2	10PercentSerumFD2	OK	1.36286	12.2596	3.1692	5.28799	5e-05	0.00188063	yes
XLOC_011738	XLOC_011738	GUCY1B3	chr17:45663611-45712128	00PercentSerumFD2	10PercentSerumFD2	OK	3.42585	12.8541	1.90769	4.80878	5e-05	0.00188063	yes
XLOC_034310	XLOC_034310	GUF1	chr6:66041834-66066698	00PercentSerumFD2	10PercentSerumFD2	OK	7.58404	13.8654	0.870448	2.70165	0.0002	0.00638396	yes
XLOC_016884	XLOC_016884	GULP1	chr2:8329305-8666687	00PercentSerumFD2	10PercentSerumFD2	OK	11.8565	5.5356	-1.09887	-2.90126	0.0014	0.03221	yes
XLOC_032170	XLOC_032170	GXYLT1	chr5:41730721-42073088	00PercentSerumFD2	10PercentSerumFD2	OK	8.04125	18.0248	1.16449	2.87689	0.0003	0.00896231	yes
XLOC_034224	XLOC_034224	H2AFZ	chr6:26103917-26508183	00PercentSerumFD2	10PercentSerumFD2	OK	216.905	541.335	1.31946	5.02785	5e-05	0.00188063	yes
XLOC_036393	XLOC_036393	HAPLN1	chr7:85487198-85572193	00PercentSerumFD2	10PercentSerumFD2	OK	18.9716	34.5097	0.863155	2.83124	0.00015	0.00497626	yes
XLOC_008199	XLOC_008199	HAS2	chr14:17440870-17751743	00PercentSerumFD2	10PercentSerumFD2	OK	10.726	149.94	3.80519	13.8614	5e-05	0.00188063	yes
XLOC_008429	XLOC_008429	HAS2	chr14:17440870-17751743	00PercentSerumFD2	10PercentSerumFD2	OK	0.360069	6.26765	4.12158	2.72797	0.0016	0.0357438	yes
XLOC_016935	XLOC_016935	HAT1	chr2:25110554-25529570	00PercentSerumFD2	10PercentSerumFD2	OK	49.9925	121.459	1.28069	4.60749	5e-05	0.00188063	yes
XLOC_034802	XLOC_034802	HAUS3	chr6:119249489-119265374	00PercentSerumFD2	10PercentSerumFD2	OK	9.8823	20.2414	1.03439	3.54795	5e-05	0.00188063	yes
XLOC_030320	XLOC_030320	HBP1	chr4:49952726-49984342	00PercentSerumFD2	10PercentSerumFD2	OK	62.7172	16.4635	-1.92959	-6.58947	5e-05	0.00188063	yes
XLOC_039322	XLOC_039322	HEBP2	chr9:78758696-79102776	00PercentSerumFD2	10PercentSerumFD2	OK	99.1533	50.713	-0.967304	-2.5977	0.00015	0.00497626	yes
XLOC_014902	XLOC_014902	HEXIM1	chr19:45860953-45899842	00PercentSerumFD2	10PercentSerumFD2	OK	10.3498	5.99084	-0.788769	-2.58309	0.00085	0.021481	yes
XLOC_039473	XLOC_039473	HEY2	chr9:26671453-27035970	00PercentSerumFD2	10PercentSerumFD2	OK	36.1879	21.3992	-0.757948	-2.28387	0.00155	0.0348908	yes
XLOC_028875	XLOC_028875	HIAT1	chr3:45824178-46131401	00PercentSerumFD2	10PercentSerumFD2	OK	40.9632	13.7342	-1.57656	-3.87755	5e-05	0.00188063	yes
XLOC_037245	XLOC_037245	HIATL1	chr8:27831-33836	00PercentSerumFD2	10PercentSerumFD2	OK	24.9713	15.5418	-0.684113	-2.45734	0.001	0.0244015	yes
XLOC_042842	XLOC_042842	HIATL1	chrUn_JH125779:2525-32588	00PercentSerumFD2	10PercentSerumFD2	OK	21.2215	11.0663	-0.939353	-2.2521	0.0019	0.0407993	yes
XLOC_006912	XLOC_006912	HM13	chr13:61773332-61811983	00PercentSerumFD2	10PercentSerumFD2	OK	14.853	29.876	1.00823	2.64216	5e-05	0.00188063	yes
XLOC_010676	XLOC_010676	HMCN1	chr16:64313086-64854148	00PercentSerumFD2	10PercentSerumFD2	OK	35.6007	19.0454	-0.902462	-3.94605	5e-05	0.00188063	yes
XLOC_021668	XLOC_021668	HMGA1	chr23:8620517-8629391	00PercentSerumFD2	10PercentSerumFD2	OK	2.8487	7.02474	1.30214	2.47562	0.00045	0.0125543	yes
XLOC_002023	XLOC_002023	HMGCR	chr10:6156421-6794970	00PercentSerumFD2	10PercentSerumFD2	OK	114.947	33.8687	-1.76295	-4.68952	5e-05	0.00188063	yes
XLOC_018388	XLOC_018388	HMGCS1	chr20:32983173-33619427	00PercentSerumFD2	10PercentSerumFD2	OK	1403.06	348.597	-2.00895	-3.43964	5e-05	0.00188063	yes
XLOC_018617	XLOC_018617	HMGCS1,NIM1,ZNF131	chr20:32983173-33619427	00PercentSerumFD2	10PercentSerumFD2	OK	490.884	186.225	-1.39833	-2.58961	0.00025	0.00771581	yes
XLOC_017284	XLOC_017284	HMGN2	chr2:131694640-132388044	00PercentSerumFD2	10PercentSerumFD2	OK	258.816	486.128	0.909409	2.97908	0.00015	0.00497626	yes
XLOC_035795	XLOC_035795	HMMR	chr7:76175378-76279751	00PercentSerumFD2	10PercentSerumFD2	OK	19.1476	81.7004	2.09318	6.97348	5e-05	0.00188063	yes
XLOC_017023	XLOC_017023	HNMT	chr2:61239699-61293790	00PercentSerumFD2	10PercentSerumFD2	OK	5.47015	2.48657	-1.13742	-2.5714	0.00025	0.00771581	yes
XLOC_030405	XLOC_030405	HNRNPA2B1	chr4:71961596-72090834	00PercentSerumFD2	10PercentSerumFD2	OK	373.375	1397.49	1.90414	8.15565	5e-05	0.00188063	yes
XLOC_016914	XLOC_016914	HNRNPA3	chr2:20218115-20264670	00PercentSerumFD2	10PercentSerumFD2	OK	28.9025	72.9245	1.33521	2.52952	0.00025	0.00771581	yes
XLOC_016389	XLOC_016389	HNRNPA3,NFE2L2	chr2:20218115-20264670	00PercentSerumFD2	10PercentSerumFD2	OK	46.6374	107.974	1.21113	2.21795	0.0013	0.0303028	yes
XLOC_035579	XLOC_035579	HNRNPAB	chr7:38146831-38843070	00PercentSerumFD2	10PercentSerumFD2	OK	102.96	279.674	1.44166	3.88019	5e-05	0.00188063	yes
XLOC_034738	XLOC_034738	HNRNPD	chr6:100646086-101062434	00PercentSerumFD2	10PercentSerumFD2	OK	144.936	436.592	1.59087	4.31205	5e-05	0.00188063	yes
XLOC_035306	XLOC_035306	HNRNPH1	chr7:1561875-2145644	00PercentSerumFD2	10PercentSerumFD2	OK	108.476	355.184	1.71119	6.28149	5e-05	0.00188063	yes
XLOC_035454	XLOC_035454	HNRNPM	chr7:15169410-15580214	00PercentSerumFD2	10PercentSerumFD2	OK	72.5012	173.948	1.26258	3.9944	5e-05	0.00188063	yes
XLOC_016806	XLOC_016806	HNRNPR	chr2:135174429-135203489	00PercentSerumFD2	10PercentSerumFD2	OK	50.3778	82.9253	0.719026	3.03675	0.00015	0.00497626	yes
XLOC_010494	XLOC_010494	HNRNPU	chr16:29478290-30054610	00PercentSerumFD2	10PercentSerumFD2	OK	183.414	369.07	1.00879	3.73717	5e-05	0.00188063	yes
XLOC_043568	XLOC_043568	HS6ST2	chrX:8259687-8267712	00PercentSerumFD2	10PercentSerumFD2	OK	1.4909	3.14368	1.07628	2.5515	0.0004	0.0113743	yes
XLOC_012902	XLOC_012902	HSBP1	chr18:8127544-9300616	00PercentSerumFD2	10PercentSerumFD2	OK	314.629	73.8856	-2.09028	-4.03936	5e-05	0.00188063	yes
XLOC_009460	XLOC_009460	HSD17B12	chr15:73753236-74432125	00PercentSerumFD2	10PercentSerumFD2	OK	182.163	62.4104	-1.54537	-4.7988	5e-05	0.00188063	yes
XLOC_013484	XLOC_013484	HSDL1	chr18:9547306-9559753	00PercentSerumFD2	10PercentSerumFD2	OK	11.9883	3.88438	-1.62587	-3.2497	5e-05	0.00188063	yes
XLOC_039173	XLOC_039173	HSF2	chr9:30361610-30561443	00PercentSerumFD2	10PercentSerumFD2	OK	199.158	51.5478	-1.94993	-7.5059	5e-05	0.00188063	yes
XLOC_019783	XLOC_019783	HSP90AA1	chr21:66528922-67112225	00PercentSerumFD2	10PercentSerumFD2	OK	162.892	337.607	1.05143	3.65174	5e-05	0.00188063	yes
XLOC_032318	XLOC_032318	HSP90B1	chr5:72138715-72691328	00PercentSerumFD2	10PercentSerumFD2	OK	1893.06	3666.77	0.953795	3.18625	5e-05	0.00188063	yes
XLOC_035623	XLOC_035623	HSPA4	chr7:44070633-44446691	00PercentSerumFD2	10PercentSerumFD2	OK	144.582	343.957	1.25034	3.39763	5e-05	0.00188063	yes
XLOC_009646	XLOC_009646	HSPA8	chr15:31680341-32282226	00PercentSerumFD2	10PercentSerumFD2	OK	1274.36	1821.3	0.515198	2.1326	0.0021	0.0445273	yes
XLOC_017074	XLOC_017074	HSPD1	chr2:89426336-90084510	00PercentSerumFD2	10PercentSerumFD2	OK	31.3041	66.3403	1.08353	2.77533	0.00015	0.00497626	yes
XLOC_005739	XLOC_005739	HSPH1	chr12:29321919-29591026	00PercentSerumFD2	10PercentSerumFD2	OK	63.0494	159.409	1.33818	4.7729	5e-05	0.00188063	yes
XLOC_027254	XLOC_027254	HTATIP2	chr29:25583588-25598305	00PercentSerumFD2	10PercentSerumFD2	OK	39.9895	26.3113	-0.603939	-2.14425	0.00185	0.0400656	yes
XLOC_004231	XLOC_004231	ID2	chr11:91079615-91491215	00PercentSerumFD2	10PercentSerumFD2	OK	252.022	68.4048	-1.88138	-6.64628	5e-05	0.00188063	yes
XLOC_006805	XLOC_006805	IDI1	chr13:46315899-46319026	00PercentSerumFD2	10PercentSerumFD2	OK	383.708	117.075	-1.71257	-8.98823	5e-05	0.00188063	yes
XLOC_043590	XLOC_043590	IDS	chrX:19884395-20315735	00PercentSerumFD2	10PercentSerumFD2	OK	14.1617	5.41659	-1.34534	-3.03659	0.00025	0.00771581	yes
XLOC_030766	XLOC_030766	IFRD1	chr4:57644910-57800418	00PercentSerumFD2	10PercentSerumFD2	OK	103.566	56.7556	-0.867711	-2.81314	0.0002	0.00638396	yes
XLOC_032951	XLOC_032951	IGF1	chr5:70729593-70895333	00PercentSerumFD2	10PercentSerumFD2	OK	3.22982	0.731769	-2.14199	-3.13697	5e-05	0.00188063	yes
XLOC_019219	XLOC_019219	IGF1R	chr21:6211099-7026857	00PercentSerumFD2	10PercentSerumFD2	OK	131.093	55.1836	-1.24828	-3.36231	5e-05	0.00188063	yes
XLOC_039407	XLOC_039407	IGF2R	chr9:100443950-100546596	00PercentSerumFD2	10PercentSerumFD2	OK	2.79457	0.876486	-1.67282	-2.77971	0.0003	0.00896231	yes
XLOC_039689	XLOC_039689	IGF2R	chr9:100443950-100546596	00PercentSerumFD2	10PercentSerumFD2	OK	90.9548	46.9333	-0.954539	-2.71821	5e-05	0.00188063	yes
XLOC_034682	XLOC_034682	IGFBP7	chr6:74653897-75152142	00PercentSerumFD2	10PercentSerumFD2	OK	189.024	70.5917	-1.421	-2.51823	0.00205	0.0436238	yes
XLOC_000369	XLOC_000369	IGSF10	chr1:118186154-118217544	00PercentSerumFD2	10PercentSerumFD2	OK	6.72366	1.48356	-2.18019	-7.0303	5e-05	0.00188063	yes
XLOC_041272	XLOC_041272	IL13RA1	chrUn_JH121356:123445-386958	00PercentSerumFD2	10PercentSerumFD2	OK	34.5323	20.1663	-0.776	-2.40555	0.00115	0.0274197	yes
XLOC_023894	XLOC_023894	IL4R	chr25:26667293-26717250	00PercentSerumFD2	10PercentSerumFD2	OK	0.795256	2.19973	1.46783	3.62671	0.00125	0.0295258	yes
XLOC_030257	XLOC_030257	IL6	chr4:32224933-32497924	00PercentSerumFD2	10PercentSerumFD2	OK	1352.5	2483.79	0.876911	2.63807	0.00025	0.00771581	yes
XLOC_008501	XLOC_008501	IL7	chr14:38703596-39133166	00PercentSerumFD2	10PercentSerumFD2	OK	24.5287	7.72607	-1.66666	-3.25714	5e-05	0.00188063	yes
XLOC_030770	XLOC_030770	IMMP2L	chr4:58587225-59546978	00PercentSerumFD2	10PercentSerumFD2	OK	2.85777	13.375	2.22658	6.13516	5e-05	0.00188063	yes
XLOC_025674	XLOC_025674	ING2	chr27:15459607-15466730	00PercentSerumFD2	10PercentSerumFD2	OK	3.06627	6.02784	0.975155	2.57653	0.00055	0.0148643	yes
XLOC_003880	XLOC_003880	INPP4A	chr11:3825222-4122013	00PercentSerumFD2	10PercentSerumFD2	OK	11.3402	5.05411	-1.16592	-3.63423	5e-05	0.00188063	yes
XLOC_030599	XLOC_030599	INSIG1	chr4:120127806-120739163	00PercentSerumFD2	10PercentSerumFD2	OK	60.0992	9.88359	-2.60424	-5.20134	5e-05	0.00188063	yes
XLOC_034208	XLOC_034208	INTS12	chr6:20858906-20879131	00PercentSerumFD2	10PercentSerumFD2	OK	68.8066	39.0031	-0.818957	-2.78002	0.0001	0.00352547	yes
XLOC_040716	XLOC_040716	INTS12	chrUn_AAFC02154631:1406-2095	00PercentSerumFD2	10PercentSerumFD2	OK	45.0523	25.4379	-0.824619	-3.54895	0.00025	0.00771581	yes
XLOC_037450	XLOC_037450	INVS	chr8:67716854-67855707	00PercentSerumFD2	10PercentSerumFD2	OK	33.2898	19.1817	-0.795353	-2.3936	0.0012	0.0284777	yes
XLOC_018575	XLOC_018575	IPO11	chr20:17941766-18225789	00PercentSerumFD2	10PercentSerumFD2	OK	6.78673	11.9888	0.820894	2.7125	0.00015	0.00497626	yes
XLOC_012968	XLOC_012968	IRX5	chr18:22586047-22589264	00PercentSerumFD2	10PercentSerumFD2	OK	6.4099	13.3431	1.05772	4.40612	5e-05	0.00188063	yes
XLOC_013531	XLOC_013531	ITFG1	chr18:14415648-15135485	00PercentSerumFD2	10PercentSerumFD2	OK	94.8238	38.9096	-1.28512	-3.08227	0.0001	0.00352547	yes
XLOC_016409	XLOC_016409	ITGA6	chr2:24928684-25032490	00PercentSerumFD2	10PercentSerumFD2	OK	14.5543	71.8094	2.30273	8.84714	5e-05	0.00188063	yes
XLOC_016887	XLOC_016887	ITGAV	chr2:10088886-10353321	00PercentSerumFD2	10PercentSerumFD2	OK	124.338	76.6129	-0.698607	-2.40867	0.00075	0.0193683	yes
XLOC_005683	XLOC_005683	ITM2B	chr12:16627814-17710165	00PercentSerumFD2	10PercentSerumFD2	OK	515.397	203.993	-1.33716	-3.83489	5e-05	0.00188063	yes
XLOC_025256	XLOC_025256	ITPRIP	chr26:25237465-25525756	00PercentSerumFD2	10PercentSerumFD2	OK	6.91267	22.2912	1.68916	4.53896	5e-05	0.00188063	yes
XLOC_040909	XLOC_040909	JPH1	chrUn_JH121286:989275-1160960	00PercentSerumFD2	10PercentSerumFD2	OK	0.99726	3.945	1.98398	3.87365	5e-05	0.00188063	yes
XLOC_013469	XLOC_013469	KARS	chr18:1982505-2550603	00PercentSerumFD2	10PercentSerumFD2	OK	185.701	67.1582	-1.46735	-2.60033	0.0009	0.0224247	yes
XLOC_010699	XLOC_010699	KCNH1	chr16:69959951-70443925	00PercentSerumFD2	10PercentSerumFD2	OK	6.39498	1.49172	-2.09996	-3.54517	5e-05	0.00188063	yes
XLOC_015026	XLOC_015026	KCNJ2	chr19:61852763-62127551	00PercentSerumFD2	10PercentSerumFD2	OK	34.9032	11.319	-1.62461	-3.54935	0.00105	0.0253769	yes
XLOC_015669	XLOC_015669	KCNJ2	chr19:61852763-62127551	00PercentSerumFD2	10PercentSerumFD2	OK	16.039	5.13946	-1.6419	-4.56393	5e-05	0.00188063	yes
XLOC_026271	XLOC_026271	KCNK1	chr28:4683306-4862503	00PercentSerumFD2	10PercentSerumFD2	OK	6.38429	15.591	1.28812	2.53482	0.0008	0.020436	yes
XLOC_026568	XLOC_026568	KCNMA1	chr28:31967775-32977482	00PercentSerumFD2	10PercentSerumFD2	OK	10.5519	18.5915	0.817144	2.70028	0.00045	0.0125543	yes
XLOC_023773	XLOC_023773	KCTD5,PAQR4,THOC6	chr25:2009660-3032806	00PercentSerumFD2	10PercentSerumFD2	OK	217.429	405.369	0.89869	2.45173	0.0008	0.020436	yes
XLOC_040739	XLOC_040739	KIAA0101	chrUn_AAFC02199846:2555-4300	00PercentSerumFD2	10PercentSerumFD2	OK	31.4612	310.627	3.30354	6.77153	5e-05	0.00188063	yes
XLOC_011648	XLOC_011648	KIAA0922,TRIM2	chr17:4340694-4791401	00PercentSerumFD2	10PercentSerumFD2	OK	420.798	115.756	-1.86205	-3.60447	5e-05	0.00188063	yes
XLOC_026510	XLOC_026510	KIAA1279	chr28:24412828-24521532	00PercentSerumFD2	10PercentSerumFD2	OK	38.4069	95.0431	1.30722	4.18825	5e-05	0.00188063	yes
XLOC_025819	XLOC_025819	KIAA1430	chr27:16501660-16788838	00PercentSerumFD2	10PercentSerumFD2	OK	27.1039	10.9844	-1.30304	-2.96008	0.0001	0.00352547	yes
XLOC_025681	XLOC_025681	KIAA1430,SLC25A4	chr27:16501660-16788838	00PercentSerumFD2	10PercentSerumFD2	OK	79.6303	28.7524	-1.46963	-2.87077	0.0019	0.0407993	yes
XLOC_007179	XLOC_007179	KIAA1462	chr13:34856965-35329934	00PercentSerumFD2	10PercentSerumFD2	OK	44.856	19.7579	-1.18287	-4.28779	5e-05	0.00188063	yes
XLOC_000121	XLOC_000121	KIAA1524	chr1:54844861-54995145	00PercentSerumFD2	10PercentSerumFD2	OK	7.67548	25.8881	1.75396	3.81859	5e-05	0.00188063	yes
XLOC_024959	XLOC_024959	KIF11	chr26:14152375-14660659	00PercentSerumFD2	10PercentSerumFD2	OK	12.9774	89.5437	2.78659	5.05941	5e-05	0.00188063	yes
XLOC_016820	XLOC_016820	KIF17	chr2:137190125-137883929	00PercentSerumFD2	10PercentSerumFD2	OK	216.257	115.802	-0.90109	-2.70507	0.0003	0.00896231	yes
XLOC_009784	XLOC_009784	KIF18A	chr15:58178874-58628543	00PercentSerumFD2	10PercentSerumFD2	OK	2.5433	10.9255	2.10292	4.18465	5e-05	0.00188063	yes
XLOC_024944	XLOC_024944	KIF20B	chr26:11851870-11935752	00PercentSerumFD2	10PercentSerumFD2	OK	3.71341	15.5137	2.06272	7.12719	5e-05	0.00188063	yes
XLOC_002084	XLOC_002084	KIF23	chr10:16488894-16529569	00PercentSerumFD2	10PercentSerumFD2	OK	27.704	72.0215	1.37833	5.45326	5e-05	0.00188063	yes
XLOC_037947	XLOC_037947	KIF24	chr8:79940980-80013533	00PercentSerumFD2	10PercentSerumFD2	OK	0.727864	2.68819	1.88489	3.96069	5e-05	0.00188063	yes
XLOC_029093	XLOC_029093	KIF2C	chr3:107144930-107163677	00PercentSerumFD2	10PercentSerumFD2	OK	2.40091	7.35799	1.61573	4.1408	5e-05	0.00188063	yes
XLOC_043709	XLOC_043709	KIF4A	chrX:49848765-50637100	00PercentSerumFD2	10PercentSerumFD2	OK	6.31216	29.5246	2.22571	4.25318	5e-05	0.00188063	yes
XLOC_010846	XLOC_010846	KIFAP3	chr16:34999225-35141509	00PercentSerumFD2	10PercentSerumFD2	OK	101.71	59.6609	-0.769606	-2.95131	5e-05	0.00188063	yes
XLOC_005798	XLOC_005798	KLF5	chr12:47551779-47867445	00PercentSerumFD2	10PercentSerumFD2	OK	19.6099	7.28726	-1.42814	-2.3655	0.0023	0.0477395	yes
XLOC_012112	XLOC_012112	KNTC1	chr17:55261034-55960559	00PercentSerumFD2	10PercentSerumFD2	OK	4.82352	26.5325	2.4596	3.29608	0.0009	0.0224247	yes
XLOC_015440	XLOC_015440	KRT222	chr19:41805762-41816628	00PercentSerumFD2	10PercentSerumFD2	OK	1.71529	4.00713	1.22412	2.86408	0.0004	0.0113743	yes
XLOC_002380	XLOC_002380	KTN1	chr10:69267636-69608964	00PercentSerumFD2	10PercentSerumFD2	OK	76.1711	115.136	0.596017	2.40001	0.00085	0.021481	yes
XLOC_008493	XLOC_008493	LACTB2	chr14:34495279-34726627	00PercentSerumFD2	10PercentSerumFD2	OK	43.721	13.674	-1.6769	-2.5876	0.001	0.0244015	yes
XLOC_039201	XLOC_039201	LAMA4	chr9:40423228-40633376	00PercentSerumFD2	10PercentSerumFD2	OK	40.2409	80.7384	1.00459	4.26036	5e-05	0.00188063	yes
XLOC_005876	XLOC_005876	LAMP1	chr12:84488456-84630347	00PercentSerumFD2	10PercentSerumFD2	OK	51.7119	16.6665	-1.63355	-7.08177	5e-05	0.00188063	yes
XLOC_043549	XLOC_043549	LAMP2	chrX:192686-636795	00PercentSerumFD2	10PercentSerumFD2	OK	490.153	212.164	-1.20805	-4.45099	5e-05	0.00188063	yes
XLOC_004196	XLOC_004196	LAPTM4A	chr11:81093114-81111081	00PercentSerumFD2	10PercentSerumFD2	OK	429.731	195.92	-1.13317	-5.2487	5e-05	0.00188063	yes
XLOC_008573	XLOC_008573	LAPTM4B	chr14:64429382-64492232	00PercentSerumFD2	10PercentSerumFD2	OK	3.71803	1.01541	-1.87248	-3.53808	5e-05	0.00188063	yes
XLOC_036297	XLOC_036297	LARS	chr7:57082926-57165005	00PercentSerumFD2	10PercentSerumFD2	OK	31.6115	67.9114	1.1032	4.42488	5e-05	0.00188063	yes
XLOC_023890	XLOC_023890	LCMT1	chr25:24026563-24194592	00PercentSerumFD2	10PercentSerumFD2	OK	15.2931	7.26193	-1.07446	-3.23066	0.00195	0.0416961	yes
XLOC_026994	XLOC_026994	LDHA,UEVLD	chr29:27166391-27458921	00PercentSerumFD2	10PercentSerumFD2	OK	93.9613	288.746	1.61966	3.55471	5e-05	0.00188063	yes
XLOC_000229	XLOC_000229	LEPREL1	chr1:78576344-78824219	00PercentSerumFD2	10PercentSerumFD2	OK	10.3831	59.6664	2.52268	8.86784	5e-05	0.00188063	yes
XLOC_024402	XLOC_024402	LFNG	chr25:42513266-42727057	00PercentSerumFD2	10PercentSerumFD2	OK	0.859075	7.34836	3.09657	5.37194	0.0007	0.0183852	yes
XLOC_032547	XLOC_032547	LGALS1	chr5:115945236-115948193	00PercentSerumFD2	10PercentSerumFD2	OK	140.377	298.834	1.09004	7.15121	5e-05	0.00188063	yes
XLOC_042100	XLOC_042100	LGALS8	chrUn_JH122157:14058-42877	00PercentSerumFD2	10PercentSerumFD2	OK	16.4828	9.48425	-0.797353	-2.30627	0.0012	0.0284777	yes
XLOC_042869	XLOC_042869	LGMN	chrUn_JH125836:7079-21944	00PercentSerumFD2	10PercentSerumFD2	OK	23.8032	73.0973	1.61867	5.33541	5e-05	0.00188063	yes
XLOC_005710	XLOC_005710	LHFP	chr12:21980835-22938132	00PercentSerumFD2	10PercentSerumFD2	OK	248.744	93.645	-1.40939	-2.25938	0.0014	0.03221	yes
XLOC_005955	XLOC_005955	LHFP	chr12:21980835-22938132	00PercentSerumFD2	10PercentSerumFD2	OK	513.726	134.72	-1.93104	-4.16285	5e-05	0.00188063	yes
XLOC_018407	XLOC_018407	LIFR	chr20:37994202-38065963	00PercentSerumFD2	10PercentSerumFD2	OK	1.00968	2.18399	1.11308	2.70108	0.0001	0.00352547	yes
XLOC_039433	XLOC_039433	LMBRD1	chr9:8157502-8506806	00PercentSerumFD2	10PercentSerumFD2	OK	70.2909	29.6873	-1.24349	-4.68602	5e-05	0.00188063	yes
XLOC_020433	XLOC_020433	LMCD1	chr22:18438653-18712860	00PercentSerumFD2	10PercentSerumFD2	OK	138.033	27.2818	-2.33901	-9.25962	5e-05	0.00188063	yes
XLOC_020768	XLOC_020768	LMCD1	chr22:18438653-18712860	00PercentSerumFD2	10PercentSerumFD2	OK	15.9129	3.73347	-2.09161	-3.51546	5e-05	0.00188063	yes
XLOC_036116	XLOC_036116	LMNB1	chr7:25295385-26183573	00PercentSerumFD2	10PercentSerumFD2	OK	6.47329	65.6289	3.34176	3.62867	0.00025	0.00771581	yes
XLOC_035509	XLOC_035509	LMNB2	chr7:19858740-19879091	00PercentSerumFD2	10PercentSerumFD2	OK	1.58987	9.88314	2.63606	9.48813	5e-05	0.00188063	yes
XLOC_043666	XLOC_043666	LOC100336905	chrX:36937372-37562554	00PercentSerumFD2	10PercentSerumFD2	OK	5.24294	0.713958	-2.87646	-3.17653	0.00035	0.0101981	yes
XLOC_004234	XLOC_004234	LOC527409	chr11:94993769-95380201	00PercentSerumFD2	10PercentSerumFD2	OK	63.859	18.6895	-1.77266	-4.94922	5e-05	0.00188063	yes
XLOC_002313	XLOC_002313	LOC788201,MIR628,RSL24D1	chr10:55415364-55779343	00PercentSerumFD2	10PercentSerumFD2	OK	387.249	122.206	-1.66395	-4.87849	5e-05	0.00188063	yes
XLOC_041275	XLOC_041275	LONRF3	chrUn_JH121356:123445-386958	00PercentSerumFD2	10PercentSerumFD2	OK	10.0627	2.94156	-1.77436	-2.45892	0.0016	0.0357438	yes
XLOC_036125	XLOC_036125	LOX,SRFBP1,ZNF474	chr7:30268095-30781447	00PercentSerumFD2	10PercentSerumFD2	OK	1279.78	592.478	-0.843003	-3.29278	0.00045	0.0125543	yes
XLOC_004719	XLOC_004719	LPIN1	chr11:88642275-88724333	00PercentSerumFD2	10PercentSerumFD2	OK	11.3024	2.81204	-2.00694	-5.93085	5e-05	0.00188063	yes
XLOC_032818	XLOC_032818	LRRK2	chr5:43553648-44037545	00PercentSerumFD2	10PercentSerumFD2	OK	11.6972	6.75714	-0.791678	-2.29276	0.00105	0.0253769	yes
XLOC_011993	XLOC_011993	LSM6	chr17:13000554-13136305	00PercentSerumFD2	10PercentSerumFD2	OK	56.6759	97.5388	0.78324	2.68187	0.0001	0.00352547	yes
XLOC_039341	XLOC_039341	LTV1,ZC2HC1B	chr9:84340560-84665435	00PercentSerumFD2	10PercentSerumFD2	OK	25.487	58.6403	1.20213	4.06416	5e-05	0.00188063	yes
XLOC_034453	XLOC_034453	LYAR	chr6:109314883-109335524	00PercentSerumFD2	10PercentSerumFD2	OK	22.2968	60.8006	1.44725	5.92701	5e-05	0.00188063	yes
XLOC_034162	XLOC_034162	MAD2L1	chr6:5464938-5472235	00PercentSerumFD2	10PercentSerumFD2	OK	7.95095	26.5578	1.73993	5.37161	5e-05	0.00188063	yes
XLOC_013471	XLOC_013471	MAF	chr18:5408119-5749042	00PercentSerumFD2	10PercentSerumFD2	OK	52.2799	5.93872	-3.13803	-9.83506	5e-05	0.00188063	yes
XLOC_043471	XLOC_043471	MAGED2	chrX:60143616-60150470	00PercentSerumFD2	10PercentSerumFD2	OK	57.8706	35.2603	-0.714787	-2.66528	0.0001	0.00352547	yes
XLOC_042936	XLOC_042936	MAGED4B	chrUn_JH125955:16711-24246	00PercentSerumFD2	10PercentSerumFD2	OK	7.02947	3.41013	-1.04359	-2.70719	0.00015	0.00497626	yes
XLOC_042633	XLOC_042633	MAGT1	chrUn_JH125176:529-48808	00PercentSerumFD2	10PercentSerumFD2	OK	36.2644	53.4816	0.560486	2.13926	0.0015	0.0340683	yes
XLOC_025869	XLOC_025869	MAK16	chr27:31117458-31138112	00PercentSerumFD2	10PercentSerumFD2	OK	26.8929	48.7974	0.859582	3.03978	5e-05	0.00188063	yes
XLOC_039181	XLOC_039181	MAN1A1	chr9:33798917-34116878	00PercentSerumFD2	10PercentSerumFD2	OK	13.7989	6.53585	-1.0781	-3.85718	5e-05	0.00188063	yes
XLOC_020558	XLOC_020558	MANF	chr22:50224659-50360513	00PercentSerumFD2	10PercentSerumFD2	OK	16.2381	198.559	3.61211	5.86508	5e-05	0.00188063	yes
XLOC_020865	XLOC_020865	MANF	chr22:50224659-50360513	00PercentSerumFD2	10PercentSerumFD2	OK	30.5769	218.922	2.83991	8.52925	5e-05	0.00188063	yes
XLOC_043485	XLOC_043485	MAOB	chrX:62976033-63098233	00PercentSerumFD2	10PercentSerumFD2	OK	2.06182	0.783632	-1.39567	-2.29229	0.00205	0.0436238	yes
XLOC_018538	XLOC_018538	MAP1B	chr20:9663459-10243111	00PercentSerumFD2	10PercentSerumFD2	OK	78.9184	146.617	0.893619	2.80759	5e-05	0.00188063	yes
XLOC_012919	XLOC_012919	MAP1LC3B	chr18:12143761-12390280	00PercentSerumFD2	10PercentSerumFD2	OK	205.88	69.0837	-1.57539	-4.76794	5e-05	0.00188063	yes
XLOC_016609	XLOC_016609	MAP2	chr2:101576144-101874685	00PercentSerumFD2	10PercentSerumFD2	OK	14.7066	7.70531	-0.932536	-2.42454	0.0013	0.0303028	yes
XLOC_039264	XLOC_039264	MAP3K7	chr9:62668204-63044426	00PercentSerumFD2	10PercentSerumFD2	OK	58.5021	27.2584	-1.10178	-3.51465	5e-05	0.00188063	yes
XLOC_039556	XLOC_039556	MAP3K7	chr9:62668204-63044426	00PercentSerumFD2	10PercentSerumFD2	OK	69.9066	24.5154	-1.51174	-2.70221	0.00145	0.033188	yes
XLOC_040968	XLOC_040968	MARK1	chrUn_JH121287:1231207-1296215	00PercentSerumFD2	10PercentSerumFD2	OK	9.36005	4.96913	-0.913524	-2.98223	5e-05	0.00188063	yes
XLOC_000225	XLOC_000225	MB21D2	chr1:75864275-76658609	00PercentSerumFD2	10PercentSerumFD2	OK	11.342	5.25918	-1.10877	-3.22207	5e-05	0.00188063	yes
XLOC_017011	XLOC_017011	MBD5	chr2:49177233-49333222	00PercentSerumFD2	10PercentSerumFD2	OK	11.3343	7.09046	-0.676744	-2.44988	0.0006	0.016008	yes
XLOC_000924	XLOC_000924	MBNL1	chr1:116128023-116609445	00PercentSerumFD2	10PercentSerumFD2	OK	56.6391	106.238	0.907428	2.36204	0.0005	0.0137436	yes
XLOC_005836	XLOC_005836	MBNL2	chr12:71515634-72073543	00PercentSerumFD2	10PercentSerumFD2	OK	408.83	210.891	-0.955004	-3.42823	0.0001	0.00352547	yes
XLOC_013483	XLOC_013483	MBTPS1	chr18:9500917-9536756	00PercentSerumFD2	10PercentSerumFD2	OK	8.29124	4.49251	-0.884067	-2.73581	5e-05	0.00188063	yes
XLOC_043824	XLOC_043824	MBTPS2	chrX:74407291-74936569	00PercentSerumFD2	10PercentSerumFD2	OK	34.481	18.5647	-0.893236	-2.95586	0.0002	0.00638396	yes
XLOC_022079	XLOC_022079	MCM3	chr23:25019593-25037015	00PercentSerumFD2	10PercentSerumFD2	OK	0.627762	6.16101	3.29488	3.74798	5e-05	0.00188063	yes
XLOC_008202	XLOC_008202	MCM4	chr14:19217192-19327139	00PercentSerumFD2	10PercentSerumFD2	OK	4.19759	32.9412	2.97226	5.6965	5e-05	0.00188063	yes
XLOC_016507	XLOC_016507	MCM6	chr2:63612414-64318345	00PercentSerumFD2	10PercentSerumFD2	OK	25.2261	93.2511	1.8862	3.00269	0.00035	0.0101981	yes
XLOC_006818	XLOC_006818	MCM8	chr13:48175993-48219457	00PercentSerumFD2	10PercentSerumFD2	OK	1.29192	4.37382	1.75938	4.4397	5e-05	0.00188063	yes
XLOC_036414	XLOC_036414	MCTP1	chr7:96286957-96718242	00PercentSerumFD2	10PercentSerumFD2	OK	9.60686	3.44868	-1.47802	-2.25703	0.0009	0.0224247	yes
XLOC_030763	XLOC_030763	MDFIC	chr4:55006120-55366021	00PercentSerumFD2	10PercentSerumFD2	OK	76.1357	40.1448	-0.923361	-3.3611	5e-05	0.00188063	yes
XLOC_039464	XLOC_039464	ME1	chr9:24096468-24872143	00PercentSerumFD2	10PercentSerumFD2	OK	310.906	131.026	-1.24663	-3.72435	5e-05	0.00188063	yes
XLOC_008521	XLOC_008521	MED30	chr14:43892920-44006953	00PercentSerumFD2	10PercentSerumFD2	OK	26.7811	15.9438	-0.748214	-2.24877	0.0016	0.0357438	yes
XLOC_041949	XLOC_041949	METRNL	chrUn_JH121903:23252-38414	00PercentSerumFD2	10PercentSerumFD2	OK	10.6235	20.6075	0.955907	4.59832	0.0003	0.00896231	yes
XLOC_016686	XLOC_016686	MFF	chr2:121319840-121635417	00PercentSerumFD2	10PercentSerumFD2	OK	155.198	98.0092	-0.66312	-2.75866	0.0006	0.016008	yes
XLOC_008565	XLOC_008565	MGC148714,MIR599	chr14:62416392-63194997	00PercentSerumFD2	10PercentSerumFD2	OK	58.6758	34.4866	-0.766729	-2.14762	0.0021	0.0445273	yes
XLOC_032432	XLOC_032432	MGST1	chr5:99521040-99905692	00PercentSerumFD2	10PercentSerumFD2	OK	42.7622	12.2091	-1.80838	-2.20606	0.0023	0.0477395	yes
XLOC_033059	XLOC_033059	MGST1	chr5:99521040-99905692	00PercentSerumFD2	10PercentSerumFD2	OK	1012.81	323.23	-1.64774	-8.41448	5e-05	0.00188063	yes
XLOC_043806	XLOC_043806	MID1IP1	chrX:65008827-65010608	00PercentSerumFD2	10PercentSerumFD2	OK	41.9056	10.7279	-1.96577	-9.89171	5e-05	0.00188063	yes
XLOC_015428	XLOC_015428	MIEN1	chr19:41044916-41046294	00PercentSerumFD2	10PercentSerumFD2	OK	10.265	4.109	-1.32087	-2.41651	0.0024	0.0494674	yes
XLOC_043796	XLOC_043796	MIR222	chrX:61202672-61688185	00PercentSerumFD2	10PercentSerumFD2	OK	5.09614	48.2326	3.24253	4.4273	5e-05	0.00188063	yes
XLOC_032665	XLOC_032665	MIR2424-1	chr5:8965742-11452730	00PercentSerumFD2	10PercentSerumFD2	OK	91.5609	35.0221	-1.38647	-2.30928	0.00165	0.0365839	yes
XLOC_043597	XLOC_043597	MIR3431,MIR452	chrX:21903433-22049049	00PercentSerumFD2	10PercentSerumFD2	OK	2.12501	17.0567	3.0048	4.23366	5e-05	0.00188063	yes
XLOC_015252	XLOC_015252	MIS12	chr19:26011152-26239999	00PercentSerumFD2	10PercentSerumFD2	OK	6.78861	16.2072	1.25545	2.45738	0.00085	0.021481	yes
XLOC_020801	XLOC_020801	MITF	chr22:32288275-32557125	00PercentSerumFD2	10PercentSerumFD2	OK	27.9789	6.6476	-2.07343	-3.46794	5e-05	0.00188063	yes
XLOC_017054	XLOC_017054	MKI67IP	chr2:76223469-76233917	00PercentSerumFD2	10PercentSerumFD2	OK	50.0421	76.0185	0.603208	2.31839	0.001	0.0244015	yes
XLOC_015046	XLOC_015046	MMD	chr19:4685810-4954374	00PercentSerumFD2	10PercentSerumFD2	OK	9.27716	3.30413	-1.48942	-2.42469	0.00185	0.0400656	yes
XLOC_000917	XLOC_000917	MME	chr1:113967434-114524453	00PercentSerumFD2	10PercentSerumFD2	OK	19.0298	31.3005	0.717926	2.37567	0.00075	0.0193683	yes
XLOC_009151	XLOC_009151	MMP13	chr15:4611274-4623114	00PercentSerumFD2	10PercentSerumFD2	OK	2.0116	4.73353	1.23457	2.62494	0.0006	0.016008	yes
XLOC_008340	XLOC_008340	MMP16	chr14:72832655-73229883	00PercentSerumFD2	10PercentSerumFD2	OK	1.61799	3.82223	1.24021	3.01579	5e-05	0.00188063	yes
XLOC_039255	XLOC_039255	MMS22L	chr9:55407930-55535219	00PercentSerumFD2	10PercentSerumFD2	OK	7.27224	13.4457	0.886677	2.61044	0.00035	0.0101981	yes
XLOC_039548	XLOC_039548	MMS22L	chr9:55407930-55535219	00PercentSerumFD2	10PercentSerumFD2	OK	4.96703	14.2682	1.52234	2.92995	0.0003	0.00896231	yes
XLOC_022964	XLOC_022964	MOSPD2	chr24:29875227-29877067	00PercentSerumFD2	10PercentSerumFD2	OK	6.48139	2.34774	-1.46503	-2.82286	0.00025	0.00771581	yes
XLOC_043536	XLOC_043536	MOSPD2	chrX:80652535-80669600	00PercentSerumFD2	10PercentSerumFD2	OK	10.612	4.01989	-1.40047	-2.99376	0.00015	0.00497626	yes
XLOC_019296	XLOC_019296	MPHOSPH10	chr21:27256175-27526871	00PercentSerumFD2	10PercentSerumFD2	OK	15.1844	33.1465	1.12626	2.85052	0.0002	0.00638396	yes
XLOC_028467	XLOC_028467	MRPS15	chr3:115665004-115670721	00PercentSerumFD2	10PercentSerumFD2	OK	58.6837	109.287	0.89709	3.09405	5e-05	0.00188063	yes
XLOC_004000	XLOC_004000	MSH2	chr11:31005837-31455310	00PercentSerumFD2	10PercentSerumFD2	OK	221.432	378.837	0.774715	2.61738	0.0014	0.03221	yes
XLOC_011968	XLOC_011968	MSMO1	chr17:309629-719081	00PercentSerumFD2	10PercentSerumFD2	OK	87.2624	16.7077	-2.38484	-6.57784	5e-05	0.00188063	yes
XLOC_016321	XLOC_016321	MSTN	chr2:6538210-6544838	00PercentSerumFD2	10PercentSerumFD2	OK	1.68666	0.288873	-2.54566	-3.14239	0.00085	0.021481	yes
XLOC_042917	XLOC_042917	MTA1	chrUn_JH125932:88730-186036	00PercentSerumFD2	10PercentSerumFD2	OK	91.8319	50.9489	-0.849945	-3.77805	0.00145	0.033188	yes
XLOC_003973	XLOC_003973	MTA3	chr11:26369464-26553399	00PercentSerumFD2	10PercentSerumFD2	OK	24.8116	11.9828	-1.05005	-2.56055	0.00045	0.0125543	yes
XLOC_008357	XLOC_008357	MTBP	chr14:80742404-80818744	00PercentSerumFD2	10PercentSerumFD2	OK	1.67962	6.00087	1.83704	4.59981	5e-05	0.00188063	yes
XLOC_021697	XLOC_021697	MTCH1	chr23:11145259-11430490	00PercentSerumFD2	10PercentSerumFD2	OK	354.298	183.907	-0.945989	-4.25726	0.00115	0.0274197	yes
XLOC_022071	XLOC_022071	MUT	chr23:22488907-22530197	00PercentSerumFD2	10PercentSerumFD2	OK	34.6357	17.534	-0.982105	-3.79743	5e-05	0.00188063	yes
XLOC_025045	XLOC_025045	MXI1	chr26:30743175-31211279	00PercentSerumFD2	10PercentSerumFD2	OK	18.8313	4.64471	-2.01948	-3.64575	5e-05	0.00188063	yes
XLOC_022217	XLOC_022217	MYLIP	chr23:40541338-40707302	00PercentSerumFD2	10PercentSerumFD2	OK	4.95212	0.826847	-2.58236	-5.27148	5e-05	0.00188063	yes
XLOC_000728	XLOC_000728	MYLK	chr1:68506163-69283276	00PercentSerumFD2	10PercentSerumFD2	OK	1252.49	559.732	-1.16199	-3.98375	5e-05	0.00188063	yes
XLOC_013537	XLOC_013537	N4BP1	chr18:16178987-16232990	00PercentSerumFD2	10PercentSerumFD2	OK	17.6207	11.4629	-0.620297	-2.24905	0.00125	0.0295258	yes
XLOC_029081	XLOC_029081	NASP	chr3:106186802-106467350	00PercentSerumFD2	10PercentSerumFD2	OK	23.1446	64.4791	1.47816	3.42385	5e-05	0.00188063	yes
XLOC_034263	XLOC_034263	NCAPG	chr6:38062708-38108815	00PercentSerumFD2	10PercentSerumFD2	OK	16.4856	97.2656	2.56073	10.0737	5e-05	0.00188063	yes
XLOC_031042	XLOC_031042	NCAPG2	chr4:122999351-123073377	00PercentSerumFD2	10PercentSerumFD2	OK	0.956317	4.63226	2.27616	4.85866	5e-05	0.00188063	yes
XLOC_016710	XLOC_016710	NCL	chr2:124652244-124752075	00PercentSerumFD2	10PercentSerumFD2	OK	184.338	517.141	1.4882	3.74395	5e-05	0.00188063	yes
XLOC_017217	XLOC_017217	NCL	chr2:124652244-124752075	00PercentSerumFD2	10PercentSerumFD2	OK	38.9958	112.695	1.53103	4.6124	5e-05	0.00188063	yes
XLOC_004689	XLOC_004689	NCOA1	chr11:76425074-76755586	00PercentSerumFD2	10PercentSerumFD2	OK	25.3518	11.4449	-1.14738	-3.82483	5e-05	0.00188063	yes
XLOC_022789	XLOC_022789	NDC80	chr24:37232158-37265235	00PercentSerumFD2	10PercentSerumFD2	OK	11.7016	57.0512	2.28555	8.19459	5e-05	0.00188063	yes
XLOC_034160	XLOC_034160	NDNF	chr6:4388216-4400806	00PercentSerumFD2	10PercentSerumFD2	OK	13.7747	3.55921	-1.95239	-5.53802	5e-05	0.00188063	yes
XLOC_043484	XLOC_043484	NDP	chrX:62864297-62890908	00PercentSerumFD2	10PercentSerumFD2	OK	4.15809	1.9229	-1.11264	-2.33897	0.0016	0.0357438	yes
XLOC_035747	XLOC_035747	NDST1	chr7:62234582-62319529	00PercentSerumFD2	10PercentSerumFD2	OK	3.17273	1.61547	-0.973771	-2.37276	0.001	0.0244015	yes
XLOC_017352	XLOC_017352	NECAP2	chr2:141474501-141654102	00PercentSerumFD2	10PercentSerumFD2	OK	20.172	50.3337	1.31917	4.24326	5e-05	0.00188063	yes
XLOC_021898	XLOC_021898	NEDD9	chr23:44714442-44904185	00PercentSerumFD2	10PercentSerumFD2	OK	44.8708	17.2372	-1.38025	-3.4576	5e-05	0.00188063	yes
XLOC_025667	XLOC_025667	NEIL3	chr27:9124596-9266422	00PercentSerumFD2	10PercentSerumFD2	OK	3.27457	20.7569	2.66421	6.91938	5e-05	0.00188063	yes
XLOC_041775	XLOC_041775	NEK2	chrUn_JH121711:63914-76492	00PercentSerumFD2	10PercentSerumFD2	OK	1.23833	5.92174	2.25763	4.16525	5e-05	0.00188063	yes
XLOC_007233	XLOC_007233	NET1	chr13:43373655-43558700	00PercentSerumFD2	10PercentSerumFD2	OK	4.30876	7.53658	0.806636	2.48177	0.0008	0.020436	yes
XLOC_043523	XLOC_043523	NHS	chrX:78359548-79292495	00PercentSerumFD2	10PercentSerumFD2	OK	6.09352	20.79	1.77055	3.172	0.00035	0.0101981	yes
XLOC_016296	XLOC_016296	NIPA2	chr2:373015-1249095	00PercentSerumFD2	10PercentSerumFD2	OK	230.773	118.791	-0.95805	-2.50887	0.0006	0.016008	yes
XLOC_041263	XLOC_041263	NIPSNAP3A	chrUn_JH121349:13807-25733	00PercentSerumFD2	10PercentSerumFD2	OK	13.7954	7.43837	-0.891134	-2.29042	0.0014	0.03221	yes
XLOC_025182	XLOC_025182	NOC3L	chr26:15983462-16381181	00PercentSerumFD2	10PercentSerumFD2	OK	18.0654	30.4527	0.753341	2.51511	0.0006	0.016008	yes
XLOC_010571	XLOC_010571	NOL9	chr16:44030539-44079800	00PercentSerumFD2	10PercentSerumFD2	OK	3.75435	8.92113	1.24866	3.06851	5e-05	0.00188063	yes
XLOC_016572	XLOC_016572	NOP58	chr2:94473845-94789907	00PercentSerumFD2	10PercentSerumFD2	OK	69.4988	151.334	1.12267	2.51707	0.0018	0.0393435	yes
XLOC_022771	XLOC_022771	NPC1	chr24:33812885-33881591	00PercentSerumFD2	10PercentSerumFD2	OK	21.7879	5.38846	-2.01558	-6.27214	5e-05	0.00188063	yes
XLOC_025230	XLOC_025230	NPM3	chr26:22960673-22962874	00PercentSerumFD2	10PercentSerumFD2	OK	2.00711	12.2479	2.60934	3.61334	5e-05	0.00188063	yes
XLOC_036290	XLOC_036290	NR3C1	chr7:53155013-53987689	00PercentSerumFD2	10PercentSerumFD2	OK	28.8618	18.9773	-0.604884	-2.10282	0.00125	0.0295258	yes
XLOC_016470	XLOC_016470	NR4A2	chr2:41056113-41074191	00PercentSerumFD2	10PercentSerumFD2	OK	10.6027	81.006	2.93359	7.75209	5e-05	0.00188063	yes
XLOC_026313	XLOC_026313	NRBF2	chr28:18125041-18154910	00PercentSerumFD2	10PercentSerumFD2	OK	27.1646	14.6986	-0.886052	-2.5945	0.0002	0.00638396	yes
XLOC_023838	XLOC_023838	NTAN1	chr25:14816454-15608218	00PercentSerumFD2	10PercentSerumFD2	OK	261.218	72.8515	-1.84223	-3.47566	5e-05	0.00188063	yes
XLOC_032929	XLOC_032929	NTN4	chr5:64274614-64409901	00PercentSerumFD2	10PercentSerumFD2	OK	24.9143	3.89972	-2.67553	-8.73099	5e-05	0.00188063	yes
XLOC_032031	XLOC_032031	NTS	chr5:17816158-17909511	00PercentSerumFD2	10PercentSerumFD2	OK	40.8793	217.966	2.41466	8.97684	5e-05	0.00188063	yes
XLOC_032335	XLOC_032335	NUAK1	chr5:74078237-75305379	00PercentSerumFD2	10PercentSerumFD2	OK	52.2855	448.284	3.09993	3.6407	0.0001	0.00352547	yes
XLOC_030592	XLOC_030592	NUB1	chr4:117547809-117587111	00PercentSerumFD2	10PercentSerumFD2	OK	18.7603	8.25565	-1.18423	-3.72337	5e-05	0.00188063	yes
XLOC_013300	XLOC_013300	NUCB1	chr18:55125628-55299858	00PercentSerumFD2	10PercentSerumFD2	OK	5.02444	0.855057	-2.55487	-3.78519	0.00205	0.0436238	yes
XLOC_028556	XLOC_028556	NUF2	chr3:6742532-6780838	00PercentSerumFD2	10PercentSerumFD2	OK	7.13978	24.2514	1.76412	5.62413	5e-05	0.00188063	yes
XLOC_022205	XLOC_022205	NUP153	chr23:39152692-39411761	00PercentSerumFD2	10PercentSerumFD2	OK	98.7352	37.9999	-1.37757	-3.0674	0.0009	0.0224247	yes
XLOC_009846	XLOC_009846	NUP160	chr15:77831155-78020701	00PercentSerumFD2	10PercentSerumFD2	OK	5.78055	12.2746	1.0864	2.56784	0.0005	0.0137436	yes
XLOC_030515	XLOC_030515	NUP205	chr4:102335153-102415060	00PercentSerumFD2	10PercentSerumFD2	OK	13.6662	20.9623	0.617189	2.56939	0.00095	0.0235052	yes
XLOC_032315	XLOC_032315	NUP37,PMCH	chr5:70443666-70652216	00PercentSerumFD2	10PercentSerumFD2	OK	3.51022	13.8413	1.97935	2.54723	0.0023	0.0477395	yes
XLOC_002222	XLOC_002222	NUSAP1	chr10:36511121-36691612	00PercentSerumFD2	10PercentSerumFD2	OK	11.0955	42.7326	1.94536	2.86255	0.00145	0.033188	yes
XLOC_030656	XLOC_030656	NXPH1	chr4:16582590-17010512	00PercentSerumFD2	10PercentSerumFD2	OK	41.7182	128.265	1.62038	6.01766	5e-05	0.00188063	yes
XLOC_025318	XLOC_025318	OAT	chr26:44700191-45195526	00PercentSerumFD2	10PercentSerumFD2	OK	148.48	292.62	0.978762	2.64517	0.0008	0.020436	yes
XLOC_004728	XLOC_004728	ODC1	chr11:89820992-90810884	00PercentSerumFD2	10PercentSerumFD2	OK	83.3613	359.095	2.10691	2.33403	0.0015	0.0340683	yes
XLOC_025669	XLOC_025669	ODZ3	chr27:14427120-14941178	00PercentSerumFD2	10PercentSerumFD2	OK	0.968057	0.273929	-1.82129	-3.88162	5e-05	0.00188063	yes
XLOC_043846	XLOC_043846	OFD1	chrX:80917418-81205852	00PercentSerumFD2	10PercentSerumFD2	OK	10.692	6.249	-0.774831	-2.28362	0.0013	0.0303028	yes
XLOC_037990	XLOC_037990	OGN	chr8:87890526-88452074	00PercentSerumFD2	10PercentSerumFD2	OK	92.2515	12.5748	-2.87503	-2.41791	0.00075	0.0193683	yes
XLOC_043395	XLOC_043395	OGT	chrX:48693979-48756619	00PercentSerumFD2	10PercentSerumFD2	OK	31.9889	19.533	-0.711659	-2.63831	0.00015	0.00497626	yes
XLOC_006705	XLOC_006705	OPTN	chr13:27200542-28320009	00PercentSerumFD2	10PercentSerumFD2	OK	451.391	215.673	-1.06553	-3.23966	5e-05	0.00188063	yes
XLOC_042180	XLOC_042180	ORC5	chrUn_JH122297:6133-23452	00PercentSerumFD2	10PercentSerumFD2	OK	25.3896	45.6711	0.847044	2.51804	0.0004	0.0113743	yes
XLOC_000778	XLOC_000778	OSTN	chr1:77507829-77544052	00PercentSerumFD2	10PercentSerumFD2	OK	1.09876	0	#NAME?	#NAME?	5e-05	0.00188063	yes
XLOC_020371	XLOC_020371	OXSR1	chr22:11486930-11977628	00PercentSerumFD2	10PercentSerumFD2	OK	82.4055	28.6427	-1.52457	-5.43522	5e-05	0.00188063	yes
XLOC_012121	XLOC_012121	P2RX4	chr17:56502898-56519509	00PercentSerumFD2	10PercentSerumFD2	OK	8.72649	3.29819	-1.40372	-3.46519	5e-05	0.00188063	yes
XLOC_034203	XLOC_034203	PAPSS1	chr6:18834774-18947522	00PercentSerumFD2	10PercentSerumFD2	OK	25.0312	55.5712	1.15061	4.29272	5e-05	0.00188063	yes
XLOC_000402	XLOC_000402	PAQR9,PCOLCE2	chr1:127942875-128524896	00PercentSerumFD2	10PercentSerumFD2	OK	6762.69	2683.64	-1.33341	-2.66646	0.00085	0.021481	yes
XLOC_032520	XLOC_032520	PARP11	chr5:112399347-112432578	00PercentSerumFD2	10PercentSerumFD2	OK	8.44641	3.28406	-1.36286	-4.40176	5e-05	0.00188063	yes
XLOC_028554	XLOC_028554	PBX1	chr3:4922281-5215908	00PercentSerumFD2	10PercentSerumFD2	OK	9.3859	4.06656	-1.20669	-2.94412	5e-05	0.00188063	yes
XLOC_005847	XLOC_005847	PCCA	chr12:74251372-74720819	00PercentSerumFD2	10PercentSerumFD2	OK	15.6055	6.42032	-1.28134	-3.567	5e-05	0.00188063	yes
XLOC_034280	XLOC_034280	PCDH7	chr6:51229040-51906612	00PercentSerumFD2	10PercentSerumFD2	OK	4.96051	1.42004	-1.80455	-3.41246	0.0002	0.00638396	yes
XLOC_034612	XLOC_034612	PCDH7	chr6:51229040-51906612	00PercentSerumFD2	10PercentSerumFD2	OK	15.3713	7.34833	-1.06475	-2.23492	0.0021	0.0445273	yes
XLOC_008438	XLOC_008438	PCMTD1	chr14:20662941-20932019	00PercentSerumFD2	10PercentSerumFD2	OK	49.2895	16.683	-1.5629	-4.54807	5e-05	0.00188063	yes
XLOC_036421	XLOC_036421	PCSK1	chr7:98058811-98104976	00PercentSerumFD2	10PercentSerumFD2	OK	4.51568	1.41812	-1.67097	-4.59961	5e-05	0.00188063	yes
XLOC_003887	XLOC_003887	PDCL3	chr11:5817507-6058834	00PercentSerumFD2	10PercentSerumFD2	OK	17.5009	29.6849	0.762302	2.60192	0.0014	0.03221	yes
XLOC_028990	XLOC_028990	PDE4B	chr3:83906266-84606805	00PercentSerumFD2	10PercentSerumFD2	OK	1.05812	28.0321	4.7275	12.8005	5e-05	0.00188063	yes
XLOC_017218	XLOC_017218	PDE6D	chr2:124948031-125002634	00PercentSerumFD2	10PercentSerumFD2	OK	29.8102	14.1033	-1.07977	-3.29044	5e-05	0.00188063	yes
XLOC_034333	XLOC_034333	PDGFRA	chr6:72067890-72480610	00PercentSerumFD2	10PercentSerumFD2	OK	37.3717	76.6494	1.03633	3.00313	5e-05	0.00188063	yes
XLOC_016931	XLOC_016931	PDK1	chr2:24797072-24847139	00PercentSerumFD2	10PercentSerumFD2	OK	9.49945	4.47502	-1.08595	-3.51584	5e-05	0.00188063	yes
XLOC_028594	XLOC_028594	PEA15	chr3:10058930-10417215	00PercentSerumFD2	10PercentSerumFD2	OK	203.613	88.6229	-1.20008	-2.87612	0.0002	0.00638396	yes
XLOC_024997	XLOC_024997	PGAM1,RRP12	chr26:20579105-20979550	00PercentSerumFD2	10PercentSerumFD2	OK	73.5728	263.597	1.84109	4.77192	5e-05	0.00188063	yes
XLOC_041295	XLOC_041295	PGK1	chrUn_JH121365:2953-245988	00PercentSerumFD2	10PercentSerumFD2	OK	166.684	504.611	1.59805	5.06118	5e-05	0.00188063	yes
XLOC_006963	XLOC_006963	PHF20	chr13:65458831-66033927	00PercentSerumFD2	10PercentSerumFD2	OK	83.9191	40.524	-1.05022	-2.53876	0.00045	0.0125543	yes
XLOC_041476	XLOC_041476	PHF3	chrUn_JH121491:79848-159609	00PercentSerumFD2	10PercentSerumFD2	OK	45.101	29.967	-0.589785	-2.33014	0.00035	0.0101981	yes
XLOC_031989	XLOC_031989	PHLDA1	chr5:5709830-5943492	00PercentSerumFD2	10PercentSerumFD2	OK	3.43642	28.8618	3.07018	8.54306	5e-05	0.00188063	yes
XLOC_000129	XLOC_000129	PHLDB2	chr1:57166403-57516079	00PercentSerumFD2	10PercentSerumFD2	OK	149.481	50.6696	-1.56077	-6.44134	5e-05	0.00188063	yes
XLOC_030709	XLOC_030709	PHTF2	chr4:44554083-44841674	00PercentSerumFD2	10PercentSerumFD2	OK	52.0197	28.9261	-0.846687	-2.48822	0.00025	0.00771581	yes
XLOC_026301	XLOC_026301	PHYHIPL	chr28:13448640-13680484	00PercentSerumFD2	10PercentSerumFD2	OK	1.89112	7.46344	1.9806	4.12036	5e-05	0.00188063	yes
XLOC_041717	XLOC_041717	PID1	chrUn_JH121649:88905-91045	00PercentSerumFD2	10PercentSerumFD2	OK	19.3561	61.882	1.67673	6.77549	5e-05	0.00188063	yes
XLOC_022938	XLOC_022938	PIK3C3	chr24:14276396-14445260	00PercentSerumFD2	10PercentSerumFD2	OK	14.8768	7.69445	-0.951174	-3.08182	5e-05	0.00188063	yes
XLOC_000528	XLOC_000528	PIK3R4	chr1:155264809-155483191	00PercentSerumFD2	10PercentSerumFD2	OK	86.0941	43.4321	-0.987154	-2.55943	0.0002	0.00638396	yes
XLOC_007127	XLOC_007127	PIP4K2A	chr13:22882358-23488672	00PercentSerumFD2	10PercentSerumFD2	OK	143.163	52.6493	-1.44318	-5.15505	5e-05	0.00188063	yes
XLOC_043531	XLOC_043531	PIR	chrX:80101758-80198010	00PercentSerumFD2	10PercentSerumFD2	OK	25.2933	11.2756	-1.16555	-2.39403	0.00105	0.0253769	yes
XLOC_034591	XLOC_034591	PKD2	chr6:37204520-37419731	00PercentSerumFD2	10PercentSerumFD2	OK	22.5572	10.9268	-1.04571	-2.54772	0.00055	0.0148643	yes
XLOC_008250	XLOC_008250	PKIA	chr14:38703596-39133166	00PercentSerumFD2	10PercentSerumFD2	OK	17.1819	7.04472	-1.28627	-2.65483	0.0003	0.00896231	yes
XLOC_032373	XLOC_032373	PKP2	chr5:82371551-82488172	00PercentSerumFD2	10PercentSerumFD2	OK	7.47111	4.24975	-0.813946	-2.51333	0.0022	0.0461778	yes
XLOC_010680	XLOC_010680	PLA2G4A	chr16:65552311-65765235	00PercentSerumFD2	10PercentSerumFD2	OK	10.1143	18.0357	0.834456	2.88888	0.0001	0.00352547	yes
XLOC_012149	XLOC_012149	PLBD2	chr17:64052367-64074781	00PercentSerumFD2	10PercentSerumFD2	OK	3.65448	1.18886	-1.62009	-3.19658	0.0004	0.0113743	yes
XLOC_002946	XLOC_002946	PLEKHG3	chr10:78551995-78964588	00PercentSerumFD2	10PercentSerumFD2	OK	79.5396	39.1373	-1.02313	-2.18316	0.0024	0.0494674	yes
XLOC_012031	XLOC_012031	PLK4	chr17:31416135-31633499	00PercentSerumFD2	10PercentSerumFD2	OK	7.77983	32.1097	2.0452	4.61449	5e-05	0.00188063	yes
XLOC_000398	XLOC_000398	PLOD2	chr1:124192684-124739572	00PercentSerumFD2	10PercentSerumFD2	OK	46.7939	84.3367	0.84984	3.25481	5e-05	0.00188063	yes
XLOC_006675	XLOC_006675	PLXDC2	chr13:20359514-21195140	00PercentSerumFD2	10PercentSerumFD2	OK	332.004	139.411	-1.2373	-4.26399	5e-05	0.00188063	yes
XLOC_007118	XLOC_007118	PLXDC2	chr13:20359514-21195140	00PercentSerumFD2	10PercentSerumFD2	OK	110.545	23.0944	-1.93703	-3.69604	0.00015	0.00497626	yes
XLOC_032048	XLOC_032048	PLXNC1	chr5:26682769-26836319	00PercentSerumFD2	10PercentSerumFD2	OK	9.95386	0.533706	-4.22114	-9.11007	5e-05	0.00188063	yes
XLOC_019385	XLOC_019385	PNN	chr21:49933166-50441532	00PercentSerumFD2	10PercentSerumFD2	OK	38.0319	91.0293	1.25912	3.11293	5e-05	0.00188063	yes
XLOC_002706	XLOC_002706	PNP	chr10:25948691-25954989	00PercentSerumFD2	10PercentSerumFD2	OK	1.73234	7.77642	2.16638	4.47767	5e-05	0.00188063	yes
XLOC_042398	XLOC_042398	PNRC1	chrUn_JH122868:14104-18135	00PercentSerumFD2	10PercentSerumFD2	OK	23.4719	7.98395	-1.55576	-5.66475	5e-05	0.00188063	yes
XLOC_043813	XLOC_043813	POLA1	chrX:72352658-72648760	00PercentSerumFD2	10PercentSerumFD2	OK	3.34018	8.29457	1.31224	4.27812	5e-05	0.00188063	yes
XLOC_022867	XLOC_022867	POLI	chr24:55121401-55634304	00PercentSerumFD2	10PercentSerumFD2	OK	28.5019	9.33831	-1.60982	-3.57124	5e-05	0.00188063	yes
XLOC_002834	XLOC_002834	POLR2M	chr10:52840815-52849156	00PercentSerumFD2	10PercentSerumFD2	OK	48.806	19.5801	-1.31767	-3.22299	5e-05	0.00188063	yes
XLOC_030643	XLOC_030643	PON2	chr4:12647508-12674707	00PercentSerumFD2	10PercentSerumFD2	OK	74.8632	40.0212	-0.903493	-3.38768	5e-05	0.00188063	yes
XLOC_005717	XLOC_005717	POSTN	chr12:23805374-23840604	00PercentSerumFD2	10PercentSerumFD2	OK	76.0563	209.739	1.46346	6.00318	5e-05	0.00188063	yes
XLOC_034603	XLOC_034603	PPARGC1A	chr6:44638852-44745793	00PercentSerumFD2	10PercentSerumFD2	OK	3.38128	0.340762	-3.31073	-6.54131	5e-05	0.00188063	yes
XLOC_011732	XLOC_011732	PPID	chr17:41977277-42318414	00PercentSerumFD2	10PercentSerumFD2	OK	21.8524	45.3224	1.05243	2.47057	0.00065	0.0172252	yes
XLOC_034251	XLOC_034251	PPM1K	chr6:36948686-37201266	00PercentSerumFD2	10PercentSerumFD2	OK	69.5625	21.9899	-1.66147	-5.2432	5e-05	0.00188063	yes
XLOC_035724	XLOC_035724	PPP2R2B	chr7:57419624-57919880	00PercentSerumFD2	10PercentSerumFD2	OK	25.3751	61.2656	1.27166	4.56823	5e-05	0.00188063	yes
XLOC_011030	XLOC_011030	PPP2R5A	chr16:68990705-69063295	00PercentSerumFD2	10PercentSerumFD2	OK	13.4035	5.79407	-1.20996	-3.93634	5e-05	0.00188063	yes
XLOC_032254	XLOC_032254	PRIM1	chr5:60931291-61010809	00PercentSerumFD2	10PercentSerumFD2	OK	21.1968	56.5779	1.41639	5.01338	5e-05	0.00188063	yes
XLOC_011822	XLOC_011822	PRKAB1	chr17:58294623-58768157	00PercentSerumFD2	10PercentSerumFD2	OK	19.8815	56.5324	1.50765	3.43022	5e-05	0.00188063	yes
XLOC_028072	XLOC_028072	PRKAB2	chr3:24197271-24282506	00PercentSerumFD2	10PercentSerumFD2	OK	21.439	12.7493	-0.749821	-2.48995	0.0005	0.0137436	yes
XLOC_002410	XLOC_002410	PRKCH	chr10:75217510-75453179	00PercentSerumFD2	10PercentSerumFD2	OK	2.14062	5.5007	1.36158	2.79056	0.00035	0.0101981	yes
XLOC_025153	XLOC_025153	PRKG1	chr26:7178065-8923717	00PercentSerumFD2	10PercentSerumFD2	OK	93.6852	24.2739	-1.94842	-6.69536	5e-05	0.00188063	yes
XLOC_027252	XLOC_027252	PRMT3	chr29:25199067-25580370	00PercentSerumFD2	10PercentSerumFD2	OK	14.0681	26.1187	0.892653	3.03847	5e-05	0.00188063	yes
XLOC_007246	XLOC_007246	PROKR2	chr13:47551780-47830063	00PercentSerumFD2	10PercentSerumFD2	OK	218.75	63.3616	-1.7876	-5.28126	5e-05	0.00188063	yes
XLOC_000625	XLOC_000625	PROS1	chr1:38479614-39210945	00PercentSerumFD2	10PercentSerumFD2	OK	89.19	46.43	-0.941823	-2.60858	0.0012	0.0284777	yes
XLOC_039397	XLOC_039397	PRPS1	chr9:99010717-99012757	00PercentSerumFD2	10PercentSerumFD2	OK	22.2407	46.0805	1.05095	4.28565	5e-05	0.00188063	yes
XLOC_015634	XLOC_015634	PRPSAP1	chr19:56571668-56597919	00PercentSerumFD2	10PercentSerumFD2	OK	4.42799	9.0854	1.0369	3.66695	0.0004	0.0113743	yes
XLOC_017138	XLOC_017138	PRRC2C	chr2:107472525-107875125	00PercentSerumFD2	10PercentSerumFD2	OK	121.775	263.185	1.11185	4.45083	5e-05	0.00188063	yes
XLOC_035846	XLOC_035846	PRRC2C	chr7:105010404-105016324	00PercentSerumFD2	10PercentSerumFD2	OK	12.4932	23.9958	0.941636	3.34568	5e-05	0.00188063	yes
XLOC_026528	XLOC_026528	PSAP	chr28:27236495-27285844	00PercentSerumFD2	10PercentSerumFD2	OK	27.4232	9.46732	-1.53437	-4.49337	5e-05	0.00188063	yes
XLOC_019374	XLOC_019374	PSMA6	chr21:46337119-46360759	00PercentSerumFD2	10PercentSerumFD2	OK	97.0799	175.683	0.855733	3.98643	5e-05	0.00188063	yes
XLOC_006878	XLOC_006878	PSMA7	chr13:55329558-55937586	00PercentSerumFD2	10PercentSerumFD2	OK	213.809	341.093	0.673841	2.167	0.00135	0.0312831	yes
XLOC_014932	XLOC_014932	PSMD12	chr19:50646396-50666773	00PercentSerumFD2	10PercentSerumFD2	OK	88.5613	130.254	0.556575	2.22577	0.0017	0.0373884	yes
XLOC_016977	XLOC_016977	PSMD14	chr2:36015394-36125343	00PercentSerumFD2	10PercentSerumFD2	OK	92.3289	184.871	1.00167	4.03099	5e-05	0.00188063	yes
XLOC_004571	XLOC_004571	PTCD3	chr11:50491257-50522423	00PercentSerumFD2	10PercentSerumFD2	OK	10.5145	19.7643	0.910519	2.66728	0.0003	0.00896231	yes
XLOC_028250	XLOC_028250	PTGFR	chr3:70101922-70165604	00PercentSerumFD2	10PercentSerumFD2	OK	1.82018	0.278855	-2.70649	-2.90249	0.00145	0.033188	yes
XLOC_011015	XLOC_011015	PTGS2	chr16:65373124-65380748	00PercentSerumFD2	10PercentSerumFD2	OK	9.27133	50.5668	2.44734	9.01624	5e-05	0.00188063	yes
XLOC_032387	XLOC_032387	PTHLH	chr5:87512056-87524233	00PercentSerumFD2	10PercentSerumFD2	OK	9.40133	2.27161	-2.04915	-3.94228	5e-05	0.00188063	yes
XLOC_016486	XLOC_016486	PTMA	chr2:49376135-49377658	00PercentSerumFD2	10PercentSerumFD2	OK	15.3682	38.8058	1.33633	3.91283	5e-05	0.00188063	yes
XLOC_037552	XLOC_037552	PTPDC1	chr8:89631259-89702782	00PercentSerumFD2	10PercentSerumFD2	OK	6.34257	10.9702	0.790451	2.22861	0.00175	0.0383927	yes
XLOC_037301	XLOC_037301	PTPLAD2	chr8:24758945-24788344	00PercentSerumFD2	10PercentSerumFD2	OK	24.3133	6.10833	-1.99289	-6.1656	5e-05	0.00188063	yes
XLOC_034438	XLOC_034438	PTPN13	chr6:105542081-106382395	00PercentSerumFD2	10PercentSerumFD2	OK	94.9074	40.9551	-1.21248	-3.85799	5e-05	0.00188063	yes
XLOC_016298	XLOC_016298	PTPN18	chr2:1299827-1319191	00PercentSerumFD2	10PercentSerumFD2	OK	15.5062	8.32185	-0.897868	-2.90516	0.0001	0.00352547	yes
XLOC_025336	XLOC_025336	PTPRE	chr26:48245251-48344450	00PercentSerumFD2	10PercentSerumFD2	OK	11.4971	67.985	2.56394	2.19373	0.0015	0.0340683	yes
XLOC_020818	XLOC_020818	PTPRG	chr22:39223905-40525415	00PercentSerumFD2	10PercentSerumFD2	OK	31.0546	16.7058	-0.894457	-2.6984	0.00105	0.0253769	yes
XLOC_010987	XLOC_010987	QSOX1	chr16:58598602-59144668	00PercentSerumFD2	10PercentSerumFD2	OK	1110.66	79.9034	-3.79701	-4.11024	5e-05	0.00188063	yes
XLOC_042056	XLOC_042056	RAB11FIP2	chrUn_JH122070:4371-56916	00PercentSerumFD2	10PercentSerumFD2	OK	21.6042	12.1106	-0.835043	-2.53312	0.0007	0.0183852	yes
XLOC_004615	XLOC_004615	RAB1A	chr11:64490109-65682614	00PercentSerumFD2	10PercentSerumFD2	OK	950.675	512.953	-0.890127	-2.24764	0.00165	0.0365839	yes
XLOC_034777	XLOC_034777	RAB28	chr6:113171561-113269111	00PercentSerumFD2	10PercentSerumFD2	OK	32.6063	20.9262	-0.63984	-2.22752	0.0017	0.0373884	yes
XLOC_026970	XLOC_026970	RAB30	chr29:13161301-13269745	00PercentSerumFD2	10PercentSerumFD2	OK	2.58574	0.882168	-1.55145	-2.75069	0.00015	0.00497626	yes
XLOC_022814	XLOC_022814	RAB31	chr24:42525114-43345246	00PercentSerumFD2	10PercentSerumFD2	OK	1288.84	444.836	-1.53473	-2.95024	5e-05	0.00188063	yes
XLOC_023028	XLOC_023028	RAB31	chr24:42525114-43345246	00PercentSerumFD2	10PercentSerumFD2	OK	286.139	115.876	-1.30414	-2.64579	0.0003	0.00896231	yes
XLOC_040957	XLOC_040957	RAB3GAP2	chrUn_JH121287:1624955-1771482	00PercentSerumFD2	10PercentSerumFD2	OK	62.9877	32.6665	-0.947257	-3.94265	5e-05	0.00188063	yes
XLOC_032917	XLOC_032917	RAB5B	chr5:61421050-62063010	00PercentSerumFD2	10PercentSerumFD2	OK	111.953	42.9714	-1.38144	-2.3816	0.0021	0.0445273	yes
XLOC_043847	XLOC_043847	RAB9A	chrX:81222644-81504275	00PercentSerumFD2	10PercentSerumFD2	OK	21.5657	11.2124	-0.943639	-3.40014	0.0002	0.00638396	yes
XLOC_015254	XLOC_015254	RABEP1	chr19:26279961-26485096	00PercentSerumFD2	10PercentSerumFD2	OK	94.3052	43.1382	-1.12837	-4.40796	5e-05	0.00188063	yes
XLOC_004240	XLOC_004240	RABGAP1	chr11:96768369-97313759	00PercentSerumFD2	10PercentSerumFD2	OK	23.0375	13.4584	-0.775478	-2.34495	0.0016	0.0357438	yes
XLOC_002210	XLOC_002210	RAD51	chr10:35803529-36108376	00PercentSerumFD2	10PercentSerumFD2	OK	8.87292	29.3027	1.72355	2.68535	0.0003	0.00896231	yes
XLOC_020658	XLOC_020658	RAF1	chr22:57801716-58176534	00PercentSerumFD2	10PercentSerumFD2	OK	43.5196	14.8947	-1.54687	-6.62875	5e-05	0.00188063	yes
XLOC_012085	XLOC_012085	RAN	chr17:48649129-48723440	00PercentSerumFD2	10PercentSerumFD2	OK	99.9138	387.415	1.95512	5.70951	5e-05	0.00188063	yes
XLOC_011961	XLOC_011961	RANBP1	chr17:75995303-76240922	00PercentSerumFD2	10PercentSerumFD2	OK	52.5143	174.786	1.73481	5.26659	5e-05	0.00188063	yes
XLOC_043564	XLOC_043564	RAP2C	chrX:7560837-8040299	00PercentSerumFD2	10PercentSerumFD2	OK	321.729	166.955	-0.946387	-3.76424	5e-05	0.00188063	yes
XLOC_035802	XLOC_035802	RARS	chr7:82272404-82301809	00PercentSerumFD2	10PercentSerumFD2	OK	46.0888	86.0217	0.900284	3.52796	5e-05	0.00188063	yes
XLOC_008440	XLOC_008440	RB1CC1	chr14:21133566-21277899	00PercentSerumFD2	10PercentSerumFD2	OK	61.247	38.1495	-0.682977	-2.62008	0.00035	0.0101981	yes
XLOC_012963	XLOC_012963	RBL2	chr18:20974763-21030147	00PercentSerumFD2	10PercentSerumFD2	OK	10.5825	2.52998	-2.06448	-4.9164	5e-05	0.00188063	yes
XLOC_027155	XLOC_027155	RBM14	chr29:46374714-46384350	00PercentSerumFD2	10PercentSerumFD2	OK	1.67958	6.06758	1.85302	3.8451	5e-05	0.00188063	yes
XLOC_000002	XLOC_000002	RCAN1	chr1:105916-472274	00PercentSerumFD2	10PercentSerumFD2	OK	32.5852	110.636	1.76354	4.67718	5e-05	0.00188063	yes
XLOC_000542	XLOC_000542	RCAN1	chr1:105916-472274	00PercentSerumFD2	10PercentSerumFD2	OK	17.9718	111.468	2.63282	5.2573	5e-05	0.00188063	yes
XLOC_042747	XLOC_042747	RCN1	chrUn_JH125640:53357-64941	00PercentSerumFD2	10PercentSerumFD2	OK	976.742	455.291	-1.10119	-3.8575	5e-05	0.00188063	yes
XLOC_004068	XLOC_004068	REEP1	chr11:50361377-50418941	00PercentSerumFD2	10PercentSerumFD2	OK	5.18135	1.93911	-1.41794	-3.03245	5e-05	0.00188063	yes
XLOC_039208	XLOC_039208	REV3L	chr9:40861319-41368057	00PercentSerumFD2	10PercentSerumFD2	OK	73.3138	35.2788	-1.05528	-3.13548	5e-05	0.00188063	yes
XLOC_023962	XLOC_023962	RFC2	chr25:35230388-35244430	00PercentSerumFD2	10PercentSerumFD2	OK	1.26428	4.12443	1.70588	3.84387	0.00025	0.00771581	yes
XLOC_005968	XLOC_005968	RFC3	chr12:27068071-27086168	00PercentSerumFD2	10PercentSerumFD2	OK	9.85971	41.4333	2.07117	6.35043	5e-05	0.00188063	yes
XLOC_010971	XLOC_010971	RFWD2	chr16:54641665-54865806	00PercentSerumFD2	10PercentSerumFD2	OK	75.1196	42.1484	-0.833713	-3.14944	5e-05	0.00188063	yes
XLOC_010667	XLOC_010667	RGL1	chr16:62306113-62755881	00PercentSerumFD2	10PercentSerumFD2	OK	24.2622	4.79924	-2.33783	-6.57612	5e-05	0.00188063	yes
XLOC_042990	XLOC_042990	RGN	chrUn_JH126047:11625-26226	00PercentSerumFD2	10PercentSerumFD2	OK	6.47126	0.969243	-2.73912	-4.05929	0.0001	0.00352547	yes
XLOC_018526	XLOC_018526	RGNEF	chr20:7849381-8307859	00PercentSerumFD2	10PercentSerumFD2	OK	27.1207	11.7644	-1.20497	-3.39924	5e-05	0.00188063	yes
XLOC_010993	XLOC_010993	RGS16	chr16:61036880-61042487	00PercentSerumFD2	10PercentSerumFD2	OK	0.861908	10.5287	3.61066	8.0324	5e-05	0.00188063	yes
XLOC_010507	XLOC_010507	RGS7	chr16:32735475-33240992	00PercentSerumFD2	10PercentSerumFD2	OK	52.8642	20.2715	-1.38284	-3.90019	5e-05	0.00188063	yes
XLOC_024066	XLOC_024066	RHBDF1	chr25:493751-892211	00PercentSerumFD2	10PercentSerumFD2	OK	105.666	30.9276	-1.77254	-3.17091	0.00025	0.00771581	yes
XLOC_033129	XLOC_033129	RHNO1	chr5:113158525-113276925	00PercentSerumFD2	10PercentSerumFD2	OK	21.4523	35.3649	0.72119	2.68797	0.0013	0.0303028	yes
XLOC_041900	XLOC_041900	RHOU	chrUn_JH121817:124274-133820	00PercentSerumFD2	10PercentSerumFD2	OK	30.1114	19.8924	-0.598091	-2.44178	0.00185	0.0400656	yes
XLOC_018405	XLOC_018405	RICTOR	chr20:37475804-37806834	00PercentSerumFD2	10PercentSerumFD2	OK	13.5633	8.95167	-0.599479	-2.00723	0.00205	0.0436238	yes
XLOC_033106	XLOC_033106	RIMKLB	chr5:107598110-107979706	00PercentSerumFD2	10PercentSerumFD2	OK	63.2803	17.5534	-1.85001	-4.51949	5e-05	0.00188063	yes
XLOC_022982	XLOC_022982	RIOK3	chr24:33897234-34377465	00PercentSerumFD2	10PercentSerumFD2	OK	127.299	51.4904	-1.30585	-4.49714	5e-05	0.00188063	yes
XLOC_005696	XLOC_005696	RNASEH2B	chr12:19641923-19827805	00PercentSerumFD2	10PercentSerumFD2	OK	12.5887	22.7779	0.855502	2.74036	0.00025	0.00771581	yes
XLOC_016483	XLOC_016483	RND3	chr2:47235570-47257110	00PercentSerumFD2	10PercentSerumFD2	OK	8.23812	2.62679	-1.64901	-4.62804	5e-05	0.00188063	yes
XLOC_041592	XLOC_041592	RND3	chrUn_JH121549:1400-23011	00PercentSerumFD2	10PercentSerumFD2	OK	4.66476	1.67372	-1.47875	-3.62812	5e-05	0.00188063	yes
XLOC_004066	XLOC_004066	RNF103	chr11:49864420-50298735	00PercentSerumFD2	10PercentSerumFD2	OK	49.68	19.6562	-1.33768	-2.41512	0.0017	0.0373884	yes
XLOC_000935	XLOC_000935	RNF13	chr1:119813165-120172350	00PercentSerumFD2	10PercentSerumFD2	OK	52.9165	20.1179	-1.39524	-3.7434	5e-05	0.00188063	yes
XLOC_022201	XLOC_022201	RNF144B	chr23:38576368-38665771	00PercentSerumFD2	10PercentSerumFD2	OK	11.9843	6.07876	-0.979302	-3.42711	5e-05	0.00188063	yes
XLOC_008302	XLOC_008302	RNF19A	chr14:61966335-62399219	00PercentSerumFD2	10PercentSerumFD2	OK	64.2115	26.7724	-1.26208	-4.1233	5e-05	0.00188063	yes
XLOC_030654	XLOC_030654	RPA3	chr4:15752029-15755216	00PercentSerumFD2	10PercentSerumFD2	OK	32.6921	68.6496	1.07031	3.41808	5e-05	0.00188063	yes
XLOC_028279	XLOC_028279	RPE65	chr3:81650058-81807897	00PercentSerumFD2	10PercentSerumFD2	OK	2.55947	19.3503	2.91844	5.85031	5e-05	0.00188063	yes
XLOC_039512	XLOC_039512	RPF2	chr9:41396967-42049538	00PercentSerumFD2	10PercentSerumFD2	OK	49.4267	122.707	1.31185	2.47087	0.0014	0.03221	yes
XLOC_043308	XLOC_043308	RPL10	chrX:23920656-23923022	00PercentSerumFD2	10PercentSerumFD2	OK	514.57	327.261	-0.652924	-2.61771	0.00015	0.00497626	yes
XLOC_023064	XLOC_023064	RPL17	chr24:50507555-50512117	00PercentSerumFD2	10PercentSerumFD2	OK	6.31035	12.4246	0.977402	2.38888	0.0013	0.0303028	yes
XLOC_013909	XLOC_013909	RPL28	chr18:62348715-62351473	00PercentSerumFD2	10PercentSerumFD2	OK	30.9199	14.0714	-1.13576	-2.57032	0.0013	0.0303028	yes
XLOC_002619	XLOC_002619	RPL4	chr10:13056578-13242564	00PercentSerumFD2	10PercentSerumFD2	OK	1526.49	897.47	-0.766281	-3.84562	5e-05	0.00188063	yes
XLOC_013318	XLOC_013318	RPS11	chr18:55728224-55884559	00PercentSerumFD2	10PercentSerumFD2	OK	2868.38	1446.35	-0.987822	-3.72008	5e-05	0.00188063	yes
XLOC_043391	XLOC_043391	RPS4X	chrX:47939250-48293077	00PercentSerumFD2	10PercentSerumFD2	OK	9.29596	24.9857	1.42643	2.89165	5e-05	0.00188063	yes
XLOC_020384	XLOC_020384	RPSA	chr22:12867911-13126400	00PercentSerumFD2	10PercentSerumFD2	OK	471.957	202.039	-1.22402	-4.6241	5e-05	0.00188063	yes
XLOC_041103	XLOC_041103	RRAGB	chrUn_JH121302:55832-96673	00PercentSerumFD2	10PercentSerumFD2	OK	20.2621	7.78533	-1.37995	-4.19455	5e-05	0.00188063	yes
XLOC_009726	XLOC_009726	RRM1	chr15:50316885-50712210	00PercentSerumFD2	10PercentSerumFD2	OK	21.0553	69.8986	1.73108	6.12893	5e-05	0.00188063	yes
XLOC_004220	XLOC_004220	RRM2	chr11:89820992-90810884	00PercentSerumFD2	10PercentSerumFD2	OK	136.857	3838.2	4.80969	4.14938	0.00025	0.00771581	yes
XLOC_004727	XLOC_004727	RRM2	chr11:89820992-90810884	00PercentSerumFD2	10PercentSerumFD2	OK	29.7839	664.107	4.47881	7.08813	5e-05	0.00188063	yes
XLOC_039469	XLOC_039469	RSPO3	chr9:25452199-25553821	00PercentSerumFD2	10PercentSerumFD2	OK	11.9035	4.92149	-1.27421	-3.78494	5e-05	0.00188063	yes
XLOC_039233	XLOC_039233	RTN4IP1	chr9:45817153-45868488	00PercentSerumFD2	10PercentSerumFD2	OK	0.975586	3.43674	1.8167	3.24976	0.0014	0.03221	yes
XLOC_022713	XLOC_022713	RTTN	chr24:6929147-7047607	00PercentSerumFD2	10PercentSerumFD2	OK	0.446562	1.84311	2.04521	4.89867	5e-05	0.00188063	yes
XLOC_028881	XLOC_028881	RWDD3	chr3:51099550-51112308	00PercentSerumFD2	10PercentSerumFD2	OK	19.715	11.4638	-0.782203	-2.42768	0.00065	0.0172252	yes
XLOC_028013	XLOC_028013	S100A11	chr3:20038583-20040057	00PercentSerumFD2	10PercentSerumFD2	OK	854.518	1682.61	0.977517	6.36772	5e-05	0.00188063	yes
XLOC_043506	XLOC_043506	SAT1	chrX:73555142-73558322	00PercentSerumFD2	10PercentSerumFD2	OK	497.221	47.5207	-3.38726	-12.544	5e-05	0.00188063	yes
XLOC_009325	XLOC_009325	SBF2	chr15:41257369-41882365	00PercentSerumFD2	10PercentSerumFD2	OK	33.1223	19.3414	-0.776116	-2.3554	0.00165	0.0365839	yes
XLOC_009271	XLOC_009271	SC5DL	chr15:30293085-30654355	00PercentSerumFD2	10PercentSerumFD2	OK	72.8796	14.6957	-2.31012	-7.81224	5e-05	0.00188063	yes
XLOC_034401	XLOC_034401	SCARB2	chr6:93952324-94459801	00PercentSerumFD2	10PercentSerumFD2	OK	117.263	25.1376	-2.22183	-3.69856	5e-05	0.00188063	yes
XLOC_034718	XLOC_034718	SCARB2	chr6:93952324-94459801	00PercentSerumFD2	10PercentSerumFD2	OK	81.9632	42.4515	-0.94916	-2.86815	0.00015	0.00497626	yes
XLOC_043140	XLOC_043140	SCD	chrUn_JH126281:10724-118343	00PercentSerumFD2	10PercentSerumFD2	OK	802.527	159.504	-2.33095	-7.79582	5e-05	0.00188063	yes
XLOC_014497	XLOC_014497	SCPEP1	chr19:6692613-7058629	00PercentSerumFD2	10PercentSerumFD2	OK	100.655	26.2683	-1.93803	-3.65323	5e-05	0.00188063	yes
XLOC_015054	XLOC_015054	SCPEP1	chr19:6692613-7058629	00PercentSerumFD2	10PercentSerumFD2	OK	890.146	262.387	-1.76235	-3.47964	5e-05	0.00188063	yes
XLOC_010843	XLOC_010843	SCYL3	chr16:34862559-34901139	00PercentSerumFD2	10PercentSerumFD2	OK	2.08229	7.18179	1.78618	2.66985	0.00155	0.0348908	yes
XLOC_027063	XLOC_027063	SDHAF2	chr29:41383918-41393456	00PercentSerumFD2	10PercentSerumFD2	OK	59.9283	28.6032	-1.06706	-3.6726	5e-05	0.00188063	yes
XLOC_030274	XLOC_030274	SEMA3A	chr4:37295189-37697505	00PercentSerumFD2	10PercentSerumFD2	OK	15.7472	41.1686	1.38645	4.37384	5e-05	0.00188063	yes
XLOC_030284	XLOC_030284	SEMA3C	chr4:41009182-41315014	00PercentSerumFD2	10PercentSerumFD2	OK	59.6019	26.1047	-1.19105	-4.09379	5e-05	0.00188063	yes
XLOC_018390	XLOC_018390	SEPP1	chr20:33666014-34092752	00PercentSerumFD2	10PercentSerumFD2	OK	175.328	26.6543	-2.71762	-8.66072	5e-05	0.00188063	yes
XLOC_028286	XLOC_028286	SERBP1	chr3:82930422-82950458	00PercentSerumFD2	10PercentSerumFD2	OK	237.697	414.665	0.802822	3.75383	5e-05	0.00188063	yes
XLOC_035401	XLOC_035401	SERINC1	chr7:12218964-12317384	00PercentSerumFD2	10PercentSerumFD2	OK	166.426	41.5727	-2.00117	-5.37829	5e-05	0.00188063	yes
XLOC_035964	XLOC_035964	SERINC1	chr7:12218964-12317384	00PercentSerumFD2	10PercentSerumFD2	OK	440.712	109.716	-2.00606	-3.57414	5e-05	0.00188063	yes
XLOC_040754	XLOC_040754	SERINC2	chrUn_AAFC03000426:1508-12595	00PercentSerumFD2	10PercentSerumFD2	OK	18.1322	4.76612	-1.92767	-4.22235	5e-05	0.00188063	yes
XLOC_007421	XLOC_007421	SERINC3	chr13:73365656-73765090	00PercentSerumFD2	10PercentSerumFD2	OK	365.211	125.581	-1.54011	-3.01241	5e-05	0.00188063	yes
XLOC_024344	XLOC_024344	SERPINE1	chr25:37353197-38053868	00PercentSerumFD2	10PercentSerumFD2	OK	17.733	188.095	3.40695	6.65805	5e-05	0.00188063	yes
XLOC_016680	XLOC_016680	SERPINE2	chr2:117880295-118190573	00PercentSerumFD2	10PercentSerumFD2	OK	77.5003	591.323	2.43625	4.84174	5e-05	0.00188063	yes
XLOC_017189	XLOC_017189	SERPINE2	chr2:117880295-118190573	00PercentSerumFD2	10PercentSerumFD2	OK	182.667	846.573	2.02496	6.70803	5e-05	0.00188063	yes
XLOC_011040	XLOC_011040	SERTAD4	chr16:70982349-70989381	00PercentSerumFD2	10PercentSerumFD2	OK	5.98203	1.05138	-2.50835	-6.19206	5e-05	0.00188063	yes
XLOC_027144	XLOC_027144	SF3B2	chr29:45794437-45855696	00PercentSerumFD2	10PercentSerumFD2	OK	45.041	67.7008	0.587935	2.11939	0.0022	0.0461778	yes
XLOC_013442	XLOC_013442	SF3B3	chr18:923498-962376	00PercentSerumFD2	10PercentSerumFD2	OK	15.6318	36.5353	1.2248	4.57208	5e-05	0.00188063	yes
XLOC_028485	XLOC_028485	SFPQ	chr3:116831592-116845189	00PercentSerumFD2	10PercentSerumFD2	OK	36.2822	87.926	1.27703	3.23221	5e-05	0.00188063	yes
XLOC_011646	XLOC_011646	SFRP2	chr17:4173228-4336295	00PercentSerumFD2	10PercentSerumFD2	OK	11.546	36.7137	1.66893	7.35542	5e-05	0.00188063	yes
XLOC_030747	XLOC_030747	SFRP4	chr4:51260605-51607424	00PercentSerumFD2	10PercentSerumFD2	OK	67.7971	250.535	1.88572	4.91961	5e-05	0.00188063	yes
XLOC_005772	XLOC_005772	SGCG	chr12:34761198-35053699	00PercentSerumFD2	10PercentSerumFD2	OK	27.2961	51.2147	0.907864	2.55877	0.00115	0.0274197	yes
XLOC_039596	XLOC_039596	SGK1	chr9:74908193-74913833	00PercentSerumFD2	10PercentSerumFD2	OK	11.3879	26.7582	1.23249	4.25398	5e-05	0.00188063	yes
XLOC_025051	XLOC_025051	SHOC2	chr26:31789762-32058742	00PercentSerumFD2	10PercentSerumFD2	OK	117.129	64.0451	-0.870941	-2.55585	0.00015	0.00497626	yes
XLOC_013536	XLOC_013536	SIAH1	chr18:15685925-15968902	00PercentSerumFD2	10PercentSerumFD2	OK	35.3877	11.276	-1.64999	-4.19199	5e-05	0.00188063	yes
XLOC_013727	XLOC_013727	SIRT2	chr18:48036437-48056275	00PercentSerumFD2	10PercentSerumFD2	OK	7.41647	3.30989	-1.16395	-2.79822	0.00035	0.0101981	yes
XLOC_042054	XLOC_042054	SKA1	chrUn_JH122069:38639-54244	00PercentSerumFD2	10PercentSerumFD2	OK	1.35065	12.9351	3.25957	5.64827	5e-05	0.00188063	yes
XLOC_027907	XLOC_027907	SLAMF7	chr3:9547072-9593597	00PercentSerumFD2	10PercentSerumFD2	OK	40.8061	144.879	1.82799	5.06694	5e-05	0.00188063	yes
XLOC_011764	XLOC_011764	SLC15A4	chr17:50850548-50879820	00PercentSerumFD2	10PercentSerumFD2	OK	8.60187	4.42867	-0.957778	-2.71746	0.0004	0.0113743	yes
XLOC_043684	XLOC_043684	SLC16A2	chrX:46616117-46784980	00PercentSerumFD2	10PercentSerumFD2	OK	3.03371	0.489707	-2.63109	-4.91094	5e-05	0.00188063	yes
XLOC_010837	XLOC_010837	SLC19A2	chr16:34506044-34539593	00PercentSerumFD2	10PercentSerumFD2	OK	3.38818	1.53423	-1.14299	-2.54972	0.00085	0.021481	yes
XLOC_004054	XLOC_004054	SLC20A1	chr11:47619989-48140798	00PercentSerumFD2	10PercentSerumFD2	OK	58.3251	93.3112	0.677933	2.36834	0.00075	0.0193683	yes
XLOC_020807	XLOC_020807	SLC25A26	chr22:35693283-36035894	00PercentSerumFD2	10PercentSerumFD2	OK	6.7986	2.57457	-1.40091	-3.21853	0.0001	0.00352547	yes
XLOC_041501	XLOC_041501	SLC25A5	chrUn_JH121505:218951-221668	00PercentSerumFD2	10PercentSerumFD2	OK	37.5767	71.6079	0.930281	4.38976	5e-05	0.00188063	yes
XLOC_042841	XLOC_042841	SLC25A6	chrUn_JH125777:66261-70798	00PercentSerumFD2	10PercentSerumFD2	OK	53.4341	30.0535	-0.830227	-2.57744	0.00015	0.00497626	yes
XLOC_036104	XLOC_036104	SLC27A6	chr7:23455649-23969275	00PercentSerumFD2	10PercentSerumFD2	OK	5.7014	24.3509	2.09459	5.17785	5e-05	0.00188063	yes
XLOC_021743	XLOC_021743	SLC29A1	chr23:18152196-18235754	00PercentSerumFD2	10PercentSerumFD2	OK	3.11377	11.8939	1.93349	2.45545	0.0003	0.00896231	yes
XLOC_032176	XLOC_032176	SLC2A13	chr5:44184234-44995655	00PercentSerumFD2	10PercentSerumFD2	OK	74.9105	31.7933	-1.23645	-4.38766	5e-05	0.00188063	yes
XLOC_033107	XLOC_033107	SLC2A3	chr5:108254638-108372099	00PercentSerumFD2	10PercentSerumFD2	OK	49.0624	24.907	-0.978066	-2.9124	0.0002	0.00638396	yes
XLOC_037622	XLOC_037622	SLC31A1	chr8:107020278-108117361	00PercentSerumFD2	10PercentSerumFD2	OK	131.683	68.5	-0.942891	-2.85127	0.00015	0.00497626	yes
XLOC_037467	XLOC_037467	SLC39A14	chr8:72500330-72736784	00PercentSerumFD2	10PercentSerumFD2	OK	53.6874	161.222	1.58639	5.91725	5e-05	0.00188063	yes
XLOC_034377	XLOC_034377	SLC4A4	chr6:89328937-89782179	00PercentSerumFD2	10PercentSerumFD2	OK	55.2855	90.4764	0.71064	2.44693	0.00055	0.0148643	yes
XLOC_020684	XLOC_020684	SLC4A7	chr22:1279168-1655145	00PercentSerumFD2	10PercentSerumFD2	OK	3.66503	10.5214	1.52143	4.26603	5e-05	0.00188063	yes
XLOC_020952	XLOC_020952	SLC6A6	chr22:59175108-59264608	00PercentSerumFD2	10PercentSerumFD2	OK	3.45901	0.972741	-1.83023	-3.42777	0.0003	0.00896231	yes
XLOC_028408	XLOC_028408	SLC6A9	chr3:107946324-107977796	00PercentSerumFD2	10PercentSerumFD2	OK	5.64759	2.40459	-1.23184	-3.21241	5e-05	0.00188063	yes
XLOC_003969	XLOC_003969	SLC8A1	chr11:23537898-24168154	00PercentSerumFD2	10PercentSerumFD2	OK	2.0428	14.8506	2.8619	2.75569	0.0009	0.0224247	yes
XLOC_004471	XLOC_004471	SLC8A1	chr11:23537898-24168154	00PercentSerumFD2	10PercentSerumFD2	OK	7.34419	16.553	1.17242	2.56424	0.0011	0.0263873	yes
XLOC_000401	XLOC_000401	SLC9A9	chr1:127105261-127851020	00PercentSerumFD2	10PercentSerumFD2	OK	10.3188	1.82634	-2.49825	-4.93198	5e-05	0.00188063	yes
XLOC_002520	XLOC_002520	SLIRP	chr10:91140701-91147698	00PercentSerumFD2	10PercentSerumFD2	OK	20.1476	41.509	1.04282	4.69813	0.0019	0.0407993	yes
XLOC_041508	XLOC_041508	SLK	chrUn_JH121507:44981-107981	00PercentSerumFD2	10PercentSerumFD2	OK	69.1507	128.488	0.893822	2.44189	0.00055	0.0148643	yes
XLOC_036367	XLOC_036367	SLU7	chr7:72213898-73177145	00PercentSerumFD2	10PercentSerumFD2	OK	62.6377	33.5489	-0.900767	-2.18333	0.0017	0.0373884	yes
XLOC_023060	XLOC_023060	SMAD2	chr24:49044530-49186031	00PercentSerumFD2	10PercentSerumFD2	OK	99.298	59.5333	-0.738067	-2.67962	0.0002	0.00638396	yes
XLOC_043556	XLOC_043556	SMARCA1	chrX:6086204-6266302	00PercentSerumFD2	10PercentSerumFD2	OK	30.9308	15.6638	-0.981613	-2.90999	5e-05	0.00188063	yes
XLOC_037784	XLOC_037784	SMARCA2	chr8:44176251-44718951	00PercentSerumFD2	10PercentSerumFD2	OK	89.3324	42.1858	-1.08243	-2.36752	0.0003	0.00896231	yes
XLOC_043460	XLOC_043460	SMC1A	chrX:58396519-59930988	00PercentSerumFD2	10PercentSerumFD2	OK	20.9031	85.5014	2.03223	2.74527	5e-05	0.00188063	yes
XLOC_025048	XLOC_025048	SMC3	chr26:31427375-31750219	00PercentSerumFD2	10PercentSerumFD2	OK	63.2462	121.914	0.94681	3.8559	5e-05	0.00188063	yes
XLOC_000891	XLOC_000891	SMC4	chr1:107614575-108362111	00PercentSerumFD2	10PercentSerumFD2	OK	28.0744	96.296	1.77822	3.21867	5e-05	0.00188063	yes
XLOC_030906	XLOC_030906	SMO	chr4:95844758-95869888	00PercentSerumFD2	10PercentSerumFD2	OK	5.15157	2.34248	-1.13698	-2.2695	0.00215	0.0453432	yes
XLOC_004416	XLOC_004416	SMYD5	chr11:11778471-11790319	00PercentSerumFD2	10PercentSerumFD2	OK	1.71897	5.72935	1.73683	3.45712	5e-05	0.00188063	yes
XLOC_019305	XLOC_019305	SNRPA1	chr21:29167108-29180400	00PercentSerumFD2	10PercentSerumFD2	OK	8.03193	15.4673	0.9454	2.49344	0.00055	0.0148643	yes
XLOC_032282	XLOC_032282	SNRPF	chr5:64462695-64470942	00PercentSerumFD2	10PercentSerumFD2	OK	5.61621	16.9022	1.58954	4.58257	5e-05	0.00188063	yes
XLOC_018598	XLOC_018598	SNX18	chr20:25884220-26988686	00PercentSerumFD2	10PercentSerumFD2	OK	101.872	51.5773	-0.981954	-3.18765	5e-05	0.00188063	yes
XLOC_023825	XLOC_023825	SNX29	chr25:11829340-12432649	00PercentSerumFD2	10PercentSerumFD2	OK	1.42758	0.397549	-1.84437	-2.9945	0.0005	0.0137436	yes
XLOC_039394	XLOC_039394	SNX9	chr9:98593178-98750300	00PercentSerumFD2	10PercentSerumFD2	OK	45.7419	25.1418	-0.863428	-2.92647	5e-05	0.00188063	yes
XLOC_032046	XLOC_032046	SOCS2	chr5:26129145-26134205	00PercentSerumFD2	10PercentSerumFD2	OK	20.7555	63.7369	1.61864	5.86634	5e-05	0.00188063	yes
XLOC_025686	XLOC_025686	SORBS2	chr27:17008942-17153155	00PercentSerumFD2	10PercentSerumFD2	OK	6.4967	1.52952	-2.08662	-3.66628	5e-05	0.00188063	yes
XLOC_025823	XLOC_025823	SORBS2	chr27:17008942-17153155	00PercentSerumFD2	10PercentSerumFD2	OK	39.2937	11.7111	-1.74642	-5.75944	5e-05	0.00188063	yes
XLOC_002538	XLOC_002538	SPATA7	chr10:102712894-102748898	00PercentSerumFD2	10PercentSerumFD2	OK	8.1419	4.51082	-0.851975	-2.39189	0.00105	0.0253769	yes
XLOC_016556	XLOC_016556	SPATS2L	chr2:92158856-92672453	00PercentSerumFD2	10PercentSerumFD2	OK	155.989	56.2477	-1.47158	-4.14165	5e-05	0.00188063	yes
XLOC_018496	XLOC_018496	SPDL1	chr20:1654768-1687725	00PercentSerumFD2	10PercentSerumFD2	OK	9.86897	51.2028	2.37525	8.42373	5e-05	0.00188063	yes
XLOC_038007	XLOC_038007	SPIN1	chr8:94219786-94632327	00PercentSerumFD2	10PercentSerumFD2	OK	227.912	137.688	-0.727074	-2.80181	0.0002	0.00638396	yes
XLOC_034258	XLOC_034258	SPP1	chr6:37421235-37428334	00PercentSerumFD2	10PercentSerumFD2	OK	5.99727	37.8823	2.65914	3.34051	0.00075	0.0193683	yes
XLOC_034592	XLOC_034592	SPP1	chr6:37421235-37428334	00PercentSerumFD2	10PercentSerumFD2	OK	10.6981	36.5534	1.77264	4.21995	5e-05	0.00188063	yes
XLOC_012041	XLOC_012041	SPRY1	chr17:36111234-36115955	00PercentSerumFD2	10PercentSerumFD2	OK	5.26541	2.52607	-1.05965	-2.76563	0.0003	0.00896231	yes
XLOC_006056	XLOC_006056	SPRY2	chr12:55633236-55638320	00PercentSerumFD2	10PercentSerumFD2	OK	5.30588	9.33145	0.814509	2.6998	0.00155	0.0348908	yes
XLOC_035712	XLOC_035712	SPRY4	chr7:52674502-52687331	00PercentSerumFD2	10PercentSerumFD2	OK	3.13727	21.1612	2.75384	7.08043	5e-05	0.00188063	yes
XLOC_004020	XLOC_004020	SPTBN1	chr11:38627992-38839891	00PercentSerumFD2	10PercentSerumFD2	OK	81.6688	38.5609	-1.08265	-2.65443	5e-05	0.00188063	yes
XLOC_004516	XLOC_004516	SPTBN1	chr11:38627992-38839891	00PercentSerumFD2	10PercentSerumFD2	OK	41.6739	12.3793	-1.75121	-2.73345	0.001	0.0244015	yes
XLOC_008416	XLOC_008416	SQLE	chr14:14610643-14632879	00PercentSerumFD2	10PercentSerumFD2	OK	239.972	83.1725	-1.52868	-6.78836	5e-05	0.00188063	yes
XLOC_032217	XLOC_032217	SRGAP1	chr5:53383352-53758029	00PercentSerumFD2	10PercentSerumFD2	OK	11.6415	20.5386	0.819062	2.41339	0.00025	0.00771581	yes
XLOC_042699	XLOC_042699	SRPX2	chrUn_JH125559:22208-51709	00PercentSerumFD2	10PercentSerumFD2	OK	1.24882	6.46439	2.37195	5.45204	5e-05	0.00188063	yes
XLOC_015060	XLOC_015060	SRSF1	chr19:7793721-8323518	00PercentSerumFD2	10PercentSerumFD2	OK	80.509	208.435	1.37238	2.7912	0.00015	0.00497626	yes
XLOC_004462	XLOC_004462	SRSF7	chr11:22327025-22802949	00PercentSerumFD2	10PercentSerumFD2	OK	36.8904	147.56	1.99999	3.26223	0.00015	0.00497626	yes
XLOC_016895	XLOC_016895	SSFA2	chr2:15123582-15172729	00PercentSerumFD2	10PercentSerumFD2	OK	93.6916	46.6056	-1.00742	-2.27728	0.00075	0.0193683	yes
XLOC_033037	XLOC_033037	SSPN	chr5:88678527-89761073	00PercentSerumFD2	10PercentSerumFD2	OK	52.2218	26.7749	-0.963773	-2.09293	0.0024	0.0494674	yes
XLOC_009851	XLOC_009851	SSRP1	chr15:80928792-81161773	00PercentSerumFD2	10PercentSerumFD2	OK	15.0107	48.5556	1.69365	6.1688	5e-05	0.00188063	yes
XLOC_000245	XLOC_000245	ST6GAL1	chr1:81698391-81890412	00PercentSerumFD2	10PercentSerumFD2	OK	26.1634	14.8575	-0.816358	-2.4527	0.00035	0.0101981	yes
XLOC_030754	XLOC_030754	ST7	chr4:52701389-53201056	00PercentSerumFD2	10PercentSerumFD2	OK	568.729	144.748	-1.9742	-4.52473	5e-05	0.00188063	yes
XLOC_030333	XLOC_030333	STARD3NL	chr4:51673030-51734736	00PercentSerumFD2	10PercentSerumFD2	OK	14.4964	8.40104	-0.787055	-2.17562	0.00215	0.0453432	yes
XLOC_028374	XLOC_028374	STIL	chr3:104835326-105158577	00PercentSerumFD2	10PercentSerumFD2	OK	4.30947	18.9915	2.13978	3.33759	0.0001	0.00352547	yes
XLOC_027104	XLOC_027104	STIP1	chr29:44086336-44098911	00PercentSerumFD2	10PercentSerumFD2	OK	3.63923	8.48872	1.22191	3.04966	5e-05	0.00188063	yes
XLOC_041828	XLOC_041828	STK17A	chrUn_JH121741:70493-108147	00PercentSerumFD2	10PercentSerumFD2	OK	43.4218	17.4971	-1.3113	-4.54299	5e-05	0.00188063	yes
XLOC_008307	XLOC_008307	STK3	chr14:63532192-63836933	00PercentSerumFD2	10PercentSerumFD2	OK	71.9093	43.7071	-0.718312	-2.31974	0.0009	0.0224247	yes
XLOC_033033	XLOC_033033	STK38L	chr5:88077159-88367913	00PercentSerumFD2	10PercentSerumFD2	OK	77.9575	33.7312	-1.2086	-4.65769	5e-05	0.00188063	yes
XLOC_004008	XLOC_004008	STON1	chr11:31934020-32187084	00PercentSerumFD2	10PercentSerumFD2	OK	17.8182	8.71335	-1.03205	-2.55232	0.00045	0.0125543	yes
XLOC_039621	XLOC_039621	STX11	chr9:84746252-84777467	00PercentSerumFD2	10PercentSerumFD2	OK	12.1158	2.03828	-2.57147	-3.71797	5e-05	0.00188063	yes
XLOC_039589	XLOC_039589	STX7	chr9:72972027-73134123	00PercentSerumFD2	10PercentSerumFD2	OK	58.8606	23.2464	-1.34029	-4.99548	5e-05	0.00188063	yes
XLOC_019679	XLOC_019679	STXBP6	chr21:35130733-35373803	00PercentSerumFD2	10PercentSerumFD2	OK	6.35537	18.0745	1.5079	3.98481	5e-05	0.00188063	yes
XLOC_004849	XLOC_004849	SURF4	chr11:108011239-108022699	00PercentSerumFD2	10PercentSerumFD2	OK	4.85468	8.51962	0.811411	2.24357	0.0008	0.020436	yes
XLOC_042471	XLOC_042471	SUV39H1	chrUn_JH123049:23132-35912	00PercentSerumFD2	10PercentSerumFD2	OK	0.504906	2.5115	2.31446	2.78251	0.0004	0.0113743	yes
XLOC_006713	XLOC_006713	SUV39H2	chr13:29125344-29150064	00PercentSerumFD2	10PercentSerumFD2	OK	4.40533	15.7946	1.84211	5.19117	5e-05	0.00188063	yes
XLOC_002581	XLOC_002581	SV2C	chr10:6917367-7130355	00PercentSerumFD2	10PercentSerumFD2	OK	0.668288	6.69789	3.32517	4.12756	5e-05	0.00188063	yes
XLOC_002418	XLOC_002418	SYNE2	chr10:77294780-78538107	00PercentSerumFD2	10PercentSerumFD2	OK	39.6581	16.5439	-1.26132	-3.69313	5e-05	0.00188063	yes
XLOC_034173	XLOC_034173	SYNPO2	chr6:6437948-7323388	00PercentSerumFD2	10PercentSerumFD2	OK	204.551	41.2507	-2.30997	-7.47644	5e-05	0.00188063	yes
XLOC_016845	XLOC_016845	SZRD1	chr2:141474501-141654102	00PercentSerumFD2	10PercentSerumFD2	OK	40.3203	106.234	1.39767	2.22257	0.00235	0.0486065	yes
XLOC_041260	XLOC_041260	TAB3	chrUn_JH121345:374238-436953	00PercentSerumFD2	10PercentSerumFD2	OK	60.4037	33.2981	-0.859196	-2.8298	0.0001	0.00352547	yes
XLOC_034473	XLOC_034473	TACC3	chr6:118683115-118723733	00PercentSerumFD2	10PercentSerumFD2	OK	0.444261	3.67969	3.0501	2.18735	0.0023	0.0477395	yes
XLOC_034549	XLOC_034549	TACR3	chr6:22622439-23169436	00PercentSerumFD2	10PercentSerumFD2	OK	402.067	862.301	1.10076	5.69604	5e-05	0.00188063	yes
XLOC_014919	XLOC_014919	TANC2	chr19:48498335-49139594	00PercentSerumFD2	10PercentSerumFD2	OK	10.5926	5.22451	-1.01969	-2.22964	0.00225	0.0469216	yes
XLOC_024972	XLOC_024972	TBC1D12	chr26:16402732-16499051	00PercentSerumFD2	10PercentSerumFD2	OK	16.3693	3.5927	-2.18785	-7.40634	5e-05	0.00188063	yes
XLOC_021699	XLOC_021699	TBC1D22B	chr23:11483505-11991893	00PercentSerumFD2	10PercentSerumFD2	OK	344.828	160.712	-1.1014	-5.59151	5e-05	0.00188063	yes
XLOC_005803	XLOC_005803	TBC1D4	chr12:50139573-50816565	00PercentSerumFD2	10PercentSerumFD2	OK	62.0272	195.256	1.65439	5.14028	5e-05	0.00188063	yes
XLOC_004391	XLOC_004391	TBC1D8	chr11:6213158-6375997	00PercentSerumFD2	10PercentSerumFD2	OK	4.54485	1.33842	-1.7637	-5.49604	5e-05	0.00188063	yes
XLOC_035302	XLOC_035302	TBC1D9B	chr7:1161623-1511998	00PercentSerumFD2	10PercentSerumFD2	OK	522.936	306.967	-0.768548	-2.9544	0.0021	0.0445273	yes
XLOC_009270	XLOC_009270	TBCEL	chr15:30066713-30133104	00PercentSerumFD2	10PercentSerumFD2	OK	16.5335	7.84253	-1.07601	-3.42956	5e-05	0.00188063	yes
XLOC_008443	XLOC_008443	TCEA1	chr14:21528297-21908366	00PercentSerumFD2	10PercentSerumFD2	OK	107.935	50.0347	-1.10916	-3.5835	5e-05	0.00188063	yes
XLOC_043653	XLOC_043653	TCEAL1	chrX:34331644-34333693	00PercentSerumFD2	10PercentSerumFD2	OK	26.7675	11.8751	-1.17255	-4.2247	5e-05	0.00188063	yes
XLOC_002835	XLOC_002835	TCF12	chr10:53132281-54691673	00PercentSerumFD2	10PercentSerumFD2	OK	131.515	79.1534	-0.732507	-2.39971	0.0007	0.0183852	yes
XLOC_022120	XLOC_022120	TCF19	chr23:26890392-26894134	00PercentSerumFD2	10PercentSerumFD2	OK	0.662132	2.97189	2.16619	2.47731	0.00185	0.0400656	yes
XLOC_039688	XLOC_039688	TCP1	chr9:100256129-100428332	00PercentSerumFD2	10PercentSerumFD2	OK	129.148	286.588	1.14995	4.57469	5e-05	0.00188063	yes
XLOC_040932	XLOC_040932	TERF1	chrUn_JH121286:1310451-2710681	00PercentSerumFD2	10PercentSerumFD2	OK	2324.87	4290.42	0.883964	2.39205	0.00055	0.0148643	yes
XLOC_030762	XLOC_030762	TES	chr4:53946741-54003298	00PercentSerumFD2	10PercentSerumFD2	OK	4.76365	9.87016	1.051	2.65516	0.00025	0.00771581	yes
XLOC_030636	XLOC_030636	TFPI2	chr4:11193062-11210053	00PercentSerumFD2	10PercentSerumFD2	OK	265.031	100.621	-1.39723	-5.39471	5e-05	0.00188063	yes
XLOC_010462	XLOC_010462	TGFB2	chr16:20603061-21137271	00PercentSerumFD2	10PercentSerumFD2	OK	85.8175	11.8729	-2.8536	-5.0206	5e-05	0.00188063	yes
XLOC_035643	XLOC_035643	TGFBI	chr7:46328393-46987246	00PercentSerumFD2	10PercentSerumFD2	OK	6.09804	265.851	5.44613	4.73685	0.0015	0.0340683	yes
XLOC_030355	XLOC_030355	THAP5	chr4:61397737-61404387	00PercentSerumFD2	10PercentSerumFD2	OK	12.3135	6.81206	-0.854079	-2.65649	0.00025	0.00771581	yes
XLOC_007217	XLOC_007217	THBD	chr13:41672959-41859289	00PercentSerumFD2	10PercentSerumFD2	OK	98.4613	26.3653	-1.90092	-3.47961	0.00105	0.0253769	yes
XLOC_039709	XLOC_039709	THBS2	chr9:107221789-107958868	00PercentSerumFD2	10PercentSerumFD2	OK	1769.28	998.349	-0.825545	-2.58536	0.00035	0.0101981	yes
XLOC_014978	XLOC_014978	TIMP2	chr19:54151181-54988119	00PercentSerumFD2	10PercentSerumFD2	OK	1250.32	687.823	-0.862193	-3.20237	5e-05	0.00188063	yes
XLOC_032346	XLOC_032346	TIMP3	chr5:75405328-76524489	00PercentSerumFD2	10PercentSerumFD2	OK	857.882	184.04	-2.22076	-6.31756	5e-05	0.00188063	yes
XLOC_000910	XLOC_000910	TIPARP	chr1:112471666-112543284	00PercentSerumFD2	10PercentSerumFD2	OK	52.0573	24.8394	-1.06747	-4.14934	5e-05	0.00188063	yes
XLOC_037832	XLOC_037832	TLE1	chr8:59916576-59980601	00PercentSerumFD2	10PercentSerumFD2	OK	2.47029	5.88664	1.25276	2.17127	0.0024	0.0494674	yes
XLOC_000387	XLOC_000387	TM4SF1	chr1:120683071-120734291	00PercentSerumFD2	10PercentSerumFD2	OK	309.548	153.842	-1.00871	-4.09147	5e-05	0.00188063	yes
XLOC_032395	XLOC_032395	TM7SF3	chr5:88475229-88515098	00PercentSerumFD2	10PercentSerumFD2	OK	21.1062	11.8194	-0.83651	-2.27345	0.00185	0.0400656	yes
XLOC_032776	XLOC_032776	TMBIM6	chr5:33069404-33437210	00PercentSerumFD2	10PercentSerumFD2	OK	109.038	56.575	-0.946597	-2.8095	5e-05	0.00188063	yes
XLOC_014984	XLOC_014984	TMC6	chr19:55102849-55323283	00PercentSerumFD2	10PercentSerumFD2	OK	2.89722	18.9473	2.70926	5.26837	5e-05	0.00188063	yes
XLOC_020653	XLOC_020653	TMCC1	chr22:57164874-57340111	00PercentSerumFD2	10PercentSerumFD2	OK	26.8178	12.2897	-1.12574	-3.02161	0.0003	0.00896231	yes
XLOC_028193	XLOC_028193	TMED5	chr3:53237655-53313482	00PercentSerumFD2	10PercentSerumFD2	OK	23.2113	39.7011	0.77435	2.56343	0.0004	0.0113743	yes
XLOC_030238	XLOC_030238	TMEM106B	chr4:20719478-20831252	00PercentSerumFD2	10PercentSerumFD2	OK	38.4104	15.9214	-1.27053	-3.57138	5e-05	0.00188063	yes
XLOC_030660	XLOC_030660	TMEM106B	chr4:20719478-20831252	00PercentSerumFD2	10PercentSerumFD2	OK	31.0433	15.428	-1.00874	-2.16265	0.00225	0.0469216	yes
XLOC_027049	XLOC_027049	TMEM109	chr29:38797844-38806653	00PercentSerumFD2	10PercentSerumFD2	OK	1.8493	5.25244	1.50601	2.63504	0.0003	0.00896231	yes
XLOC_027216	XLOC_027216	TMEM135	chr29:8509948-8747405	00PercentSerumFD2	10PercentSerumFD2	OK	13.4212	6.97143	-0.944982	-3.16803	5e-05	0.00188063	yes
XLOC_034286	XLOC_034286	TMEM156	chr6:60317888-60622539	00PercentSerumFD2	10PercentSerumFD2	OK	191.394	113.413	-0.754959	-2.66782	5e-05	0.00188063	yes
XLOC_020644	XLOC_020644	TMEM158,ZDHHC3	chr22:54864521-55621331	00PercentSerumFD2	10PercentSerumFD2	OK	34.2623	130.42	1.92847	2.85833	5e-05	0.00188063	yes
XLOC_030348	XLOC_030348	TMEM168	chr4:57298055-57543655	00PercentSerumFD2	10PercentSerumFD2	OK	42.7329	23.1117	-0.886728	-2.23277	0.0017	0.0373884	yes
XLOC_037377	XLOC_037377	TMEM2	chr8:49831778-50343283	00PercentSerumFD2	10PercentSerumFD2	OK	27.8914	93.8029	1.74981	3.33837	0.00035	0.0101981	yes
XLOC_037802	XLOC_037802	TMEM2	chr8:49831778-50343283	00PercentSerumFD2	10PercentSerumFD2	OK	5.26321	15.469	1.55537	3.84825	5e-05	0.00188063	yes
XLOC_037803	XLOC_037803	TMEM2	chr8:49831778-50343283	00PercentSerumFD2	10PercentSerumFD2	OK	22.3734	84.7213	1.92094	3.3307	0.0005	0.0137436	yes
XLOC_026490	XLOC_026490	TMEM26	chr28:16070202-16169779	00PercentSerumFD2	10PercentSerumFD2	OK	1.73235	3.92335	1.17935	2.79346	0.0004	0.0113743	yes
XLOC_020953	XLOC_020953	TMEM43	chr22:59282058-59779602	00PercentSerumFD2	10PercentSerumFD2	OK	522.246	304.833	-0.776711	-4.71797	0.0017	0.0373884	yes
XLOC_032861	XLOC_032861	TMEM5	chr5:53788359-53942316	00PercentSerumFD2	10PercentSerumFD2	OK	28.6627	15.728	-0.865835	-2.25941	0.00155	0.0348908	yes
XLOC_017300	XLOC_017300	TMEM50A	chr2:133310171-133325971	00PercentSerumFD2	10PercentSerumFD2	OK	100.496	62.7602	-0.679224	-2.98616	0.0004	0.0113743	yes
XLOC_010947	XLOC_010947	TMEM51	chr16:49512032-49516727	00PercentSerumFD2	10PercentSerumFD2	OK	2.27547	6.74024	1.56663	4.12006	0.00025	0.00771581	yes
XLOC_008603	XLOC_008603	TMEM55A	chr14:71819111-71967498	00PercentSerumFD2	10PercentSerumFD2	OK	20.6791	58.3144	1.49568	3.93037	5e-05	0.00188063	yes
XLOC_028335	XLOC_028335	TMEM59	chr3:97836270-97906300	00PercentSerumFD2	10PercentSerumFD2	OK	150.645	41.4504	-1.8617	-6.68678	5e-05	0.00188063	yes
XLOC_025859	XLOC_025859	TMEM66	chr27:27970670-28095272	00PercentSerumFD2	10PercentSerumFD2	OK	53.5079	30.9729	-0.788748	-2.9387	5e-05	0.00188063	yes
XLOC_008449	XLOC_008449	TMEM68	chr14:22858108-22893900	00PercentSerumFD2	10PercentSerumFD2	OK	43.6315	20.9351	-1.05945	-3.97448	5e-05	0.00188063	yes
XLOC_027258	XLOC_027258	TMEM86A	chr29:27130098-27134519	00PercentSerumFD2	10PercentSerumFD2	OK	16.8412	7.17709	-1.23052	-3.68942	5e-05	0.00188063	yes
XLOC_002771	XLOC_002771	TMEM87A	chr10:37337449-37376235	00PercentSerumFD2	10PercentSerumFD2	OK	96.4551	53.708	-0.84472	-3.329	5e-05	0.00188063	yes
XLOC_032383	XLOC_032383	TMTC1	chr5:85329459-85699387	00PercentSerumFD2	10PercentSerumFD2	OK	9.54805	4.27779	-1.15834	-3.52561	5e-05	0.00188063	yes
XLOC_037640	XLOC_037640	TNC	chr8:109196244-109818153	00PercentSerumFD2	10PercentSerumFD2	OK	625.143	3014.64	2.26973	4.01797	5e-05	0.00188063	yes
XLOC_038077	XLOC_038077	TNC	chr8:109196244-109818153	00PercentSerumFD2	10PercentSerumFD2	OK	169.98	963.411	2.50279	5.60114	5e-05	0.00188063	yes
XLOC_010854	XLOC_010854	TNFSF18	chr16:37313525-37477736	00PercentSerumFD2	10PercentSerumFD2	OK	1.82	0.227845	-2.99781	-3.45551	0.0002	0.00638396	yes
XLOC_006995	XLOC_006995	TOP1	chr13:70272608-70442346	00PercentSerumFD2	10PercentSerumFD2	OK	24.8181	37.3319	0.589018	2.17809	0.0013	0.0303028	yes
XLOC_000448	XLOC_000448	TOPBP1	chr1:137820215-138176026	00PercentSerumFD2	10PercentSerumFD2	OK	25.9748	74.1391	1.51312	6.00488	5e-05	0.00188063	yes
XLOC_010984	XLOC_010984	TOR1AIP2	chr16:58327617-58561013	00PercentSerumFD2	10PercentSerumFD2	OK	72.6884	46.3736	-0.648422	-2.53012	0.0004	0.0113743	yes
XLOC_008460	XLOC_008460	TOX	chr14:24732428-25235246	00PercentSerumFD2	10PercentSerumFD2	OK	11.7348	2.44418	-2.26337	-6.66057	5e-05	0.00188063	yes
XLOC_008322	XLOC_008322	TP53INP1	chr14:67533302-67791550	00PercentSerumFD2	10PercentSerumFD2	OK	51.8581	12.4645	-2.05675	-5.32065	5e-05	0.00188063	yes
XLOC_002819	XLOC_002819	TPM1	chr10:46423028-47063040	00PercentSerumFD2	10PercentSerumFD2	OK	2230.78	3462.13	0.634109	2.38155	0.00095	0.0235052	yes
XLOC_037845	XLOC_037845	TPM2	chr8:62174311-62460901	00PercentSerumFD2	10PercentSerumFD2	OK	208.89	406.55	0.960692	2.78015	5e-05	0.00188063	yes
XLOC_035925	XLOC_035925	TPM4	chr7:7403547-7537473	00PercentSerumFD2	10PercentSerumFD2	OK	1715.36	2481.1	0.532464	2.40275	0.0009	0.0224247	yes
XLOC_011013	XLOC_011013	TPR	chr16:64884687-65117904	00PercentSerumFD2	10PercentSerumFD2	OK	68.2222	117.702	0.786827	3.13438	5e-05	0.00188063	yes
XLOC_005906	XLOC_005906	TPT1	chr12:14046437-14689067	00PercentSerumFD2	10PercentSerumFD2	OK	1396.93	664.375	-1.07219	-3.14844	5e-05	0.00188063	yes
XLOC_006915	XLOC_006915	TPX2	chr13:61952760-62696544	00PercentSerumFD2	10PercentSerumFD2	OK	30.3289	148.214	2.28892	5.24975	5e-05	0.00188063	yes
XLOC_000253	XLOC_000253	TRA2B	chr1:82806526-83113806	00PercentSerumFD2	10PercentSerumFD2	OK	50.9509	115.411	1.1796	3.8986	5e-05	0.00188063	yes
XLOC_012925	XLOC_012925	TRAPPC2L	chr18:12935423-12939257	00PercentSerumFD2	10PercentSerumFD2	OK	9.53216	2.86773	-1.73289	-4.31006	5e-05	0.00188063	yes
XLOC_011979	XLOC_011979	TRIM2	chr17:4340694-4791401	00PercentSerumFD2	10PercentSerumFD2	OK	37.5711	9.23763	-2.02403	-2.77401	5e-05	0.00188063	yes
XLOC_007250	XLOC_007250	TRMT6	chr13:48161111-48172840	00PercentSerumFD2	10PercentSerumFD2	OK	31.9628	49.2992	0.625172	2.18083	0.00185	0.0400656	yes
XLOC_042966	XLOC_042966	TSC22D3	chrUn_JH125989:29043-93421	00PercentSerumFD2	10PercentSerumFD2	OK	28.6949	4.03903	-2.82871	-9.1478	5e-05	0.00188063	yes
XLOC_016535	XLOC_016535	TSN	chr2:76244400-76252157	00PercentSerumFD2	10PercentSerumFD2	OK	4.32621	8.67772	1.00421	2.85016	0.00035	0.0101981	yes
XLOC_041561	XLOC_041561	TSNAX	chrUn_JH121530:28047-166351	00PercentSerumFD2	10PercentSerumFD2	OK	392.651	73.6512	-2.41447	-5.68086	5e-05	0.00188063	yes
XLOC_030247	XLOC_030247	TSPAN13	chr4:26015622-26053720	00PercentSerumFD2	10PercentSerumFD2	OK	42.3609	25.3081	-0.743133	-2.70945	0.0003	0.00896231	yes
XLOC_034234	XLOC_034234	TSPAN5	chr6:27643635-27821080	00PercentSerumFD2	10PercentSerumFD2	OK	0.708778	2.58938	1.8692	2.4374	0.001	0.0244015	yes
XLOC_039194	XLOC_039194	TSPYL4	chr9:36606842-36742990	00PercentSerumFD2	10PercentSerumFD2	OK	49.3463	27.4207	-0.847679	-2.98301	0.00025	0.00771581	yes
XLOC_008313	XLOC_008313	TSPYL5	chr14:64755608-64976060	00PercentSerumFD2	10PercentSerumFD2	OK	33.7555	88.6853	1.39357	2.97048	5e-05	0.00188063	yes
XLOC_003946	XLOC_003946	TTC27	chr11:15916841-16091333	00PercentSerumFD2	10PercentSerumFD2	OK	10.8878	22.8593	1.07007	3.75526	5e-05	0.00188063	yes
XLOC_039153	XLOC_039153	TTK	chr9:20137592-20181057	00PercentSerumFD2	10PercentSerumFD2	OK	24.4511	175.385	2.84255	7.83987	5e-05	0.00188063	yes
XLOC_016651	XLOC_016651	TTLL4	chr2:112617080-112634407	00PercentSerumFD2	10PercentSerumFD2	OK	1.3567	3.11246	1.19796	2.80875	0.0001	0.00352547	yes
XLOC_032124	XLOC_032124	TUBA1B	chr5:33525226-33663530	00PercentSerumFD2	10PercentSerumFD2	OK	11.5311	38.7501	1.74866	2.32616	0.00115	0.0274197	yes
XLOC_032785	XLOC_032785	TUBA1C	chr5:33525226-33663530	00PercentSerumFD2	10PercentSerumFD2	OK	10.2926	41.568	2.01386	3.41494	5e-05	0.00188063	yes
XLOC_022122	XLOC_022122	TUBB	chr23:26965326-28024583	00PercentSerumFD2	10PercentSerumFD2	OK	177.4	407.52	1.19987	2.69125	0.0002	0.00638396	yes
XLOC_030676	XLOC_030676	TWIST1	chr4:28649371-28752657	00PercentSerumFD2	10PercentSerumFD2	OK	24.043	11.069	-1.11909	-3.76987	5e-05	0.00188063	yes
XLOC_039609	XLOC_039609	TXLNB	chr9:79651521-80028459	00PercentSerumFD2	10PercentSerumFD2	OK	38.0112	10.6376	-1.83724	-4.24885	5e-05	0.00188063	yes
XLOC_038046	XLOC_038046	TXN	chr8:104233955-105432739	00PercentSerumFD2	10PercentSerumFD2	OK	441.312	101.808	-2.11594	-2.54196	0.00055	0.0148643	yes
XLOC_022237	XLOC_022237	TXNDC5	chr23:47368226-47393989	00PercentSerumFD2	10PercentSerumFD2	OK	81.6697	44.0194	-0.891663	-2.43037	0.00065	0.0172252	yes
XLOC_028057	XLOC_028057	TXNIP	chr3:23063039-23067196	00PercentSerumFD2	10PercentSerumFD2	OK	17.9431	3.16332	-2.50392	-6.07262	5e-05	0.00188063	yes
XLOC_022700	XLOC_022700	TXNL4A	chr24:218240-261726	00PercentSerumFD2	10PercentSerumFD2	OK	8.7176	18.6395	1.09636	2.31445	0.0015	0.0340683	yes
XLOC_002641	XLOC_002641	UACA	chr10:17769853-18175750	00PercentSerumFD2	10PercentSerumFD2	OK	402.569	229.239	-0.812382	-2.90995	5e-05	0.00188063	yes
XLOC_005843	XLOC_005843	UBAC2	chr12:73587599-73757760	00PercentSerumFD2	10PercentSerumFD2	OK	31.0471	9.2776	-1.74264	-4.83869	5e-05	0.00188063	yes
XLOC_007032	XLOC_007032	UBE2C	chr13:75233277-75429201	00PercentSerumFD2	10PercentSerumFD2	OK	15.3734	112.144	2.86685	4.20782	5e-05	0.00188063	yes
XLOC_025784	XLOC_025784	UBE2E2	chr27:45138435-45657565	00PercentSerumFD2	10PercentSerumFD2	OK	13.0618	3.12632	-2.06281	-3.60311	0.00025	0.00771581	yes
XLOC_010873	XLOC_010873	UBE4B	chr16:39853130-41044797	00PercentSerumFD2	10PercentSerumFD2	OK	81.727	31.0498	-1.39623	-2.80637	0.00035	0.0101981	yes
XLOC_006043	XLOC_006043	UCHL3	chr12:50139573-50816565	00PercentSerumFD2	10PercentSerumFD2	OK	87.3137	359.577	2.04202	4.83608	5e-05	0.00188063	yes
XLOC_010454	XLOC_010454	UCHL5	chr16:10826014-10867951	00PercentSerumFD2	10PercentSerumFD2	OK	30.4967	54.8914	0.847928	3.20329	5e-05	0.00188063	yes
XLOC_028583	XLOC_028583	UFC1	chr3:8686420-9528003	00PercentSerumFD2	10PercentSerumFD2	OK	190.324	85.4516	-1.15528	-2.55338	0.0011	0.0263873	yes
XLOC_034622	XLOC_034622	UGDH	chr6:60634903-61382528	00PercentSerumFD2	10PercentSerumFD2	OK	52.6954	150.167	1.51082	2.55835	0.0018	0.0393435	yes
XLOC_036041	XLOC_036041	UHRF1	chr7:17678840-17903276	00PercentSerumFD2	10PercentSerumFD2	OK	0.262243	2.59097	3.30451	5.23826	0.00045	0.0125543	yes
XLOC_043378	XLOC_043378	UPRT	chrX:45908775-46014451	00PercentSerumFD2	10PercentSerumFD2	OK	30.7649	94.0058	1.61146	5.51416	5e-05	0.00188063	yes
XLOC_013121	XLOC_013121	USF2	chr18:45263208-45272867	00PercentSerumFD2	10PercentSerumFD2	OK	14.4162	7.32676	-0.976447	-2.53603	0.0005	0.0137436	yes
XLOC_007089	XLOC_007089	USP6NL	chr13:11243199-11494343	00PercentSerumFD2	10PercentSerumFD2	OK	64.2027	148.175	1.2066	4.46256	5e-05	0.00188063	yes
XLOC_035820	XLOC_035820	VCAN	chr7:84836046-85464926	00PercentSerumFD2	10PercentSerumFD2	OK	47.5675	151.827	1.67438	4.15632	5e-05	0.00188063	yes
XLOC_036392	XLOC_036392	VCAN	chr7:84836046-85464926	00PercentSerumFD2	10PercentSerumFD2	OK	77.1909	289.586	1.90749	3.97812	5e-05	0.00188063	yes
XLOC_037835	XLOC_037835	VCP	chr8:61580837-62050310	00PercentSerumFD2	10PercentSerumFD2	OK	79.5163	146.663	0.883183	2.46376	0.00025	0.00771581	yes
XLOC_025807	XLOC_025807	VEGFC	chr27:7923450-9115165	00PercentSerumFD2	10PercentSerumFD2	OK	88.0987	324.599	1.88147	5.39974	5e-05	0.00188063	yes
XLOC_000065	XLOC_000065	VGLL3	chr1:35126563-35718545	00PercentSerumFD2	10PercentSerumFD2	OK	42.2007	14.2425	-2.17763	-1.37741	0.00045	0.0125543	yes
XLOC_000615	XLOC_000615	VGLL3	chr1:35126563-35718545	00PercentSerumFD2	10PercentSerumFD2	OK	259.051	66.7098	-2.0919	-5.6614	5e-05	0.00188063	yes
XLOC_037783	XLOC_037783	VLDLR	chr8:43629891-44008067	00PercentSerumFD2	10PercentSerumFD2	OK	53.8705	17.8208	-1.59593	-4.23642	5e-05	0.00188063	yes
XLOC_030447	XLOC_030447	VPS41	chr4:84563889-84800921	00PercentSerumFD2	10PercentSerumFD2	OK	49.5011	26.8223	-0.884026	-3.11496	5e-05	0.00188063	yes
XLOC_019445	XLOC_019445	VRK1	chr21:61846918-61895190	00PercentSerumFD2	10PercentSerumFD2	OK	6.73938	20.7651	1.62347	4.5634	5e-05	0.00188063	yes
XLOC_039330	XLOC_039330	VTA1	chr9:82826753-83120571	00PercentSerumFD2	10PercentSerumFD2	OK	43.7729	22.9245	-0.933146	-2.90772	0.00015	0.00497626	yes
XLOC_019777	XLOC_019777	WARS	chr21:65328250-65350708	00PercentSerumFD2	10PercentSerumFD2	OK	17.3629	6.50042	-1.4174	-5.43664	5e-05	0.00188063	yes
XLOC_030880	XLOC_030880	WASL	chr4:90292680-90677262	00PercentSerumFD2	10PercentSerumFD2	OK	55.6993	26.5599	-1.06841	-3.5861	5e-05	0.00188063	yes
XLOC_034456	XLOC_034456	WDR1	chr6:109634640-109676446	00PercentSerumFD2	10PercentSerumFD2	OK	179.949	402.852	1.16266	3.77341	5e-05	0.00188063	yes
XLOC_025095	XLOC_025095	WDR11	chr26:41419791-41478986	00PercentSerumFD2	10PercentSerumFD2	OK	14.8013	7.94193	-0.898165	-2.91771	5e-05	0.00188063	yes
XLOC_017099	XLOC_017099	WDR12	chr2:95073393-95098793	00PercentSerumFD2	10PercentSerumFD2	OK	11.06	20.4213	0.884728	2.92367	0.0001	0.00352547	yes
XLOC_007238	XLOC_007238	WDR37	chr13:46279717-46313116	00PercentSerumFD2	10PercentSerumFD2	OK	3.77567	6.61306	0.808583	2.07321	0.0022	0.0461778	yes
XLOC_041032	XLOC_041032	WDR44	chrUn_JH121296:477288-849238	00PercentSerumFD2	10PercentSerumFD2	OK	36.8097	17.643	-1.06099	-2.83305	0.00015	0.00497626	yes
XLOC_020380	XLOC_020380	WDR48	chr22:12515782-12767889	00PercentSerumFD2	10PercentSerumFD2	OK	12.7756	5.77584	-1.14528	-3.92173	5e-05	0.00188063	yes
XLOC_028139	XLOC_028139	WDR77	chr3:34247437-34259378	00PercentSerumFD2	10PercentSerumFD2	OK	8.32971	23.2588	1.48144	4.61596	5e-05	0.00188063	yes
XLOC_028283	XLOC_028283	WLS	chr3:81918321-82109516	00PercentSerumFD2	10PercentSerumFD2	OK	78.5417	37.4655	-1.0679	-3.51294	5e-05	0.00188063	yes
XLOC_040883	XLOC_040883	WNT16	chrUn_AAFC03119919:27459-42512	00PercentSerumFD2	10PercentSerumFD2	OK	25.9484	3.18355	-3.02694	-5.40219	5e-05	0.00188063	yes
XLOC_040884	XLOC_040884	WNT16	chrUn_AAFC03119919:27459-42512	00PercentSerumFD2	10PercentSerumFD2	OK	36.789	5.30022	-2.79515	-5.07043	5e-05	0.00188063	yes
XLOC_030339	XLOC_030339	WNT2	chr4:52701389-53201056	00PercentSerumFD2	10PercentSerumFD2	OK	36.4823	3.01391	-3.59749	-4.2922	5e-05	0.00188063	yes
XLOC_020524	XLOC_020524	WNT5A	chr22:46174808-46675080	00PercentSerumFD2	10PercentSerumFD2	OK	53.2933	226.246	2.08586	5.91824	5e-05	0.00188063	yes
XLOC_020839	XLOC_020839	WNT5A	chr22:46174808-46675080	00PercentSerumFD2	10PercentSerumFD2	OK	9.59433	136.604	3.83167	5.82696	5e-05	0.00188063	yes
XLOC_008607	XLOC_008607	WWP1	chr14:74981670-75365231	00PercentSerumFD2	10PercentSerumFD2	OK	20.9951	13.5651	-0.630156	-2.34201	0.00075	0.0193683	yes
XLOC_031036	XLOC_031036	XRCC2	chr4:118640760-118665970	00PercentSerumFD2	10PercentSerumFD2	OK	1.96819	5.73969	1.5441	3.4304	5e-05	0.00188063	yes
XLOC_028338	XLOC_028338	YIPF1	chr3:97965985-98219632	00PercentSerumFD2	10PercentSerumFD2	OK	14.1925	33.5141	1.23964	3.2818	5e-05	0.00188063	yes
XLOC_043407	XLOC_043407	YIPF6	chrX:50845328-51302292	00PercentSerumFD2	10PercentSerumFD2	OK	64.9417	30.6104	-1.08513	-2.4359	0.0009	0.0224247	yes
XLOC_004649	XLOC_004649	YPEL5	chr11:71626789-71822437	00PercentSerumFD2	10PercentSerumFD2	OK	12.7009	3.83456	-1.72779	-3.99269	5e-05	0.00188063	yes
XLOC_010822	XLOC_010822	ZBTB18	chr16:30419472-30474185	00PercentSerumFD2	10PercentSerumFD2	OK	8.09254	3.92021	-1.04566	-2.99365	5e-05	0.00188063	yes
XLOC_041629	XLOC_041629	ZBTB33	chrUn_JH121568:72913-80528	00PercentSerumFD2	10PercentSerumFD2	OK	14.8228	9.7725	-0.601021	-2.17573	0.00115	0.0274197	yes
XLOC_015287	XLOC_015287	ZBTB4	chr19:27370007-27375657	00PercentSerumFD2	10PercentSerumFD2	OK	10.9289	6.15844	-0.827516	-3.53028	0.00015	0.00497626	yes
XLOC_008252	XLOC_008252	ZC2HC1A	chr14:38703596-39133166	00PercentSerumFD2	10PercentSerumFD2	OK	8.6635	3.20891	-1.43286	-2.47884	0.00025	0.00771581	yes
XLOC_007174	XLOC_007174	ZEB1	chr13:33526026-33794174	00PercentSerumFD2	10PercentSerumFD2	OK	29.9965	17.6389	-0.766035	-2.94673	0.0001	0.00352547	yes
XLOC_021705	XLOC_021705	ZFAND3	chr23:12117354-12482064	00PercentSerumFD2	10PercentSerumFD2	OK	29.1609	12.4925	-1.22297	-5.96501	5e-05	0.00188063	yes
XLOC_019283	XLOC_019283	ZFAND6	chr21:25811505-26081257	00PercentSerumFD2	10PercentSerumFD2	OK	62.4673	31.3229	-0.995884	-3.37109	5e-05	0.00188063	yes
XLOC_008194	XLOC_008194	ZHX1	chr14:15742121-16255909	00PercentSerumFD2	10PercentSerumFD2	OK	36.7531	13.8794	-1.40492	-2.51202	0.0009	0.0224247	yes
XLOC_000844	XLOC_000844	ZMAT3	chr1:89727248-89784800	00PercentSerumFD2	10PercentSerumFD2	OK	14.5967	4.68292	-1.64017	-2.71329	0.0002	0.00638396	yes
XLOC_006023	XLOC_006023	ZMYM2	chr12:36282801-36346961	00PercentSerumFD2	10PercentSerumFD2	OK	41.4487	24.142	-0.779782	-2.54693	0.0005	0.0137436	yes
XLOC_005787	XLOC_005787	ZMYM5	chr12:36386959-36413005	00PercentSerumFD2	10PercentSerumFD2	OK	12.6056	7.66845	-0.717054	-2.37722	0.001	0.0244015	yes
XLOC_007457	XLOC_007457	ZMYND8	chr13:76562254-76687254	00PercentSerumFD2	10PercentSerumFD2	OK	4.7842	8.78695	0.877086	2.59212	0.00225	0.0469216	yes
XLOC_021846	XLOC_021846	ZNF184	chr23:30199162-30256905	00PercentSerumFD2	10PercentSerumFD2	OK	19.3929	10.419	-0.896306	-2.65207	0.00035	0.0101981	yes
XLOC_003868	XLOC_003868	ZNF2	chr11:2237229-2247677	00PercentSerumFD2	10PercentSerumFD2	OK	6.44252	3.66434	-0.814072	-2.13716	0.00215	0.0453432	yes
XLOC_026609	XLOC_026609	ZNF22	chr28:44609669-44652035	00PercentSerumFD2	10PercentSerumFD2	OK	7.76948	3.73821	-1.05547	-2.51174	0.00075	0.0193683	yes
XLOC_035404	XLOC_035404	ZNF266	chr7:12773915-12817598	00PercentSerumFD2	10PercentSerumFD2	OK	5.50178	2.3951	-1.19981	-2.448	0.0016	0.0357438	yes
XLOC_030768	XLOC_030768	ZNF277	chr4:57897641-58480616	00PercentSerumFD2	10PercentSerumFD2	OK	40.3918	16.0709	-1.32961	-2.26645	0.00215	0.0453432	yes
XLOC_028912	XLOC_028912	ZNF326	chr3:56265106-56300551	00PercentSerumFD2	10PercentSerumFD2	OK	21.5875	40.7263	0.915767	3.47671	5e-05	0.00188063	yes
XLOC_026286	XLOC_026286	ZNF33B	chr28:11419921-11570230	00PercentSerumFD2	10PercentSerumFD2	OK	5.74219	2.50304	-1.19792	-2.84664	0.00015	0.00497626	yes
XLOC_008359	XLOC_008359	ZNF34	chr14:79179-85106	00PercentSerumFD2	10PercentSerumFD2	OK	3.21988	1.64135	-0.972128	-2.63808	0.00155	0.0348908	yes
XLOC_042572	XLOC_042572	ZNF470	chrUn_JH123960:62414-76290	00PercentSerumFD2	10PercentSerumFD2	OK	3.24942	1.51303	-1.10274	-2.29941	0.0014	0.03221	yes
XLOC_022762	XLOC_022762	ZNF521	chr24:32025870-32626746	00PercentSerumFD2	10PercentSerumFD2	OK	12.4464	5.2457	-1.24652	-4.50469	5e-05	0.00188063	yes
XLOC_008417	XLOC_008417	ZNF572	chr14:14644212-14670829	00PercentSerumFD2	10PercentSerumFD2	OK	7.3993	1.89619	-1.96429	-4.38907	5e-05	0.00188063	yes
XLOC_035544	XLOC_035544	ZNF608	chr7:27803549-27980903	00PercentSerumFD2	10PercentSerumFD2	OK	10.3751	4.2773	-1.27835	-3.64158	5e-05	0.00188063	yes
XLOC_008255	XLOC_008255	ZNF704	chr14:40919590-41178154	00PercentSerumFD2	10PercentSerumFD2	OK	18.8421	2.79748	-2.75176	-7.30885	5e-05	0.00188063	yes
XLOC_008506	XLOC_008506	ZNF704	chr14:40919590-41178154	00PercentSerumFD2	10PercentSerumFD2	OK	17.0498	2.18579	-2.96353	-4.94071	5e-05	0.00188063	yes
XLOC_008507	XLOC_008507	ZNF704	chr14:40919590-41178154	00PercentSerumFD2	10PercentSerumFD2	OK	13.3527	1.5998	-3.06117	-4.78923	5e-05	0.00188063	yes
XLOC_025655	XLOC_025655	ZNF705A	chr27:6124745-6294254	00PercentSerumFD2	10PercentSerumFD2	OK	31.1182	12.1823	-1.35298	-4.42186	5e-05	0.00188063	yes
XLOC_009577	XLOC_009577	ZW10	chr15:22461542-22498176	00PercentSerumFD2	10PercentSerumFD2	OK	15.1773	28.7102	0.919652	3.30785	5e-05	0.00188063	yes
XLOC_030561	XLOC_030561	ZYX	chr4:110128577-110352923	00PercentSerumFD2	10PercentSerumFD2	OK	6.39317	13.1969	1.04559	2.11028	0.0012	0.0284777	yes
XLOC_034149	XLOC_034149	2013-03-01	chr6:1540833-1720324	00PercentSerumFD2	10PercentSerumFD2	NOTEST	0	0	0	0	1	1	no
XLOC_035453	XLOC_035453	2013-03-02	chr7:15169410-15580214	00PercentSerumFD2	10PercentSerumFD2	OK	1.50853	1.49186	-0.016024	-0.0042457	0.97995	0.99256	no
XLOC_035538	XLOC_035538	2013-03-03	chr7:25295385-26183573	00PercentSerumFD2	10PercentSerumFD2	OK	2.5471	3.08489	0.276363	0.114684	0.87845	0.990715	no
XLOC_035540	XLOC_035540	2013-03-03	chr7:25295385-26183573	00PercentSerumFD2	10PercentSerumFD2	OK	40.0341	29.4512	-0.4429	-0.673212	0.33755	0.990715	no
XLOC_035541	XLOC_035541	2013-03-03	chr7:25295385-26183573	00PercentSerumFD2	10PercentSerumFD2	OK	0.918759	0.724132	-0.343433	-0.037034	0.6513	0.990715	no
XLOC_035542	XLOC_035542	2013-03-03	chr7:25295385-26183573	00PercentSerumFD2	10PercentSerumFD2	OK	0.385004	0.962243	1.32153	0.214935	0.72595	0.990715	no
XLOC_036111	XLOC_036111	2013-03-03	chr7:25295385-26183573	00PercentSerumFD2	10PercentSerumFD2	OK	4.25314	3.07416	-0.468333	-0.166107	0.83505	0.990715	no
XLOC_036112	XLOC_036112	2013-03-03	chr7:25295385-26183573	00PercentSerumFD2	10PercentSerumFD2	OK	2.20311	1.31014	-0.749821	-0.251995	0.73905	0.990715	no
XLOC_036114	XLOC_036114	2013-03-03	chr7:25295385-26183573	00PercentSerumFD2	10PercentSerumFD2	OK	1.92417	1.50248	-0.356891	-0.118593	0.8838	0.990715	no
XLOC_017149	XLOC_017149	2013-03-04	chr2:109793974-109984498	00PercentSerumFD2	10PercentSerumFD2	NOTEST	0	0	0	0	1	1	no
XLOC_024957	XLOC_024957	2013-03-05	chr26:14152375-14660659	00PercentSerumFD2	10PercentSerumFD2	OK	10.5005	6.58214	-0.673834	-0.487444	0.4502	0.990715	no
XLOC_024958	XLOC_024958	2013-03-05	chr26:14152375-14660659	00PercentSerumFD2	10PercentSerumFD2	OK	16.7122	13.3049	-0.328949	-0.244924	0.7135	0.990715	no
XLOC_025178	XLOC_025178	2013-03-05	chr26:14152375-14660659	00PercentSerumFD2	10PercentSerumFD2	OK	1.24381	1.55244	0.319773	0.0451766	0.84835	0.990715	no
XLOC_041095	XLOC_041095	2013-03-05	chrUn_JH121300:252802-790141	00PercentSerumFD2	10PercentSerumFD2	OK	8.70871	6.11703	-0.509628	-0.625405	0.43985	0.990715	no
XLOC_041099	XLOC_041099	2013-03-05	chrUn_JH121300:252802-790141	00PercentSerumFD2	10PercentSerumFD2	OK	8.89815	6.95421	-0.355618	-0.633824	0.44035	0.990715	no
XLOC_018476	XLOC_018476	2013-03-06	chr20:66204730-66503839	00PercentSerumFD2	10PercentSerumFD2	OK	58.9136	32.2135	-0.870935	-2.1291	0.00265	0.0533478	no
XLOC_018687	XLOC_018687	2013-03-06	chr20:66204730-66503839	00PercentSerumFD2	10PercentSerumFD2	OK	4.20378	4.94017	0.232874	0.114713	0.9197	0.990715	no
XLOC_016986	XLOC_016986	2013-03-07	chr2:36995830-38201486	00PercentSerumFD2	10PercentSerumFD2	OK	4.82656	3.03147	-0.67098	-0.272343	0.7043	0.990715	no
XLOC_016988	XLOC_016988	2013-03-07	chr2:36995830-38201486	00PercentSerumFD2	10PercentSerumFD2	OK	4.50648	7.09376	0.654551	0.0733364	0.6834	0.990715	no
XLOC_016989	XLOC_016989	2013-03-07	chr2:36995830-38201486	00PercentSerumFD2	10PercentSerumFD2	OK	37.0339	19.5604	-0.920912	-1.06188	0.1236	0.782292	no
XLOC_026425	XLOC_026425	2013-03-08	chr28:44242827-44354175	00PercentSerumFD2	10PercentSerumFD2	OK	4.37829	3.93063	-0.155606	-0.559993	0.5108	0.990715	no
XLOC_015539	XLOC_015539	2013-03-10	chr19:48242867-48336171	00PercentSerumFD2	10PercentSerumFD2	NOTEST	0.100871	0.0664804	-0.601518	0	1	1	no
XLOC_018459	XLOC_018459	2013-03-11	chr20:60352656-61172921	00PercentSerumFD2	10PercentSerumFD2	NOTEST	0	0	0	0	1	1	no
XLOC_018460	XLOC_018460	2013-03-11	chr20:60352656-61172921	00PercentSerumFD2	10PercentSerumFD2	OK	31.3047	42.4583	0.439667	0.846249	0.196	0.92525	no
XLOC_024263	XLOC_024263	2013-09-01	chr25:27748164-29343317	00PercentSerumFD2	10PercentSerumFD2	NOTEST	0	0.030964	inf	0	1	1	no
XLOC_028525	XLOC_028525	2013-09-02	chr3:125250915-125454606	00PercentSerumFD2	10PercentSerumFD2	OK	221.37	207.273	-0.0949256	-0.362583	0.60815	0.990715	no
XLOC_032596	XLOC_032596	2013-09-03	chr5:117952718-119966067	00PercentSerumFD2	10PercentSerumFD2	NOTEST	0	0.0124273	inf	0	1	1	no
XLOC_032597	XLOC_032597	2013-09-03	chr5:117952718-119966067	00PercentSerumFD2	10PercentSerumFD2	OK	54.3367	41.9034	-0.374857	-0.0591863	0.8943	0.990715	no
XLOC_015067	XLOC_015067	2013-09-04	chr19:8657918-10654660	00PercentSerumFD2	10PercentSerumFD2	NOTEST	0.20595	0.0293472	-2.811	0	1	1	no
XLOC_012271	XLOC_012271	2013-09-05	chr17:75995303-76240922	00PercentSerumFD2	10PercentSerumFD2	NOTEST	0.215027	0.11806	-0.864995	0	1	1	no
XLOC_042508	XLOC_042508	2013-09-06	chrUn_JH123243:159827-233422	00PercentSerumFD2	10PercentSerumFD2	OK	0.739188	1.14623	0.632887	0.497095	0.471	0.990715	no
XLOC_030777	XLOC_030777	2013-09-07	chr4:62908105-63400605	00PercentSerumFD2	10PercentSerumFD2	OK	0.597542	0.937035	0.649063	0.0728646	0.5602	0.990715	no
XLOC_030778	XLOC_030778	2013-09-07	chr4:62908105-63400605	00PercentSerumFD2	10PercentSerumFD2	OK	423.127	413.993	-0.031484	-0.124748	0.86025	0.990715	no
XLOC_030779	XLOC_030779	2013-09-07	chr4:62908105-63400605	00PercentSerumFD2	10PercentSerumFD2	OK	4.5114	4.43247	-0.0254652	-0.007925	0.9904	0.994836	no
XLOC_030780	XLOC_030780	2013-09-07	chr4:62908105-63400605	00PercentSerumFD2	10PercentSerumFD2	OK	1.85718	1.98914	0.099031	0.019596	0.9345	0.990715	no
XLOC_035520	XLOC_035520	2013-09-08	chr7:19879552-20359835	00PercentSerumFD2	10PercentSerumFD2	OK	13.0411	11.6261	-0.165701	-0.194795	0.7897	0.990715	no
XLOC_035521	XLOC_035521	2013-09-08	chr7:19879552-20359835	00PercentSerumFD2	10PercentSerumFD2	OK	22.6544	20.1515	-0.168903	-0.140065	0.8435	0.990715	no
XLOC_004042	XLOC_004042	2013-09-10	chr11:45935007-45992776	00PercentSerumFD2	10PercentSerumFD2	OK	61.0367	48.9004	-0.319831	-1.19688	0.08725	0.656896	no
XLOC_004538	XLOC_004538	2013-09-10	chr11:45935007-45992776	00PercentSerumFD2	10PercentSerumFD2	OK	0.653524	0.335709	-0.961027	-0.341589	0.6307	0.990715	no
XLOC_034404	XLOC_034404	2013-09-11	chr6:94479671-95332909	00PercentSerumFD2	10PercentSerumFD2	FAIL	0	0	0	0	1	1	no
XLOC_034405	XLOC_034405	2013-09-11	chr6:94479671-95332909	00PercentSerumFD2	10PercentSerumFD2	FAIL	0	0	0	0	1	1	no
XLOC_034406	XLOC_034406	2013-09-11	chr6:94479671-95332909	00PercentSerumFD2	10PercentSerumFD2	FAIL	0	0	0	0	1	1	no
XLOC_024130	XLOC_024130	2013-09-12	chr25:4461268-4473751	00PercentSerumFD2	10PercentSerumFD2	NOTEST	0	0	0	0	1	1	no
XLOC_024282	XLOC_024282	2013-09-14	chr25:29444175-29476189	00PercentSerumFD2	10PercentSerumFD2	NOTEST	0	0	0	0	1	1	no
XLOC_028223	XLOC_028223	2013-09-15	chr3:59897684-60345996	00PercentSerumFD2	10PercentSerumFD2	OK	196.927	178.154	-0.144538	-0.471633	0.544	0.990715	no
XLOC_028922	XLOC_028922	2013-09-15	chr3:59897684-60345996	00PercentSerumFD2	10PercentSerumFD2	OK	1.21313	1.05847	-0.196762	-0.0295496	0.57545	0.990715	no
XLOC_028923	XLOC_028923	2013-09-15	chr3:59897684-60345996	00PercentSerumFD2	10PercentSerumFD2	OK	131.682	123.812	-0.0889033	-0.153996	0.8485	0.990715	no
XLOC_000011	XLOC_000011	-	chr1:1093101-1114445	00PercentSerumFD2	10PercentSerumFD2	OK	4.2558	3.86393	-0.139364	-0.245433	0.72985	0.990715	no
XLOC_000025	XLOC_000025	-	chr1:3287162-3788705	00PercentSerumFD2	10PercentSerumFD2	NOTEST	0.174211	0.487452	1.48443	0	1	1	no
XLOC_000026	XLOC_000026	-	chr1:3287162-3788705	00PercentSerumFD2	10PercentSerumFD2	OK	3.74376	5.52472	0.561414	0.416027	0.5491	0.990715	no
XLOC_000027	XLOC_000027	-	chr1:3287162-3788705	00PercentSerumFD2	10PercentSerumFD2	OK	47.3161	63.434	0.422925	0.644013	0.3671	0.990715	no
XLOC_000035	XLOC_000035	-	chr1:6250083-6528708	00PercentSerumFD2	10PercentSerumFD2	OK	15.1887	8.80749	-0.786201	-0.537187	0.4972	0.990715	no
XLOC_000044	XLOC_000044	-	chr1:10132699-10413808	00PercentSerumFD2	10PercentSerumFD2	OK	1.53577	8.607	2.48655	2.27587	0.0106	0.159477	no
XLOC_000045	XLOC_000045	-	chr1:13579346-13776838	00PercentSerumFD2	10PercentSerumFD2	OK	21.7586	30.477	0.486138	1.1153	0.10955	0.73975	no
XLOC_000046	XLOC_000046	-	chr1:15303346-15318108	00PercentSerumFD2	10PercentSerumFD2	NOTEST	0.582622	0.136973	-2.08867	0	1	1	no
XLOC_000047	XLOC_000047	-	chr1:16636209-17037706	00PercentSerumFD2	10PercentSerumFD2	NOTEST	0.523823	0.387432	-0.435135	0	1	1	no
XLOC_000052	XLOC_000052	-	chr1:19536836-19628969	00PercentSerumFD2	10PercentSerumFD2	OK	5.7048	6.14075	0.10624	0.25762	0.79835	0.990715	no
XLOC_000059	XLOC_000059	-	chr1:29163589-29863344	00PercentSerumFD2	10PercentSerumFD2	OK	119.222	68.839	-0.792355	-0.541121	0.4323	0.990715	no
XLOC_000062	XLOC_000062	-	chr1:29163589-29863344	00PercentSerumFD2	10PercentSerumFD2	OK	4.43696	5.89228	0.409254	0.208058	0.77625	0.990715	no
XLOC_000063	XLOC_000063	-	chr1:35126563-35718545	00PercentSerumFD2	10PercentSerumFD2	OK	27.5923	7.36871	-2.16821	-1.02517	0.10515	0.725807	no
XLOC_000072	XLOC_000072	-	chr1:36337401-36552477	00PercentSerumFD2	10PercentSerumFD2	NOTEST	0.833393	0.1687	-2.30454	0	1	1	no
XLOC_000077	XLOC_000077	-	chr1:41471098-42042012	00PercentSerumFD2	10PercentSerumFD2	OK	253.44	352.932	0.477746	1.65947	0.06345	0.548986	no
XLOC_000078	XLOC_000078	-	chr1:41471098-42042012	00PercentSerumFD2	10PercentSerumFD2	OK	2.77968	0	#NAME?	#NAME?	0.2081	0.944191	no
XLOC_000080	XLOC_000080	-	chr1:42846473-43138102	00PercentSerumFD2	10PercentSerumFD2	OK	4.29178	3.20729	-0.420223	-0.522755	0.46025	0.990715	no
XLOC_000084	XLOC_000084	-	chr1:43790274-44344596	00PercentSerumFD2	10PercentSerumFD2	OK	8.13024	3.10768	-1.38746	-0.603164	0.68855	0.990715	no
XLOC_000094	XLOC_000094	-	chr1:44725480-45865234	00PercentSerumFD2	10PercentSerumFD2	OK	46.688	25.7133	-0.860536	-1.68948	0.01625	0.218254	no
XLOC_000101	XLOC_000101	-	chr1:46272552-46447290	00PercentSerumFD2	10PercentSerumFD2	OK	0.373113	0.750123	1.00751	0.905843	0.217	0.960706	no
XLOC_000104	XLOC_000104	-	chr1:46894892-47370476	00PercentSerumFD2	10PercentSerumFD2	OK	11.189	6.89049	-0.699405	-0.0880208	0.729	0.990715	no
XLOC_000120	XLOC_000120	-	chr1:54673573-54817658	00PercentSerumFD2	10PercentSerumFD2	OK	19.5483	25.6316	0.390883	0.483066	0.48345	0.990715	no
XLOC_000124	XLOC_000124	-	chr1:56535404-56681072	00PercentSerumFD2	10PercentSerumFD2	OK	63.5028	48.1448	-0.399441	-1.05328	0.1872	0.912078	no
XLOC_000125	XLOC_000125	-	chr1:56535404-56681072	00PercentSerumFD2	10PercentSerumFD2	OK	40.4155	46.3421	0.197415	0.458136	0.57355	0.990715	no
XLOC_000126	XLOC_000126	-	chr1:56535404-56681072	00PercentSerumFD2	10PercentSerumFD2	OK	25.6559	4.02989	-2.67048	-2.24793	0.41065	0.990715	no
XLOC_000128	XLOC_000128	-	chr1:57127589-57137079	00PercentSerumFD2	10PercentSerumFD2	OK	1.06865	1.57106	0.555949	0.597658	0.6505	0.990715	no
XLOC_000154	XLOC_000154	-	chr1:58854183-60557336	00PercentSerumFD2	10PercentSerumFD2	OK	3.9319	4.55327	0.211679	0.0505365	0.9442	0.990715	no
XLOC_000155	XLOC_000155	-	chr1:58854183-60557336	00PercentSerumFD2	10PercentSerumFD2	OK	2.3382	3.83755	0.714788	0.144745	0.84605	0.990715	no
XLOC_000169	XLOC_000169	-	chr1:64861405-66180047	00PercentSerumFD2	10PercentSerumFD2	OK	6.69129	2.21969	-1.59192	-0.179622	0.66235	0.990715	no
XLOC_000197	XLOC_000197	-	chr1:69398837-70596777	00PercentSerumFD2	10PercentSerumFD2	OK	16.0715	107.71	2.74458	1.21488	0.15795	0.863504	no
XLOC_000210	XLOC_000210	-	chr1:70898500-72965292	00PercentSerumFD2	10PercentSerumFD2	NOTEST	0.668174	0.174842	-1.93417	0	1	1	no
XLOC_000211	XLOC_000211	-	chr1:70898500-72965292	00PercentSerumFD2	10PercentSerumFD2	OK	0.523487	1.20259	1.19992	0.0869112	0.4312	0.990715	no
XLOC_000213	XLOC_000213	-	chr1:70898500-72965292	00PercentSerumFD2	10PercentSerumFD2	OK	3.35405	0.117611	-4.83381	-0.168337	0.4948	0.990715	no
XLOC_000214	XLOC_000214	-	chr1:70898500-72965292	00PercentSerumFD2	10PercentSerumFD2	OK	2.98447	3.59976	0.270429	0.0278546	0.71855	0.990715	no
XLOC_000250	XLOC_000250	-	chr1:81959298-82566152	00PercentSerumFD2	10PercentSerumFD2	OK	340.625	103.697	-1.71582	-2.00234	0.0123	0.177878	no
XLOC_000268	XLOC_000268	-	chr1:84230172-86012400	00PercentSerumFD2	10PercentSerumFD2	OK	2.94374	4.34326	0.561125	0.101267	0.8867	0.990715	no
XLOC_000270	XLOC_000270	-	chr1:84230172-86012400	00PercentSerumFD2	10PercentSerumFD2	OK	1.65047	1.56786	-0.0740778	-0.0114281	0.92045	0.990715	no
XLOC_000276	XLOC_000276	-	chr1:84230172-86012400	00PercentSerumFD2	10PercentSerumFD2	OK	0.972752	0.48931	-0.991323	-0.0612872	0.3255	0.990715	no
XLOC_000294	XLOC_000294	-	chr1:88780731-89671401	00PercentSerumFD2	10PercentSerumFD2	OK	17.0018	35.7756	1.07329	0.456981	0.5289	0.990715	no
XLOC_000295	XLOC_000295	-	chr1:88780731-89671401	00PercentSerumFD2	10PercentSerumFD2	OK	2.40067	1.69902	-0.498736	-0.143673	0.8642	0.990715	no
XLOC_000296	XLOC_000296	-	chr1:89677913-89707846	00PercentSerumFD2	10PercentSerumFD2	OK	1.48591	1.2772	-0.218355	-0.431054	0.52555	0.990715	no
XLOC_000300	XLOC_000300	-	chr1:93034031-94560737	00PercentSerumFD2	10PercentSerumFD2	OK	0.570665	0.693516	0.281283	0.0715931	0.9098	0.990715	no
XLOC_000310	XLOC_000310	-	chr1:96497497-97223319	00PercentSerumFD2	10PercentSerumFD2	OK	0.773828	0.998123	0.367204	0.0396774	0.6213	0.990715	no
XLOC_000313	XLOC_000313	-	chr1:97238108-98260137	00PercentSerumFD2	10PercentSerumFD2	OK	26.9613	10.5756	-1.35015	-1.23216	0.09455	0.685773	no
XLOC_000314	XLOC_000314	-	chr1:97238108-98260137	00PercentSerumFD2	10PercentSerumFD2	OK	6.10421	2.27871	-1.42158	-0.375515	0.6714	0.990715	no
XLOC_000315	XLOC_000315	-	chr1:97238108-98260137	00PercentSerumFD2	10PercentSerumFD2	OK	3.34827	1.42904	-1.22837	-0.416314	0.5987	0.990715	no
XLOC_000316	XLOC_000316	-	chr1:97238108-98260137	00PercentSerumFD2	10PercentSerumFD2	OK	1.74629	1.85379	0.0861853	0.0131601	0.7742	0.990715	no
XLOC_000317	XLOC_000317	-	chr1:97238108-98260137	00PercentSerumFD2	10PercentSerumFD2	OK	1.33897	0.373932	-1.84028	-0.239827	0.61015	0.990715	no
XLOC_000318	XLOC_000318	-	chr1:97238108-98260137	00PercentSerumFD2	10PercentSerumFD2	OK	2.72517	0.837399	-1.70236	-0.421784	0.6379	0.990715	no
XLOC_000320	XLOC_000320	-	chr1:97238108-98260137	00PercentSerumFD2	10PercentSerumFD2	OK	9.27838	2.78221	-1.73764	-0.749069	0.31415	0.990715	no
XLOC_000321	XLOC_000321	-	chr1:97238108-98260137	00PercentSerumFD2	10PercentSerumFD2	OK	4.72101	1.64946	-1.5171	-0.549624	0.47895	0.990715	no
XLOC_000328	XLOC_000328	-	chr1:99331536-99369466	00PercentSerumFD2	10PercentSerumFD2	OK	2.05788	1.06661	-0.948117	-1.47513	0.02315	0.284111	no
XLOC_000331	XLOC_000331	-	chr1:99805377-100132410	00PercentSerumFD2	10PercentSerumFD2	OK	10.2918	14.9298	0.5367	1.48398	0.06095	0.536393	no
XLOC_000338	XLOC_000338	-	chr1:105644640-105783599	00PercentSerumFD2	10PercentSerumFD2	OK	144.247	202.256	0.487635	1.78479	0.01035	0.156513	no
XLOC_000340	XLOC_000340	-	chr1:106015093-106335011	00PercentSerumFD2	10PercentSerumFD2	OK	1.08008	2.6377	1.28814	1.22992	0.09905	0.702945	no
XLOC_000344	XLOC_000344	-	chr1:107614575-108362111	00PercentSerumFD2	10PercentSerumFD2	OK	213.25	161.192	-0.403763	-0.885027	0.27165	0.990715	no
XLOC_000349	XLOC_000349	-	chr1:108524595-109298676	00PercentSerumFD2	10PercentSerumFD2	OK	1.63139	5.87411	1.84827	0.415655	0.51945	0.990715	no
XLOC_000350	XLOC_000350	-	chr1:108524595-109298676	00PercentSerumFD2	10PercentSerumFD2	OK	2.49331	3.76241	0.593596	0.429954	0.5493	0.990715	no
XLOC_000351	XLOC_000351	-	chr1:108524595-109298676	00PercentSerumFD2	10PercentSerumFD2	OK	1.3681	4.06482	1.57102	0.423	0.5676	0.990715	no
XLOC_000360	XLOC_000360	-	chr1:113219676-113439399	00PercentSerumFD2	10PercentSerumFD2	OK	1.62606	2.31926	0.512284	0.742461	0.3532	0.990715	no
XLOC_000362	XLOC_000362	-	chr1:113538666-113746294	00PercentSerumFD2	10PercentSerumFD2	OK	5.72088	4.49245	-0.348736	-0.364545	0.6183	0.990715	no
XLOC_000366	XLOC_000366	-	chr1:116899679-117141184	00PercentSerumFD2	10PercentSerumFD2	OK	3.80395	5.87732	0.62766	1.11623	0.46025	0.990715	no
XLOC_000368	XLOC_000368	-	chr1:116899679-117141184	00PercentSerumFD2	10PercentSerumFD2	OK	0.401823	1.84326	2.19763	1.57914	0.1197	0.769987	no
XLOC_000382	XLOC_000382	-	chr1:119682383-119684157	00PercentSerumFD2	10PercentSerumFD2	OK	1.18109	0.329179	-1.84318	-1.71217	0.0705	0.583209	no
XLOC_000393	XLOC_000393	-	chr1:121722768-121887863	00PercentSerumFD2	10PercentSerumFD2	OK	19.2878	53.8239	1.48056	0.993259	0.2079	0.943647	no
XLOC_000394	XLOC_000394	-	chr1:123810330-124030772	00PercentSerumFD2	10PercentSerumFD2	OK	28.3495	19.6745	-0.526995	-2.24253	0.1917	0.918723	no
XLOC_000400	XLOC_000400	-	chr1:126986563-126987903	00PercentSerumFD2	10PercentSerumFD2	OK	1.92032	0.31652	-2.60098	-2.10899	0.0704	0.58279	no
XLOC_000408	XLOC_000408	-	chr1:128577677-128698521	00PercentSerumFD2	10PercentSerumFD2	OK	14.1901	17.125	0.271222	0.605109	0.3736	0.990715	no
XLOC_000412	XLOC_000412	-	chr1:128924578-128925986	00PercentSerumFD2	10PercentSerumFD2	OK	1.3506	1.10536	-0.289075	-0.401319	0.58015	0.990715	no
XLOC_000416	XLOC_000416	-	chr1:128926107-130233629	00PercentSerumFD2	10PercentSerumFD2	OK	6.46277	3.19831	-1.26189	-0.286756	0.62475	0.990715	no
XLOC_000418	XLOC_000418	-	chr1:128926107-130233629	00PercentSerumFD2	10PercentSerumFD2	OK	914.084	882.423	-0.0583498	-0.134023	0.81775	0.990715	no
XLOC_000420	XLOC_000420	-	chr1:128926107-130233629	00PercentSerumFD2	10PercentSerumFD2	OK	12.5755	11.878	-0.23306	-0.00666956	0.4986	0.990715	no
XLOC_000426	XLOC_000426	-	chr1:132219706-132958196	00PercentSerumFD2	10PercentSerumFD2	OK	18.6357	20.8546	0.162301	0.164487	0.81605	0.990715	no
XLOC_000438	XLOC_000438	-	chr1:134168667-135132133	00PercentSerumFD2	10PercentSerumFD2	OK	19.1042	19.0839	-0.00153542	-0.00392223	0.9959	0.997448	no
XLOC_000439	XLOC_000439	-	chr1:134168667-135132133	00PercentSerumFD2	10PercentSerumFD2	OK	3.48723	2.84179	-0.295279	-0.0821129	0.907	0.990715	no
XLOC_000440	XLOC_000440	-	chr1:135191997-135500323	00PercentSerumFD2	10PercentSerumFD2	OK	4.00053	3.77407	-0.0840682	-0.118678	0.8645	0.990715	no
XLOC_000444	XLOC_000444	-	chr1:137067051-137527348	00PercentSerumFD2	10PercentSerumFD2	OK	82.0186	93.7011	0.192115	0.474596	0.497	0.990715	no
XLOC_000445	XLOC_000445	-	chr1:137067051-137527348	00PercentSerumFD2	10PercentSerumFD2	OK	148.144	164.848	0.154131	0.10702	0.87745	0.990715	no
XLOC_000460	XLOC_000460	-	chr1:141299374-141301171	00PercentSerumFD2	10PercentSerumFD2	OK	1.07424	0.897164	-0.259867	-0.344297	0.68475	0.990715	no
XLOC_000468	XLOC_000468	-	chr1:144222050-144812763	00PercentSerumFD2	10PercentSerumFD2	OK	19.5048	10.563	-0.884814	-0.258443	0.71125	0.990715	no
XLOC_000474	XLOC_000474	-	chr1:146141091-146227814	00PercentSerumFD2	10PercentSerumFD2	OK	1.38428	1.01183	-0.452164	-0.463965	0.6868	0.990715	no
XLOC_000492	XLOC_000492	-	chr1:148243268-148247402	00PercentSerumFD2	10PercentSerumFD2	OK	2.81066	1.24196	-1.1783	-0.953052	0.20495	0.938674	no
XLOC_000499	XLOC_000499	-	chr1:149337954-149341309	00PercentSerumFD2	10PercentSerumFD2	OK	2.51582	4.17889	0.732093	1.18517	0.30455	0.990715	no
XLOC_000501	XLOC_000501	-	chr1:149352296-149578755	00PercentSerumFD2	10PercentSerumFD2	OK	1.6515	2.98737	0.855096	0.849677	0.4288	0.990715	no
XLOC_000518	XLOC_000518	-	chr1:151868713-152227372	00PercentSerumFD2	10PercentSerumFD2	OK	3.9177	4.18337	0.0946595	0.0626555	0.95815	0.990715	no
XLOC_000519	XLOC_000519	-	chr1:151868713-152227372	00PercentSerumFD2	10PercentSerumFD2	OK	6.82255	3.33909	-1.03086	-0.72444	0.64775	0.990715	no
XLOC_000520	XLOC_000520	-	chr1:151868713-152227372	00PercentSerumFD2	10PercentSerumFD2	OK	4.42439	2.49607	-0.825822	-0.7123	0.35605	0.990715	no
XLOC_000521	XLOC_000521	-	chr1:151868713-152227372	00PercentSerumFD2	10PercentSerumFD2	OK	41.8891	24.9292	-0.74874	-1.5802	0.0382	0.399017	no
XLOC_000522	XLOC_000522	-	chr1:152227613-152467745	00PercentSerumFD2	10PercentSerumFD2	OK	13.1596	7.81552	-0.751703	-1.92808	0.00475	0.0853002	no
XLOC_000547	XLOC_000547	-	chr1:615063-884418	00PercentSerumFD2	10PercentSerumFD2	OK	20.7487	21.38	0.043244	0.0851929	0.91005	0.990715	no
XLOC_000548	XLOC_000548	-	chr1:888267-1063821	00PercentSerumFD2	10PercentSerumFD2	OK	17.8551	6.47471	-1.46345	-0.481785	0.51525	0.990715	no
XLOC_000550	XLOC_000550	-	chr1:1093101-1114445	00PercentSerumFD2	10PercentSerumFD2	OK	10.8826	26.0058	1.2568	2.42403	0.0501	0.477909	no
XLOC_000552	XLOC_000552	-	chr1:1125432-2014498	00PercentSerumFD2	10PercentSerumFD2	OK	9.75132	7.55906	-0.36739	-0.165282	0.8259	0.990715	no
XLOC_000563	XLOC_000563	-	chr1:3287162-3788705	00PercentSerumFD2	10PercentSerumFD2	OK	0.680456	1.25629	0.884592	0.227909	0.77675	0.990715	no
XLOC_000566	XLOC_000566	-	chr1:3287162-3788705	00PercentSerumFD2	10PercentSerumFD2	OK	4.30965	2.59507	-0.731797	-0.207145	0.78155	0.990715	no
XLOC_000568	XLOC_000568	-	chr1:5747996-6223147	00PercentSerumFD2	10PercentSerumFD2	OK	63.6193	34.4675	-0.884228	-1.54533	0.03325	0.365636	no
XLOC_000569	XLOC_000569	-	chr1:5747996-6223147	00PercentSerumFD2	10PercentSerumFD2	OK	2.67326	5.3368	0.997374	0.229285	0.72665	0.990715	no
XLOC_000570	XLOC_000570	-	chr1:5747996-6223147	00PercentSerumFD2	10PercentSerumFD2	OK	51.3032	43.0254	-0.253861	-0.826027	0.24515	0.98865	no
XLOC_000571	XLOC_000571	-	chr1:5747996-6223147	00PercentSerumFD2	10PercentSerumFD2	OK	10.9094	8.09492	-0.43049	-0.274494	0.6926	0.990715	no
XLOC_000572	XLOC_000572	-	chr1:5747996-6223147	00PercentSerumFD2	10PercentSerumFD2	OK	23.876	12.0237	-0.989676	-0.770587	0.2758	0.990715	no
XLOC_000584	XLOC_000584	-	chr1:10132699-10413808	00PercentSerumFD2	10PercentSerumFD2	OK	0.0986526	1.10983	3.49184	0.725526	0.4508	0.990715	no
XLOC_000585	XLOC_000585	-	chr1:13579346-13776838	00PercentSerumFD2	10PercentSerumFD2	OK	6.67541	4.67619	-0.513524	-0.5614	0.388	0.990715	no
XLOC_000586	XLOC_000586	-	chr1:14559179-14561974	00PercentSerumFD2	10PercentSerumFD2	OK	0.439907	0.50356	0.194965	0.234999	0.7464	0.990715	no
XLOC_000588	XLOC_000588	-	chr1:16636209-17037706	00PercentSerumFD2	10PercentSerumFD2	OK	8.8148	4.39856	-1.0029	-2.09683	0.0129	0.183632	no
XLOC_000592	XLOC_000592	-	chr1:18962199-19073726	00PercentSerumFD2	10PercentSerumFD2	OK	3.62182	4.238	0.226669	0.440948	0.5477	0.990715	no
XLOC_000598	XLOC_000598	-	chr1:20710380-21040917	00PercentSerumFD2	10PercentSerumFD2	OK	26.5408	20.5828	-0.366772	-1.34421	0.0501	0.477909	no
XLOC_000599	XLOC_000599	-	chr1:21746936-21930568	00PercentSerumFD2	10PercentSerumFD2	OK	0.878548	0.973613	0.148228	0.0506226	0.9476	0.990715	no
XLOC_000602	XLOC_000602	-	chr1:24256169-24308104	00PercentSerumFD2	10PercentSerumFD2	OK	2.54349	1.93291	-0.396039	-0.456285	0.7057	0.990715	no
XLOC_000603	XLOC_000603	-	chr1:24256169-24308104	00PercentSerumFD2	10PercentSerumFD2	OK	2.66743	1.50178	-0.828778	-1.87283	0.00755	0.123047	no
XLOC_000605	XLOC_000605	-	chr1:24889926-24890210	00PercentSerumFD2	10PercentSerumFD2	OK	4.44914	0.743293	-2.58152	-3.55422	0.14915	0.847152	no
XLOC_000608	XLOC_000608	-	chr1:28709858-28838140	00PercentSerumFD2	10PercentSerumFD2	OK	28.198	15.886	-0.827836	-4.7906	0.36575	0.990715	no
XLOC_000613	XLOC_000613	-	chr1:29163589-29863344	00PercentSerumFD2	10PercentSerumFD2	OK	1.68854	0.76284	-1.14632	-0.286605	0.7434	0.990715	no
XLOC_000614	XLOC_000614	-	chr1:29163589-29863344	00PercentSerumFD2	10PercentSerumFD2	OK	1.90829	1.8394	-0.0530457	-0.0282977	0.96995	0.991457	no
XLOC_000621	XLOC_000621	-	chr1:36337401-36552477	00PercentSerumFD2	10PercentSerumFD2	OK	2.60636	2.59611	-0.00568797	-0.00322094	0.9969	0.998027	no
XLOC_000623	XLOC_000623	-	chr1:36554739-36837405	00PercentSerumFD2	10PercentSerumFD2	OK	4.7441	2.81563	-0.752676	-1.05795	0.13375	0.80885	no
XLOC_000624	XLOC_000624	-	chr1:36554739-36837405	00PercentSerumFD2	10PercentSerumFD2	OK	122.213	129.574	0.0843786	0.133259	0.83485	0.990715	no
XLOC_000627	XLOC_000627	-	chr1:41471098-42042012	00PercentSerumFD2	10PercentSerumFD2	OK	1.86384	2.56309	0.459605	0.179417	0.83745	0.990715	no
XLOC_000637	XLOC_000637	-	chr1:46828238-46849782	00PercentSerumFD2	10PercentSerumFD2	OK	1.62002	1.14692	-0.498248	-0.653642	0.32765	0.990715	no
XLOC_000641	XLOC_000641	-	chr1:46894892-47370476	00PercentSerumFD2	10PercentSerumFD2	OK	1.84135	0.966617	-0.92975	-0.120832	0.7447	0.990715	no
XLOC_000648	XLOC_000648	-	chr1:51808936-51819539	00PercentSerumFD2	10PercentSerumFD2	OK	1.19911	2.86879	1.25849	1.84936	0.0324	0.359638	no
XLOC_000650	XLOC_000650	-	chr1:52287791-52292170	00PercentSerumFD2	10PercentSerumFD2	OK	0.210764	0.807128	1.93717	1.54717	0.06905	0.576473	no
XLOC_000654	XLOC_000654	-	chr1:54095927-54147235	00PercentSerumFD2	10PercentSerumFD2	OK	6.2279	7.97285	0.356349	0.133406	0.87605	0.990715	no
XLOC_000660	XLOC_000660	-	chr1:57071762-57072174	00PercentSerumFD2	10PercentSerumFD2	OK	1.32867	0.439605	-1.59571	-1.21195	0.2673	0.990715	no
XLOC_000661	XLOC_000661	-	chr1:57127589-57137079	00PercentSerumFD2	10PercentSerumFD2	OK	0.889375	1.0048	0.176048	0.178841	0.79865	0.990715	no
XLOC_000675	XLOC_000675	-	chr1:58744968-58770207	00PercentSerumFD2	10PercentSerumFD2	OK	1.37077	0.0564965	-4.60069	-1.93071	0.24925	0.988685	no
XLOC_000686	XLOC_000686	-	chr1:58854183-60557336	00PercentSerumFD2	10PercentSerumFD2	OK	80.893	32.1795	-1.32987	-0.580568	0.39985	0.990715	no
XLOC_000687	XLOC_000687	-	chr1:58854183-60557336	00PercentSerumFD2	10PercentSerumFD2	OK	2.36222	2.1917	-0.108097	-0.0245553	0.96565	0.990715	no
XLOC_000698	XLOC_000698	-	chr1:64861405-66180047	00PercentSerumFD2	10PercentSerumFD2	OK	1.4859	1.30363	-0.188806	-0.0239248	0.788	0.990715	no
XLOC_000707	XLOC_000707	-	chr1:66344732-66505798	00PercentSerumFD2	10PercentSerumFD2	OK	1.87774	1.08874	-0.786346	-0.488758	0.5631	0.990715	no
XLOC_000710	XLOC_000710	-	chr1:66522688-68461912	00PercentSerumFD2	10PercentSerumFD2	OK	0.70458	5.60574	2.99207	0.433285	0.454	0.990715	no
XLOC_000731	XLOC_000731	-	chr1:68506163-69283276	00PercentSerumFD2	10PercentSerumFD2	OK	23.1449	20.5539	-0.171282	-0.0513578	0.9252	0.990715	no
XLOC_000736	XLOC_000736	-	chr1:69398837-70596777	00PercentSerumFD2	10PercentSerumFD2	OK	9.14804	36.5233	1.99728	2.07113	0.00395	0.0736592	no
XLOC_000737	XLOC_000737	-	chr1:69398837-70596777	00PercentSerumFD2	10PercentSerumFD2	OK	20.537	93.9849	2.1942	1.85589	0.01725	0.227884	no
XLOC_000738	XLOC_000738	-	chr1:69398837-70596777	00PercentSerumFD2	10PercentSerumFD2	OK	2.9963	10.5213	1.81207	0.905542	0.20575	0.940029	no
XLOC_000739	XLOC_000739	-	chr1:69398837-70596777	00PercentSerumFD2	10PercentSerumFD2	OK	3.19073	4.75951	0.576926	0.247804	0.7337	0.990715	no
XLOC_000748	XLOC_000748	-	chr1:70898500-72965292	00PercentSerumFD2	10PercentSerumFD2	OK	6.11125	4.7501	-0.36351	-0.100152	0.9003	0.990715	no
XLOC_000750	XLOC_000750	-	chr1:70898500-72965292	00PercentSerumFD2	10PercentSerumFD2	OK	2.74025	4.70921	0.781178	0.157359	0.8464	0.990715	no
XLOC_000761	XLOC_000761	-	chr1:70898500-72965292	00PercentSerumFD2	10PercentSerumFD2	OK	0.654588	0.915876	0.484566	0.0380718	0.49375	0.990715	no
XLOC_000765	XLOC_000765	-	chr1:70898500-72965292	00PercentSerumFD2	10PercentSerumFD2	OK	54.3577	63.8122	0.231348	0.302924	0.66535	0.990715	no
XLOC_000766	XLOC_000766	-	chr1:70898500-72965292	00PercentSerumFD2	10PercentSerumFD2	OK	90.6684	47.1389	-0.943682	-0.31668	0.67635	0.990715	no
XLOC_000786	XLOC_000786	-	chr1:79823516-80893442	00PercentSerumFD2	10PercentSerumFD2	OK	22.6374	34.0309	0.33147	0.872314	0.47265	0.990715	no
XLOC_000787	XLOC_000787	-	chr1:79823516-80893442	00PercentSerumFD2	10PercentSerumFD2	OK	83.5848	113.093	0.106914	0.597952	0.82585	0.990715	no
XLOC_000794	XLOC_000794	-	chr1:81519507-81650779	00PercentSerumFD2	10PercentSerumFD2	OK	4.04285	4.02707	-0.00564046	-0.00610759	0.9959	0.997448	no
XLOC_000810	XLOC_000810	-	chr1:83249221-83947845	00PercentSerumFD2	10PercentSerumFD2	OK	17.2804	9.09621	-0.925798	-1.64274	0.01805	0.235641	no
XLOC_000814	XLOC_000814	-	chr1:84230172-86012400	00PercentSerumFD2	10PercentSerumFD2	OK	11.5984	20.39	0.813932	0.296614	0.6532	0.990715	no
XLOC_000815	XLOC_000815	-	chr1:84230172-86012400	00PercentSerumFD2	10PercentSerumFD2	OK	53.4939	110.829	1.05089	0.987204	0.1391	0.822917	no
XLOC_000816	XLOC_000816	-	chr1:84230172-86012400	00PercentSerumFD2	10PercentSerumFD2	OK	8.15451	16.362	1.00468	0.263326	0.70375	0.990715	no
XLOC_000823	XLOC_000823	-	chr1:84230172-86012400	00PercentSerumFD2	10PercentSerumFD2	OK	20.1812	20.0816	-0.00713264	-0.00133312	0.99525	0.997248	no
XLOC_000824	XLOC_000824	-	chr1:84230172-86012400	00PercentSerumFD2	10PercentSerumFD2	OK	8.13069	11.1376	0.453988	0.197979	0.7789	0.990715	no
XLOC_000825	XLOC_000825	-	chr1:84230172-86012400	00PercentSerumFD2	10PercentSerumFD2	OK	8.902	10.1068	0.183121	0.0410781	0.95055	0.990715	no
XLOC_000831	XLOC_000831	-	chr1:84230172-86012400	00PercentSerumFD2	10PercentSerumFD2	OK	38.2479	21.2027	-0.851133	-1.37661	0.0496	0.474967	no
XLOC_000843	XLOC_000843	-	chr1:89677913-89707846	00PercentSerumFD2	10PercentSerumFD2	OK	3.61987	3.2601	-0.151023	-0.220142	0.75455	0.990715	no
XLOC_000848	XLOC_000848	-	chr1:93034031-94560737	00PercentSerumFD2	10PercentSerumFD2	OK	198.034	276.806	0.483126	1.43637	0.033	0.364357	no
XLOC_000849	XLOC_000849	-	chr1:93034031-94560737	00PercentSerumFD2	10PercentSerumFD2	OK	20.6715	19.3928	-0.0921189	-0.0219467	0.96885	0.991168	no
XLOC_000859	XLOC_000859	-	chr1:97238108-98260137	00PercentSerumFD2	10PercentSerumFD2	OK	3.47541	2.15373	-0.690341	-0.271911	0.71415	0.990715	no
XLOC_000860	XLOC_000860	-	chr1:97238108-98260137	00PercentSerumFD2	10PercentSerumFD2	OK	5.17953	2.70621	-0.936546	-0.402001	0.62555	0.990715	no
XLOC_000861	XLOC_000861	-	chr1:97238108-98260137	00PercentSerumFD2	10PercentSerumFD2	OK	1.10511	1.12659	0.0277726	0.00636281	0.96505	0.990715	no
XLOC_000864	XLOC_000864	-	chr1:97238108-98260137	00PercentSerumFD2	10PercentSerumFD2	OK	16.9645	8.37885	-1.01769	-1.13709	0.10905	0.738061	no
XLOC_000870	XLOC_000870	-	chr1:98530816-99192465	00PercentSerumFD2	10PercentSerumFD2	OK	3.47631	1.90429	-0.868307	-0.239497	0.7489	0.990715	no
XLOC_000876	XLOC_000876	-	chr1:100176205-100182174	00PercentSerumFD2	10PercentSerumFD2	NOTEST	0.41556	0.382639	-0.119072	0	1	1	no
XLOC_000883	XLOC_000883	-	chr1:106015093-106335011	00PercentSerumFD2	10PercentSerumFD2	OK	22.2112	52.2942	1.23536	1.88283	0.0084	0.133342	no
XLOC_000886	XLOC_000886	-	chr1:107608647-107609578	00PercentSerumFD2	10PercentSerumFD2	OK	2.09832	1.03031	-1.02616	-1.20208	0.30825	0.990715	no
XLOC_000897	XLOC_000897	-	chr1:108524595-109298676	00PercentSerumFD2	10PercentSerumFD2	OK	1.8106	3.02313	0.739572	0.311932	0.66845	0.990715	no
XLOC_000898	XLOC_000898	-	chr1:108524595-109298676	00PercentSerumFD2	10PercentSerumFD2	OK	2.0334	3.59867	0.82357	0.541126	0.45975	0.990715	no
XLOC_000899	XLOC_000899	-	chr1:108524595-109298676	00PercentSerumFD2	10PercentSerumFD2	OK	2.48987	3.67368	0.561155	0.406955	0.55205	0.990715	no
XLOC_000914	XLOC_000914	-	chr1:113219676-113439399	00PercentSerumFD2	10PercentSerumFD2	OK	1.89806	0.89172	-1.08986	-0.746441	0.6578	0.990715	no
XLOC_000918	XLOC_000918	-	chr1:113967434-114524453	00PercentSerumFD2	10PercentSerumFD2	OK	1.41819	0.168486	-3.07335	-0.783095	0.28635	0.990715	no
XLOC_000920	XLOC_000920	-	chr1:113967434-114524453	00PercentSerumFD2	10PercentSerumFD2	OK	1.61405	24.0849	3.89937	3.07484	0.00745	0.121922	no
XLOC_000921	XLOC_000921	-	chr1:113967434-114524453	00PercentSerumFD2	10PercentSerumFD2	OK	0.152994	2.64952	4.11418	1.35256	0.21055	0.948739	no
XLOC_000948	XLOC_000948	-	chr1:121722768-121887863	00PercentSerumFD2	10PercentSerumFD2	OK	54.6761	63.2545	0.210257	0.407525	0.5697	0.990715	no
XLOC_000952	XLOC_000952	-	chr1:126020634-126083319	00PercentSerumFD2	10PercentSerumFD2	OK	16.7821	6.76418	-1.31094	-0.961093	0.16145	0.868296	no
XLOC_000968	XLOC_000968	-	chr1:128926107-130233629	00PercentSerumFD2	10PercentSerumFD2	OK	30.1599	26.0174	-0.208284	-0.313545	0.66245	0.990715	no
XLOC_000988	XLOC_000988	-	chr1:134168667-135132133	00PercentSerumFD2	10PercentSerumFD2	OK	1.83998	2.24777	0.288805	0.099764	0.9005	0.990715	no
XLOC_000990	XLOC_000990	-	chr1:134168667-135132133	00PercentSerumFD2	10PercentSerumFD2	OK	0.934728	0.616013	-0.601585	-0.0828019	0.7192	0.990715	no
XLOC_000993	XLOC_000993	-	chr1:135191997-135500323	00PercentSerumFD2	10PercentSerumFD2	OK	15.6932	12.2529	-0.357024	-0.76041	0.28585	0.990715	no
XLOC_000994	XLOC_000994	-	chr1:135191997-135500323	00PercentSerumFD2	10PercentSerumFD2	OK	10.7286	7.20065	-0.575262	-0.986948	0.1495	0.847386	no
XLOC_000995	XLOC_000995	-	chr1:135191997-135500323	00PercentSerumFD2	10PercentSerumFD2	OK	14.1296	9.19957	-0.619084	-1.34188	0.05305	0.493208	no
XLOC_000998	XLOC_000998	-	chr1:137067051-137527348	00PercentSerumFD2	10PercentSerumFD2	OK	188.439	89.5379	-1.07353	-1.85211	0.01035	0.156513	no
XLOC_000999	XLOC_000999	-	chr1:137067051-137527348	00PercentSerumFD2	10PercentSerumFD2	OK	1.45986	1.87364	0.360015	0.110358	0.893	0.990715	no
XLOC_001000	XLOC_001000	-	chr1:137067051-137527348	00PercentSerumFD2	10PercentSerumFD2	OK	2.70627	5.08541	0.910057	0.319836	0.69795	0.990715	no
XLOC_001015	XLOC_001015	-	chr1:140073275-140261202	00PercentSerumFD2	10PercentSerumFD2	OK	21.7698	12.71	-0.77636	-1.0041	0.1662	0.876676	no
XLOC_001018	XLOC_001018	-	chr1:141282477-141295461	00PercentSerumFD2	10PercentSerumFD2	OK	0.778337	0.575442	-0.435724	-0.452094	0.5218	0.990715	no
XLOC_001027	XLOC_001027	-	chr1:144222050-144812763	00PercentSerumFD2	10PercentSerumFD2	NOTEST	1.07356	0	#NAME?	0	1	1	no
XLOC_001041	XLOC_001041	-	chr1:146141091-146227814	00PercentSerumFD2	10PercentSerumFD2	OK	1.34791	0.964316	-0.483147	-0.505013	0.4746	0.990715	no
XLOC_001045	XLOC_001045	-	chr1:146762177-146765732	00PercentSerumFD2	10PercentSerumFD2	OK	6.0364	2.82007	-1.09796	-2.95408	0.00615	0.104559	no
XLOC_001060	XLOC_001060	-	chr1:148074454-148076829	00PercentSerumFD2	10PercentSerumFD2	OK	10.8482	20.0468	0.885919	1.70098	0.01505	0.206681	no
XLOC_001061	XLOC_001061	-	chr1:148077576-148080351	00PercentSerumFD2	10PercentSerumFD2	OK	0.576181	1.79219	1.63713	1.65502	0.03035	0.344768	no
XLOC_001069	XLOC_001069	-	chr1:149352296-149578755	00PercentSerumFD2	10PercentSerumFD2	OK	1.79026	6.0941	1.76724	1.9461	0.0801	0.626772	no
XLOC_001070	XLOC_001070	-	chr1:149352296-149578755	00PercentSerumFD2	10PercentSerumFD2	NOTEST	0.249424	0	#NAME?	0	1	1	no
XLOC_001083	XLOC_001083	-	chr1:152644209-152923405	00PercentSerumFD2	10PercentSerumFD2	OK	4.76913	4.91287	0.042841	0.0553444	0.9465	0.990715	no
XLOC_001084	XLOC_001084	-	chr1:152644209-152923405	00PercentSerumFD2	10PercentSerumFD2	OK	0.611511	1.53508	1.32786	0.769998	0.4521	0.990715	no
XLOC_001094	XLOC_001094	-	chr1:157207305-157348710	00PercentSerumFD2	10PercentSerumFD2	OK	3.22704	0.709502	-2.18533	-1.9904	0.24615	0.988685	no
XLOC_001103	XLOC_001103	-	chr1:105916-472274	00PercentSerumFD2	10PercentSerumFD2	OK	1.05193	1.07284	0.0283915	0.0105931	0.9778	0.992506	no
XLOC_001104	XLOC_001104	-	chr1:105916-472274	00PercentSerumFD2	10PercentSerumFD2	OK	0.737303	0.550204	-0.422291	-0.112382	0.84465	0.990715	no
XLOC_001105	XLOC_001105	-	chr1:105916-472274	00PercentSerumFD2	10PercentSerumFD2	OK	22.4734	22.2568	-0.0139715	-0.0268851	0.97455	0.991924	no
XLOC_001106	XLOC_001106	-	chr1:105916-472274	00PercentSerumFD2	10PercentSerumFD2	OK	2.44753	1.9569	-0.322757	-0.132562	0.88565	0.990715	no
XLOC_001107	XLOC_001107	-	chr1:615063-884418	00PercentSerumFD2	10PercentSerumFD2	OK	1.09769	0.234624	-2.22605	-0.368852	0.5105	0.990715	no
XLOC_001108	XLOC_001108	-	chr1:615063-884418	00PercentSerumFD2	10PercentSerumFD2	OK	1.18924	0.098987	-3.58666	-0.321448	0.4551	0.990715	no
XLOC_001109	XLOC_001109	-	chr1:615063-884418	00PercentSerumFD2	10PercentSerumFD2	NOTEST	0.273017	0.537937	0.978444	0	1	1	no
XLOC_001110	XLOC_001110	-	chr1:888267-1063821	00PercentSerumFD2	10PercentSerumFD2	OK	1.33498	2.23628	0.744278	0.10139	0.74265	0.990715	no
XLOC_001111	XLOC_001111	-	chr1:888267-1063821	00PercentSerumFD2	10PercentSerumFD2	OK	0.311031	1.90955	2.6181	0.2263	0.4423	0.990715	no
XLOC_001112	XLOC_001112	-	chr1:888267-1063821	00PercentSerumFD2	10PercentSerumFD2	OK	0.369927	0.560098	0.598441	0.0606103	0.5369	0.990715	no
XLOC_001113	XLOC_001113	-	chr1:888267-1063821	00PercentSerumFD2	10PercentSerumFD2	OK	0.562862	0.79821	0.503988	0.0524294	0.5395	0.990715	no
XLOC_001114	XLOC_001114	-	chr1:888267-1063821	00PercentSerumFD2	10PercentSerumFD2	OK	1.69316	1.25276	-0.434613	-0.0725673	0.85305	0.990715	no
XLOC_001115	XLOC_001115	-	chr1:888267-1063821	00PercentSerumFD2	10PercentSerumFD2	OK	0.974291	2.67248	1.45575	0.128837	0.50035	0.990715	no
XLOC_001116	XLOC_001116	-	chr1:888267-1063821	00PercentSerumFD2	10PercentSerumFD2	OK	0.789767	1.15934	0.553809	0.125953	0.87695	0.990715	no
XLOC_001117	XLOC_001117	-	chr1:888267-1063821	00PercentSerumFD2	10PercentSerumFD2	NOTEST	0.402799	0.380934	-0.0805182	0	1	1	no
XLOC_001118	XLOC_001118	-	chr1:888267-1063821	00PercentSerumFD2	10PercentSerumFD2	OK	1.1773	1.55205	0.398687	0.0443123	0.62915	0.990715	no
XLOC_001119	XLOC_001119	-	chr1:888267-1063821	00PercentSerumFD2	10PercentSerumFD2	OK	0.475021	0.82123	0.789797	0.0916039	0.63205	0.990715	no
XLOC_001120	XLOC_001120	-	chr1:888267-1063821	00PercentSerumFD2	10PercentSerumFD2	OK	0.93153	1.39203	0.579518	0.143854	0.86065	0.990715	no
XLOC_001121	XLOC_001121	-	chr1:1125432-2014498	00PercentSerumFD2	10PercentSerumFD2	OK	3.63228	2.87651	-0.336557	-0.0787195	0.91525	0.990715	no
XLOC_001122	XLOC_001122	-	chr1:1125432-2014498	00PercentSerumFD2	10PercentSerumFD2	OK	0.881235	0.907551	0.0424527	0.0051154	0.65295	0.990715	no
XLOC_001123	XLOC_001123	-	chr1:2035611-2036185	00PercentSerumFD2	10PercentSerumFD2	OK	1.08456	0.276852	-1.96992	-1.42007	0.2139	0.955097	no
XLOC_001124	XLOC_001124	-	chr1:2303072-2303941	00PercentSerumFD2	10PercentSerumFD2	OK	0.173378	0.854853	2.30176	1.49393	0.15035	0.848797	no
XLOC_001125	XLOC_001125	-	chr1:2334775-2335811	00PercentSerumFD2	10PercentSerumFD2	OK	0.163705	0.669172	2.03128	1.3581	0.1464	0.841925	no
XLOC_001126	XLOC_001126	-	chr1:2838652-2882875	00PercentSerumFD2	10PercentSerumFD2	OK	1.67249	3.77829	1.17574	0.68371	0.60095	0.990715	no
XLOC_001128	XLOC_001128	-	chr1:2889312-2890386	00PercentSerumFD2	10PercentSerumFD2	OK	1.60462	3.46029	1.10866	1.97909	0.02705	0.318302	no
XLOC_001129	XLOC_001129	-	chr1:2890602-2891331	00PercentSerumFD2	10PercentSerumFD2	OK	0.210833	0.786534	1.89941	1.3931	0.1778	0.899678	no
XLOC_001130	XLOC_001130	-	chr1:2893608-2894955	00PercentSerumFD2	10PercentSerumFD2	OK	0.473757	0.842557	0.830629	0.88089	0.28185	0.990715	no
XLOC_001131	XLOC_001131	-	chr1:3287162-3788705	00PercentSerumFD2	10PercentSerumFD2	OK	0.475892	1.03422	1.11984	0.304843	0.7025	0.990715	no
XLOC_001132	XLOC_001132	-	chr1:3287162-3788705	00PercentSerumFD2	10PercentSerumFD2	OK	1.62597	1.6531	0.0238702	0.00918442	0.9861	0.993196	no
XLOC_001133	XLOC_001133	-	chr1:3287162-3788705	00PercentSerumFD2	10PercentSerumFD2	OK	0.460151	1.0679	1.21459	0.251947	0.71835	0.990715	no
XLOC_001134	XLOC_001134	-	chr1:3287162-3788705	00PercentSerumFD2	10PercentSerumFD2	OK	1.25558	4.13359	1.71905	0.372213	0.60875	0.990715	no
XLOC_001135	XLOC_001135	-	chr1:3287162-3788705	00PercentSerumFD2	10PercentSerumFD2	OK	0.745257	1.13313	0.604506	0.148962	0.83815	0.990715	no
XLOC_001136	XLOC_001136	-	chr1:3287162-3788705	00PercentSerumFD2	10PercentSerumFD2	OK	0.847081	1.38699	0.711381	0.26261	0.737	0.990715	no
XLOC_001137	XLOC_001137	-	chr1:3287162-3788705	00PercentSerumFD2	10PercentSerumFD2	OK	0.242734	0.790066	1.7026	0.412094	0.60715	0.990715	no
XLOC_001138	XLOC_001138	-	chr1:3287162-3788705	00PercentSerumFD2	10PercentSerumFD2	OK	0.901281	1.53091	0.764341	0.161269	0.8054	0.990715	no
XLOC_001139	XLOC_001139	-	chr1:3287162-3788705	00PercentSerumFD2	10PercentSerumFD2	OK	0.869032	1.15325	0.408222	0.0954413	0.83	0.990715	no
XLOC_001140	XLOC_001140	-	chr1:3287162-3788705	00PercentSerumFD2	10PercentSerumFD2	OK	1.4063	1.92995	0.456651	0.171065	0.82845	0.990715	no
XLOC_001141	XLOC_001141	-	chr1:3287162-3788705	00PercentSerumFD2	10PercentSerumFD2	OK	0.690092	1.69463	1.29611	0.482019	0.54205	0.990715	no
XLOC_001142	XLOC_001142	-	chr1:3287162-3788705	00PercentSerumFD2	10PercentSerumFD2	OK	1.42036	1.70473	0.263284	0.0545128	0.852	0.990715	no
XLOC_001143	XLOC_001143	-	chr1:3287162-3788705	00PercentSerumFD2	10PercentSerumFD2	OK	0.23145	1.01198	2.12841	0.386319	0.54415	0.990715	no
XLOC_001144	XLOC_001144	-	chr1:3287162-3788705	00PercentSerumFD2	10PercentSerumFD2	OK	0.541729	0.876189	0.693672	0.107276	0.74365	0.990715	no
[truncated: 42,412 more rows]

## Sheet: FD2MinDiffExp
test_id	gene_id	gene	locus	sample_1	sample_2	status	value_1	value_2	log2(fold_change)	test_stat	p_value	q_value	significant
XLOC_013389	XLOC_013389	2013-03-11	chr20:60352656-60904489	000nMDex000ngpermLBMP2FD2	100nMDex100ngpermLBMP2FD2	OK	37.0129	7.75696	-2.25447	-3.18045	5e-05	0.00150529	yes
XLOC_029529	XLOC_029529	2013-09-06	chrUn_JH123243:159675-233422	000nMDex000ngpermLBMP2FD2	100nMDex100ngpermLBMP2FD2	OK	18.8986	7.18315	-1.39559	-3.64745	5e-05	0.00150529	yes
XLOC_000057	XLOC_000057	-	chr1:36680668-36827916	000nMDex000ngpermLBMP2FD2	100nMDex100ngpermLBMP2FD2	OK	85.9602	197.363	1.19911	2.48888	0.00065	0.0140867	yes
XLOC_000362	XLOC_000362	-	chr1:146141017-146245506	000nMDex000ngpermLBMP2FD2	100nMDex100ngpermLBMP2FD2	OK	1.55333	6.30408	2.02092	3.09937	5e-05	0.00150529	yes
XLOC_000454	XLOC_000454	-	chr1:5748110-5973252	000nMDex000ngpermLBMP2FD2	100nMDex100ngpermLBMP2FD2	OK	56.4357	115.329	1.03107	2.87552	5e-05	0.00150529	yes
XLOC_000460	XLOC_000460	-	chr1:15029538-15332381	000nMDex000ngpermLBMP2FD2	100nMDex100ngpermLBMP2FD2	OK	10.1942	4.5345	-1.16873	-2.25291	0.00125	0.0242729	yes
XLOC_000515	XLOC_000515	-	chr1:53435392-53851071	000nMDex000ngpermLBMP2FD2	100nMDex100ngpermLBMP2FD2	OK	49.9101	22.8076	-1.12982	-2.93406	0.00215	0.0385259	yes
XLOC_000672	XLOC_000672	-	chr1:93035036-93876009	000nMDex000ngpermLBMP2FD2	100nMDex100ngpermLBMP2FD2	OK	17.9403	4.03064	-2.15412	-3.8196	5e-05	0.00150529	yes
XLOC_000717	XLOC_000717	-	chr1:112115612-112246363	000nMDex000ngpermLBMP2FD2	100nMDex100ngpermLBMP2FD2	OK	0.993098	6.20317	2.643	4.47979	5e-05	0.00150529	yes
XLOC_000726	XLOC_000726	-	chr1:114523086-114525381	000nMDex000ngpermLBMP2FD2	100nMDex100ngpermLBMP2FD2	OK	26.5431	0.845967	-4.97159	-7.85519	5e-05	0.00150529	yes
XLOC_000893	XLOC_000893	-	chr1:5993669-5994160	000nMDex000ngpermLBMP2FD2	100nMDex100ngpermLBMP2FD2	OK	0	1.57281	inf	#NAME?	0.0002	0.00519652	yes
XLOC_000927	XLOC_000927	-	chr1:22315376-22315701	000nMDex000ngpermLBMP2FD2	100nMDex100ngpermLBMP2FD2	OK	2.49002	0	#NAME?	#NAME?	0.00105	0.0210564	yes
XLOC_000970	XLOC_000970	-	chr1:51963353-51963880	000nMDex000ngpermLBMP2FD2	100nMDex100ngpermLBMP2FD2	OK	2.15793	0	#NAME?	#NAME?	5e-05	0.00150529	yes
XLOC_001051	XLOC_001051	-	chr1:74063571-74064787	000nMDex000ngpermLBMP2FD2	100nMDex100ngpermLBMP2FD2	OK	30.2157	2.18811	-3.78754	-7.43413	5e-05	0.00150529	yes
XLOC_001056	XLOC_001056	-	chr1:78027361-78029989	000nMDex000ngpermLBMP2FD2	100nMDex100ngpermLBMP2FD2	OK	6.2677	18.4592	1.55833	4.3015	5e-05	0.00150529	yes
XLOC_001198	XLOC_001198	-	chr1:114530406-114530948	000nMDex000ngpermLBMP2FD2	100nMDex100ngpermLBMP2FD2	OK	2.54705	0	#NAME?	#NAME?	5e-05	0.00150529	yes
XLOC_001201	XLOC_001201	-	chr1:114535531-114535921	000nMDex000ngpermLBMP2FD2	100nMDex100ngpermLBMP2FD2	OK	2.28767	0	#NAME?	#NAME?	0.0002	0.00519652	yes
XLOC_001202	XLOC_001202	-	chr1:114536068-114536588	000nMDex000ngpermLBMP2FD2	100nMDex100ngpermLBMP2FD2	OK	1.58815	0	#NAME?	#NAME?	5e-05	0.00150529	yes
XLOC_001203	XLOC_001203	-	chr1:114537651-114538818	000nMDex000ngpermLBMP2FD2	100nMDex100ngpermLBMP2FD2	OK	1.0307	0	#NAME?	#NAME?	5e-05	0.00150529	yes
XLOC_001204	XLOC_001204	-	chr1:114548453-114549076	000nMDex000ngpermLBMP2FD2	100nMDex100ngpermLBMP2FD2	OK	2.53691	0	#NAME?	#NAME?	5e-05	0.00150529	yes
XLOC_001348	XLOC_001348	-	chr10:8128033-8207557	000nMDex000ngpermLBMP2FD2	100nMDex100ngpermLBMP2FD2	OK	32.0781	2.48879	-3.68807	-5.03089	5e-05	0.00150529	yes
XLOC_001356	XLOC_001356	-	chr10:10264108-10311573	000nMDex000ngpermLBMP2FD2	100nMDex100ngpermLBMP2FD2	OK	3.22042	0.967284	-1.73524	-3.07643	0.00025	0.00624451	yes
XLOC_001357	XLOC_001357	-	chr10:10312687-10334105	000nMDex000ngpermLBMP2FD2	100nMDex100ngpermLBMP2FD2	OK	3.04483	0.877611	-1.79471	-2.77948	5e-05	0.00150529	yes
XLOC_001385	XLOC_001385	-	chr10:16464616-16468378	000nMDex000ngpermLBMP2FD2	100nMDex100ngpermLBMP2FD2	OK	0	2.14422	inf	#NAME?	0.0003	0.00728041	yes
XLOC_001476	XLOC_001476	-	chr10:28875725-29063999	000nMDex000ngpermLBMP2FD2	100nMDex100ngpermLBMP2FD2	OK	44.4229	82.4705	0.892576	2.43536	0.0006	0.0130981	yes
XLOC_001481	XLOC_001481	-	chr10:29102833-29640977	000nMDex000ngpermLBMP2FD2	100nMDex100ngpermLBMP2FD2	OK	341.965	34.9067	-3.29227	-3.51511	5e-05	0.00150529	yes
XLOC_001587	XLOC_001587	-	chr10:54951213-55255625	000nMDex000ngpermLBMP2FD2	100nMDex100ngpermLBMP2FD2	OK	11.8282	29.2632	1.30686	2.74715	5e-05	0.00150529	yes
XLOC_001610	XLOC_001610	-	chr10:60263803-60309834	000nMDex000ngpermLBMP2FD2	100nMDex100ngpermLBMP2FD2	OK	2.48491	10.2811	2.04873	4.15325	5e-05	0.00150529	yes
XLOC_001626	XLOC_001626	-	chr10:62318317-62320749	000nMDex000ngpermLBMP2FD2	100nMDex100ngpermLBMP2FD2	OK	3.7059	11.2781	1.60563	3.7095	5e-05	0.00150529	yes
XLOC_001825	XLOC_001825	-	chr10:10831221-10937258	000nMDex000ngpermLBMP2FD2	100nMDex100ngpermLBMP2FD2	OK	4.32199	11.4915	1.4108	3.49187	0.0001	0.0028222	yes
XLOC_001826	XLOC_001826	-	chr10:10982142-11038356	000nMDex000ngpermLBMP2FD2	100nMDex100ngpermLBMP2FD2	OK	8.18266	36.2117	2.14581	4.96469	5e-05	0.00150529	yes
XLOC_002036	XLOC_002036	-	chr10:59422944-59578762	000nMDex000ngpermLBMP2FD2	100nMDex100ngpermLBMP2FD2	OK	10.4878	3.36315	-1.64083	-3.97346	5e-05	0.00150529	yes
XLOC_002100	XLOC_002100	-	chr10:74523698-74529345	000nMDex000ngpermLBMP2FD2	100nMDex100ngpermLBMP2FD2	OK	18.4045	10.0212	-0.876997	-2.62214	0.00035	0.00826719	yes
XLOC_002234	XLOC_002234	-	chr10:8104520-8104904	000nMDex000ngpermLBMP2FD2	100nMDex100ngpermLBMP2FD2	OK	3.22256	0	#NAME?	#NAME?	5e-05	0.00150529	yes
XLOC_002235	XLOC_002235	-	chr10:8113512-8114199	000nMDex000ngpermLBMP2FD2	100nMDex100ngpermLBMP2FD2	OK	2.31279	0	#NAME?	#NAME?	5e-05	0.00150529	yes
XLOC_002236	XLOC_002236	-	chr10:8126484-8127377	000nMDex000ngpermLBMP2FD2	100nMDex100ngpermLBMP2FD2	OK	4.30775	0	#NAME?	#NAME?	5e-05	0.00150529	yes
XLOC_002244	XLOC_002244	-	chr10:10311627-10312566	000nMDex000ngpermLBMP2FD2	100nMDex100ngpermLBMP2FD2	OK	7.31717	1.94095	-1.91452	-3.13814	0.002	0.0362731	yes
XLOC_002248	XLOC_002248	-	chr10:10828380-10830782	000nMDex000ngpermLBMP2FD2	100nMDex100ngpermLBMP2FD2	OK	3.03598	9.12215	1.58721	3.69803	0.0001	0.0028222	yes
XLOC_002262	XLOC_002262	-	chr10:15796534-15796942	000nMDex000ngpermLBMP2FD2	100nMDex100ngpermLBMP2FD2	OK	2.68409	0	#NAME?	#NAME?	0.0001	0.0028222	yes
XLOC_002278	XLOC_002278	-	chr10:21580085-21580726	000nMDex000ngpermLBMP2FD2	100nMDex100ngpermLBMP2FD2	OK	1.95527	0	#NAME?	#NAME?	5e-05	0.00150529	yes
XLOC_002292	XLOC_002292	-	chr10:23166013-23166215	000nMDex000ngpermLBMP2FD2	100nMDex100ngpermLBMP2FD2	OK	10.4698	98.1897	3.22933	11.2278	0.00165	0.0308378	yes
XLOC_002349	XLOC_002349	-	chr10:34114641-34115114	000nMDex000ngpermLBMP2FD2	100nMDex100ngpermLBMP2FD2	OK	1.62601	0	#NAME?	#NAME?	0.0003	0.00728041	yes
XLOC_002353	XLOC_002353	-	chr10:34198753-34199754	000nMDex000ngpermLBMP2FD2	100nMDex100ngpermLBMP2FD2	OK	1.78904	0	#NAME?	#NAME?	5e-05	0.00150529	yes
XLOC_002354	XLOC_002354	-	chr10:34202469-34203148	000nMDex000ngpermLBMP2FD2	100nMDex100ngpermLBMP2FD2	OK	2.96983	0	#NAME?	#NAME?	5e-05	0.00150529	yes
XLOC_002355	XLOC_002355	-	chr10:34203867-34205096	000nMDex000ngpermLBMP2FD2	100nMDex100ngpermLBMP2FD2	OK	2.3566	0	#NAME?	#NAME?	5e-05	0.00150529	yes
XLOC_002363	XLOC_002363	-	chr10:34318774-34319298	000nMDex000ngpermLBMP2FD2	100nMDex100ngpermLBMP2FD2	OK	1.60901	0	#NAME?	#NAME?	5e-05	0.00150529	yes
XLOC_002364	XLOC_002364	-	chr10:34319373-34320207	000nMDex000ngpermLBMP2FD2	100nMDex100ngpermLBMP2FD2	OK	1.19569	0	#NAME?	#NAME?	5e-05	0.00150529	yes
XLOC_002367	XLOC_002367	-	chr10:34646369-34647146	000nMDex000ngpermLBMP2FD2	100nMDex100ngpermLBMP2FD2	OK	1.14094	0	#NAME?	#NAME?	5e-05	0.00150529	yes
XLOC_002368	XLOC_002368	-	chr10:34656456-34657089	000nMDex000ngpermLBMP2FD2	100nMDex100ngpermLBMP2FD2	OK	2.39787	0	#NAME?	#NAME?	5e-05	0.00150529	yes
XLOC_002405	XLOC_002405	-	chr10:42644290-42647803	000nMDex000ngpermLBMP2FD2	100nMDex100ngpermLBMP2FD2	OK	11.6049	25.7952	1.15237	3.49532	5e-05	0.00150529	yes
XLOC_002422	XLOC_002422	-	chr10:49982437-49982919	000nMDex000ngpermLBMP2FD2	100nMDex100ngpermLBMP2FD2	OK	0	1.49272	inf	#NAME?	0.0005	0.0112542	yes
XLOC_002484	XLOC_002484	-	chr10:62316843-62318187	000nMDex000ngpermLBMP2FD2	100nMDex100ngpermLBMP2FD2	OK	2.88321	11.7541	2.02741	4.19857	5e-05	0.00150529	yes
XLOC_002491	XLOC_002491	-	chr10:66588768-66607194	000nMDex000ngpermLBMP2FD2	100nMDex100ngpermLBMP2FD2	OK	6.18695	0.922028	-2.74635	-3.16763	0.00075	0.0158655	yes
XLOC_002516	XLOC_002516	-	chr10:73599017-73599841	000nMDex000ngpermLBMP2FD2	100nMDex100ngpermLBMP2FD2	OK	2.87976	0	#NAME?	#NAME?	5e-05	0.00150529	yes
XLOC_002533	XLOC_002533	-	chr10:77391037-77391753	000nMDex000ngpermLBMP2FD2	100nMDex100ngpermLBMP2FD2	OK	0	1.57142	inf	#NAME?	5e-05	0.00150529	yes
XLOC_002573	XLOC_002573	-	chr10:84283675-84284585	000nMDex000ngpermLBMP2FD2	100nMDex100ngpermLBMP2FD2	OK	0	1.15579	inf	#NAME?	5e-05	0.00150529	yes
XLOC_002610	XLOC_002610	-	chr10:90390938-90391330	000nMDex000ngpermLBMP2FD2	100nMDex100ngpermLBMP2FD2	OK	2.72594	0	#NAME?	#NAME?	0.0001	0.0028222	yes
XLOC_002682	XLOC_002682	-	chr11:7498839-7541204	000nMDex000ngpermLBMP2FD2	100nMDex100ngpermLBMP2FD2	OK	17.6805	0.430698	-5.35934	-4.28851	0.00265	0.0460026	yes
XLOC_002687	XLOC_002687	-	chr11:9767570-9994491	000nMDex000ngpermLBMP2FD2	100nMDex100ngpermLBMP2FD2	OK	10.0739	20.505	1.02536	2.81937	5e-05	0.00150529	yes
XLOC_002720	XLOC_002720	-	chr11:15618415-15658217	000nMDex000ngpermLBMP2FD2	100nMDex100ngpermLBMP2FD2	OK	9.78653	5.60474	-0.804149	-2.26197	0.00105	0.0210564	yes
XLOC_002742	XLOC_002742	-	chr11:27399278-27407845	000nMDex000ngpermLBMP2FD2	100nMDex100ngpermLBMP2FD2	OK	9.80066	3.71295	-1.40031	-3.10593	5e-05	0.00150529	yes
XLOC_002814	XLOC_002814	-	chr11:50891822-50899893	000nMDex000ngpermLBMP2FD2	100nMDex100ngpermLBMP2FD2	OK	0	1.85066	inf	#NAME?	5e-05	0.00150529	yes
XLOC_002943	XLOC_002943	-	chr11:91121332-91126637	000nMDex000ngpermLBMP2FD2	100nMDex100ngpermLBMP2FD2	OK	2.42832	0	#NAME?	#NAME?	5e-05	0.00150529	yes
XLOC_003101	XLOC_003101	-	chr11:6439263-6595025	000nMDex000ngpermLBMP2FD2	100nMDex100ngpermLBMP2FD2	OK	57.3006	9.40792	-2.6066	-6.6633	5e-05	0.00150529	yes
XLOC_003104	XLOC_003104	-	chr11:7498839-7541204	000nMDex000ngpermLBMP2FD2	100nMDex100ngpermLBMP2FD2	OK	96.9337	3.17036	-4.93428	-5.91704	5e-05	0.00150529	yes
XLOC_003493	XLOC_003493	-	chr11:108629653-108673770	000nMDex000ngpermLBMP2FD2	100nMDex100ngpermLBMP2FD2	OK	58.5234	236.046	2.01198	8.67903	5e-05	0.00150529	yes
XLOC_003600	XLOC_003600	-	chr11:25952034-25952482	000nMDex000ngpermLBMP2FD2	100nMDex100ngpermLBMP2FD2	OK	2.21725	0	#NAME?	#NAME?	5e-05	0.00150529	yes
XLOC_003738	XLOC_003738	-	chr11:73995539-73996058	000nMDex000ngpermLBMP2FD2	100nMDex100ngpermLBMP2FD2	OK	1.70427	0	#NAME?	#NAME?	5e-05	0.00150529	yes
XLOC_003854	XLOC_003854	-	chr11:108335346-108335796	000nMDex000ngpermLBMP2FD2	100nMDex100ngpermLBMP2FD2	OK	0	1.38859	inf	#NAME?	0.0013	0.0251214	yes
XLOC_003957	XLOC_003957	-	chr12:34361807-34427838	000nMDex000ngpermLBMP2FD2	100nMDex100ngpermLBMP2FD2	OK	36.5316	3.02868	-3.59238	-7.11043	5e-05	0.00150529	yes
XLOC_003958	XLOC_003958	-	chr12:34430414-34432896	000nMDex000ngpermLBMP2FD2	100nMDex100ngpermLBMP2FD2	OK	51.071	2.68382	-4.25015	-10.2792	5e-05	0.00150529	yes
XLOC_003986	XLOC_003986	-	chr12:50856964-51077167	000nMDex000ngpermLBMP2FD2	100nMDex100ngpermLBMP2FD2	OK	81.0161	11.7745	-2.78255	-7.41001	5e-05	0.00150529	yes
XLOC_004007	XLOC_004007	-	chr12:65998717-65999597	000nMDex000ngpermLBMP2FD2	100nMDex100ngpermLBMP2FD2	OK	0	1.83155	inf	#NAME?	5e-05	0.00150529	yes
XLOC_004011	XLOC_004011	-	chr12:66315814-67615357	000nMDex000ngpermLBMP2FD2	100nMDex100ngpermLBMP2FD2	OK	0.684524	30.3932	5.4725	4.10434	5e-05	0.00150529	yes
XLOC_004040	XLOC_004040	-	chr12:82985380-82989962	000nMDex000ngpermLBMP2FD2	100nMDex100ngpermLBMP2FD2	OK	10.5081	39.2057	1.89957	4.7229	5e-05	0.00150529	yes
XLOC_004076	XLOC_004076	-	chr12:12989967-13270936	000nMDex000ngpermLBMP2FD2	100nMDex100ngpermLBMP2FD2	OK	19.7612	3887.23	7.61993	5.48156	5e-05	0.00150529	yes
XLOC_004195	XLOC_004195	-	chr12:46349978-46547350	000nMDex000ngpermLBMP2FD2	100nMDex100ngpermLBMP2FD2	OK	0	2.69641	inf	#NAME?	0.00035	0.00826719	yes
XLOC_004218	XLOC_004218	-	chr12:65861062-65862532	000nMDex000ngpermLBMP2FD2	100nMDex100ngpermLBMP2FD2	OK	0	3.40068	inf	#NAME?	5e-05	0.00150529	yes
XLOC_004227	XLOC_004227	-	chr12:70512454-70515686	000nMDex000ngpermLBMP2FD2	100nMDex100ngpermLBMP2FD2	OK	43.254	24.8985	-0.796772	-2.44779	0.0006	0.0130981	yes
XLOC_004244	XLOC_004244	-	chr12:80037336-80086285	000nMDex000ngpermLBMP2FD2	100nMDex100ngpermLBMP2FD2	OK	29.9088	112.325	1.90904	5.37937	5e-05	0.00150529	yes
XLOC_004409	XLOC_004409	-	chr12:40812448-40815638	000nMDex000ngpermLBMP2FD2	100nMDex100ngpermLBMP2FD2	OK	0.811093	3.5783	2.14134	3.66303	0.0001	0.0028222	yes
XLOC_004415	XLOC_004415	-	chr12:40838238-40842106	000nMDex000ngpermLBMP2FD2	100nMDex100ngpermLBMP2FD2	OK	0.606303	3.01874	2.31584	3.90961	0.0001	0.0028222	yes
XLOC_004443	XLOC_004443	-	chr12:65757209-65757812	000nMDex000ngpermLBMP2FD2	100nMDex100ngpermLBMP2FD2	OK	0	4.41727	inf	#NAME?	5e-05	0.00150529	yes
XLOC_004446	XLOC_004446	-	chr12:65784892-65786234	000nMDex000ngpermLBMP2FD2	100nMDex100ngpermLBMP2FD2	OK	0	1.50765	inf	#NAME?	5e-05	0.00150529	yes
XLOC_004447	XLOC_004447	-	chr12:65806247-65806934	000nMDex000ngpermLBMP2FD2	100nMDex100ngpermLBMP2FD2	OK	0	1.43825	inf	#NAME?	5e-05	0.00150529	yes
XLOC_004448	XLOC_004448	-	chr12:65813814-65815098	000nMDex000ngpermLBMP2FD2	100nMDex100ngpermLBMP2FD2	OK	0	4.12104	inf	#NAME?	5e-05	0.00150529	yes
XLOC_004450	XLOC_004450	-	chr12:65822646-65823681	000nMDex000ngpermLBMP2FD2	100nMDex100ngpermLBMP2FD2	OK	0	1.47214	inf	#NAME?	5e-05	0.00150529	yes
XLOC_004452	XLOC_004452	-	chr12:65825358-65826472	000nMDex000ngpermLBMP2FD2	100nMDex100ngpermLBMP2FD2	OK	0	1.23097	inf	#NAME?	5e-05	0.00150529	yes
XLOC_004453	XLOC_004453	-	chr12:65829570-65830774	000nMDex000ngpermLBMP2FD2	100nMDex100ngpermLBMP2FD2	OK	0	1.70636	inf	#NAME?	5e-05	0.00150529	yes
XLOC_004454	XLOC_004454	-	chr12:65830906-65832411	000nMDex000ngpermLBMP2FD2	100nMDex100ngpermLBMP2FD2	OK	0	2.28533	inf	#NAME?	5e-05	0.00150529	yes
XLOC_004455	XLOC_004455	-	chr12:65836765-65837269	000nMDex000ngpermLBMP2FD2	100nMDex100ngpermLBMP2FD2	OK	0	1.43167	inf	#NAME?	0.0003	0.00728041	yes
XLOC_004456	XLOC_004456	-	chr12:65842712-65843318	000nMDex000ngpermLBMP2FD2	100nMDex100ngpermLBMP2FD2	OK	0	1.25395	inf	#NAME?	0.0001	0.0028222	yes
XLOC_004457	XLOC_004457	-	chr12:65844086-65844557	000nMDex000ngpermLBMP2FD2	100nMDex100ngpermLBMP2FD2	OK	0	1.69561	inf	#NAME?	0.0003	0.00728041	yes
XLOC_004458	XLOC_004458	-	chr12:65845665-65846132	000nMDex000ngpermLBMP2FD2	100nMDex100ngpermLBMP2FD2	OK	0	1.8315	inf	#NAME?	0.0004	0.00925615	yes
XLOC_004459	XLOC_004459	-	chr12:65849481-65849999	000nMDex000ngpermLBMP2FD2	100nMDex100ngpermLBMP2FD2	OK	0	2.19461	inf	#NAME?	5e-05	0.00150529	yes
XLOC_004460	XLOC_004460	-	chr12:65853347-65856582	000nMDex000ngpermLBMP2FD2	100nMDex100ngpermLBMP2FD2	OK	0	3.30258	inf	#NAME?	5e-05	0.00150529	yes
XLOC_004462	XLOC_004462	-	chr12:65862585-65864293	000nMDex000ngpermLBMP2FD2	100nMDex100ngpermLBMP2FD2	OK	0	1.05466	inf	#NAME?	5e-05	0.00150529	yes
XLOC_004463	XLOC_004463	-	chr12:65865151-65868381	000nMDex000ngpermLBMP2FD2	100nMDex100ngpermLBMP2FD2	OK	0	1.99421	inf	#NAME?	5e-05	0.00150529	yes
XLOC_004464	XLOC_004464	-	chr12:65877883-65878476	000nMDex000ngpermLBMP2FD2	100nMDex100ngpermLBMP2FD2	OK	0	3.21792	inf	#NAME?	5e-05	0.00150529	yes
XLOC_004465	XLOC_004465	-	chr12:65878931-65880994	000nMDex000ngpermLBMP2FD2	100nMDex100ngpermLBMP2FD2	OK	0	2.67534	inf	#NAME?	5e-05	0.00150529	yes
XLOC_004466	XLOC_004466	-	chr12:65885794-65886321	000nMDex000ngpermLBMP2FD2	100nMDex100ngpermLBMP2FD2	OK	0	1.63997	inf	#NAME?	5e-05	0.00150529	yes
XLOC_004467	XLOC_004467	-	chr12:65887340-65888260	000nMDex000ngpermLBMP2FD2	100nMDex100ngpermLBMP2FD2	OK	0	1.99022	inf	#NAME?	5e-05	0.00150529	yes
XLOC_004468	XLOC_004468	-	chr12:65894697-65895186	000nMDex000ngpermLBMP2FD2	100nMDex100ngpermLBMP2FD2	OK	0	3.61874	inf	#NAME?	5e-05	0.00150529	yes
XLOC_004469	XLOC_004469	-	chr12:65895786-65896480	000nMDex000ngpermLBMP2FD2	100nMDex100ngpermLBMP2FD2	OK	0	1.76279	inf	#NAME?	5e-05	0.00150529	yes
XLOC_004470	XLOC_004470	-	chr12:65896624-65898145	000nMDex000ngpermLBMP2FD2	100nMDex100ngpermLBMP2FD2	OK	0	4.48972	inf	#NAME?	5e-05	0.00150529	yes
XLOC_004471	XLOC_004471	-	chr12:65899854-65900594	000nMDex000ngpermLBMP2FD2	100nMDex100ngpermLBMP2FD2	OK	0	1.23692	inf	#NAME?	5e-05	0.00150529	yes
XLOC_004472	XLOC_004472	-	chr12:65904068-65905862	000nMDex000ngpermLBMP2FD2	100nMDex100ngpermLBMP2FD2	OK	0	1.5803	inf	#NAME?	5e-05	0.00150529	yes
XLOC_004473	XLOC_004473	-	chr12:65912232-65912859	000nMDex000ngpermLBMP2FD2	100nMDex100ngpermLBMP2FD2	OK	0	2.9842	inf	#NAME?	5e-05	0.00150529	yes
XLOC_004474	XLOC_004474	-	chr12:65915100-65916867	000nMDex000ngpermLBMP2FD2	100nMDex100ngpermLBMP2FD2	OK	0	4.11227	inf	#NAME?	5e-05	0.00150529	yes
XLOC_004475	XLOC_004475	-	chr12:65917194-65918046	000nMDex000ngpermLBMP2FD2	100nMDex100ngpermLBMP2FD2	OK	0	1.42068	inf	#NAME?	5e-05	0.00150529	yes
XLOC_004476	XLOC_004476	-	chr12:65924222-65924813	000nMDex000ngpermLBMP2FD2	100nMDex100ngpermLBMP2FD2	OK	0	2.79814	inf	#NAME?	5e-05	0.00150529	yes
XLOC_004477	XLOC_004477	-	chr12:65927174-65927611	000nMDex000ngpermLBMP2FD2	100nMDex100ngpermLBMP2FD2	OK	0	1.49469	inf	#NAME?	0.00125	0.0242729	yes
XLOC_004478	XLOC_004478	-	chr12:65928977-65929932	000nMDex000ngpermLBMP2FD2	100nMDex100ngpermLBMP2FD2	OK	0	2.67012	inf	#NAME?	5e-05	0.00150529	yes
XLOC_004479	XLOC_004479	-	chr12:65932760-65933828	000nMDex000ngpermLBMP2FD2	100nMDex100ngpermLBMP2FD2	OK	0	2.87969	inf	#NAME?	5e-05	0.00150529	yes
XLOC_004480	XLOC_004480	-	chr12:65934201-65937236	000nMDex000ngpermLBMP2FD2	100nMDex100ngpermLBMP2FD2	OK	0	2.91956	inf	#NAME?	5e-05	0.00150529	yes
XLOC_004481	XLOC_004481	-	chr12:65937500-65939131	000nMDex000ngpermLBMP2FD2	100nMDex100ngpermLBMP2FD2	OK	0	1.18748	inf	#NAME?	5e-05	0.00150529	yes
XLOC_004482	XLOC_004482	-	chr12:65943702-65945151	000nMDex000ngpermLBMP2FD2	100nMDex100ngpermLBMP2FD2	OK	0	2.35582	inf	#NAME?	5e-05	0.00150529	yes
XLOC_004483	XLOC_004483	-	chr12:65947976-65949224	000nMDex000ngpermLBMP2FD2	100nMDex100ngpermLBMP2FD2	OK	0	3.73296	inf	#NAME?	5e-05	0.00150529	yes
XLOC_004484	XLOC_004484	-	chr12:65963790-65964299	000nMDex000ngpermLBMP2FD2	100nMDex100ngpermLBMP2FD2	OK	0	1.40362	inf	#NAME?	0.00025	0.00624451	yes
XLOC_004485	XLOC_004485	-	chr12:65966298-65966917	000nMDex000ngpermLBMP2FD2	100nMDex100ngpermLBMP2FD2	OK	0	1.88482	inf	#NAME?	5e-05	0.00150529	yes
XLOC_004486	XLOC_004486	-	chr12:65967029-65967523	000nMDex000ngpermLBMP2FD2	100nMDex100ngpermLBMP2FD2	OK	0	5.15435	inf	#NAME?	5e-05	0.00150529	yes
XLOC_004488	XLOC_004488	-	chr12:65976273-65978123	000nMDex000ngpermLBMP2FD2	100nMDex100ngpermLBMP2FD2	OK	0	2.00016	inf	#NAME?	5e-05	0.00150529	yes
XLOC_004490	XLOC_004490	-	chr12:65985414-65986572	000nMDex000ngpermLBMP2FD2	100nMDex100ngpermLBMP2FD2	OK	0	1.06408	inf	#NAME?	5e-05	0.00150529	yes
XLOC_004491	XLOC_004491	-	chr12:65995446-65996828	000nMDex000ngpermLBMP2FD2	100nMDex100ngpermLBMP2FD2	OK	0	1.39611	inf	#NAME?	5e-05	0.00150529	yes
XLOC_004492	XLOC_004492	-	chr12:65996910-65998157	000nMDex000ngpermLBMP2FD2	100nMDex100ngpermLBMP2FD2	OK	0	2.82766	inf	#NAME?	5e-05	0.00150529	yes
XLOC_004493	XLOC_004493	-	chr12:66062114-66063004	000nMDex000ngpermLBMP2FD2	100nMDex100ngpermLBMP2FD2	OK	0	2.33116	inf	#NAME?	5e-05	0.00150529	yes
XLOC_004496	XLOC_004496	-	chr12:66083767-66085222	000nMDex000ngpermLBMP2FD2	100nMDex100ngpermLBMP2FD2	OK	0	1.34732	inf	#NAME?	5e-05	0.00150529	yes
XLOC_004583	XLOC_004583	-	chr13:23759950-23859612	000nMDex000ngpermLBMP2FD2	100nMDex100ngpermLBMP2FD2	OK	26.0732	168.577	2.69277	8.18425	5e-05	0.00150529	yes
XLOC_004584	XLOC_004584	-	chr13:24318354-24878635	000nMDex000ngpermLBMP2FD2	100nMDex100ngpermLBMP2FD2	OK	53.4012	23.2391	-1.20032	-2.61442	0.0006	0.0130981	yes
XLOC_004586	XLOC_004586	-	chr13:24884773-24910146	000nMDex000ngpermLBMP2FD2	100nMDex100ngpermLBMP2FD2	OK	59.5534	22.3789	-1.41204	-3.65233	5e-05	0.00150529	yes
XLOC_004591	XLOC_004591	-	chr13:26211231-26453070	000nMDex000ngpermLBMP2FD2	100nMDex100ngpermLBMP2FD2	OK	3.53928	25.6017	2.85471	6.05274	5e-05	0.00150529	yes
XLOC_004600	XLOC_004600	-	chr13:29746771-29752158	000nMDex000ngpermLBMP2FD2	100nMDex100ngpermLBMP2FD2	OK	95.4027	5.0144	-4.24988	-4.16591	5e-05	0.00150529	yes
XLOC_004838	XLOC_004838	-	chr13:70027782-70031184	000nMDex000ngpermLBMP2FD2	100nMDex100ngpermLBMP2FD2	OK	0.96721	119.424	6.94804	15.6204	5e-05	0.00150529	yes
XLOC_004950	XLOC_004950	-	chr13:24884773-24910146	000nMDex000ngpermLBMP2FD2	100nMDex100ngpermLBMP2FD2	OK	8.50202	1.6354	-2.37816	-2.97504	0.00015	0.0040607	yes
XLOC_004969	XLOC_004969	-	chr13:29746771-29752158	000nMDex000ngpermLBMP2FD2	100nMDex100ngpermLBMP2FD2	OK	465.932	21.4402	-4.44173	-11.2565	5e-05	0.00150529	yes
XLOC_004970	XLOC_004970	-	chr13:29773715-30099435	000nMDex000ngpermLBMP2FD2	100nMDex100ngpermLBMP2FD2	OK	349.368	17.9809	-4.28021	-10.644	5e-05	0.00150529	yes
XLOC_005276	XLOC_005276	-	chr13:6924201-6924926	000nMDex000ngpermLBMP2FD2	100nMDex100ngpermLBMP2FD2	OK	207.215	0.867913	-7.89936	-9.91211	0.0006	0.0130981	yes
XLOC_005316	XLOC_005316	-	chr13:17799145-17799593	000nMDex000ngpermLBMP2FD2	100nMDex100ngpermLBMP2FD2	OK	0	1.56479	inf	#NAME?	0.00065	0.0140867	yes
XLOC_005381	XLOC_005381	-	chr13:25843844-25844333	000nMDex000ngpermLBMP2FD2	100nMDex100ngpermLBMP2FD2	OK	0	1.34619	inf	#NAME?	0.00125	0.0242729	yes
XLOC_005393	XLOC_005393	-	chr13:29769405-29770005	000nMDex000ngpermLBMP2FD2	100nMDex100ngpermLBMP2FD2	OK	1.64448	0	#NAME?	#NAME?	0.0001	0.0028222	yes
XLOC_005394	XLOC_005394	-	chr13:29771982-29772454	000nMDex000ngpermLBMP2FD2	100nMDex100ngpermLBMP2FD2	OK	9.17315	0	#NAME?	#NAME?	5e-05	0.00150529	yes
XLOC_005442	XLOC_005442	-	chr13:33838699-33839441	000nMDex000ngpermLBMP2FD2	100nMDex100ngpermLBMP2FD2	OK	1.14913	0	#NAME?	#NAME?	5e-05	0.00150529	yes
XLOC_005473	XLOC_005473	-	chr13:39344252-39345688	000nMDex000ngpermLBMP2FD2	100nMDex100ngpermLBMP2FD2	OK	7.56966	2.79541	-1.43717	-2.87543	0.00105	0.0210564	yes
XLOC_005482	XLOC_005482	-	chr13:39778087-39779560	000nMDex000ngpermLBMP2FD2	100nMDex100ngpermLBMP2FD2	OK	0.886631	4.45326	2.32845	3.29887	0.0013	0.0251214	yes
XLOC_005491	XLOC_005491	-	chr13:40844763-40851738	000nMDex000ngpermLBMP2FD2	100nMDex100ngpermLBMP2FD2	OK	8.68001	3.20272	-1.4384	-4.00902	5e-05	0.00150529	yes
XLOC_005501	XLOC_005501	-	chr13:44576130-44577044	000nMDex000ngpermLBMP2FD2	100nMDex100ngpermLBMP2FD2	OK	0.899073	8.48127	3.23777	4.12729	0.0012	0.0235314	yes
XLOC_005502	XLOC_005502	-	chr13:44577518-44578110	000nMDex000ngpermLBMP2FD2	100nMDex100ngpermLBMP2FD2	OK	0	1.82468	inf	#NAME?	5e-05	0.00150529	yes
XLOC_005526	XLOC_005526	-	chr13:53246777-53247493	000nMDex000ngpermLBMP2FD2	100nMDex100ngpermLBMP2FD2	OK	1.33416	0	#NAME?	#NAME?	5e-05	0.00150529	yes
XLOC_005789	XLOC_005789	-	chr14:51864137-51864792	000nMDex000ngpermLBMP2FD2	100nMDex100ngpermLBMP2FD2	OK	4.39441	13.2371	1.59085	3.18563	0.002	0.0362731	yes
XLOC_005814	XLOC_005814	-	chr14:64011763-64103035	000nMDex000ngpermLBMP2FD2	100nMDex100ngpermLBMP2FD2	OK	1.63768	6.21032	1.92302	2.95058	0.00035	0.00826719	yes
XLOC_005951	XLOC_005951	-	chr14:29066876-29282967	000nMDex000ngpermLBMP2FD2	100nMDex100ngpermLBMP2FD2	OK	9.39708	2.31137	-2.02346	-3.61593	5e-05	0.00150529	yes
XLOC_005974	XLOC_005974	-	chr14:34056015-34339572	000nMDex000ngpermLBMP2FD2	100nMDex100ngpermLBMP2FD2	OK	22.4853	42.4397	0.916432	2.62738	0.0007	0.0149801	yes
XLOC_005977	XLOC_005977	-	chr14:35018269-35178465	000nMDex000ngpermLBMP2FD2	100nMDex100ngpermLBMP2FD2	OK	5.5785	0.322536	-4.11234	-5.17194	5e-05	0.00150529	yes
XLOC_005992	XLOC_005992	-	chr14:41334967-41661034	000nMDex000ngpermLBMP2FD2	100nMDex100ngpermLBMP2FD2	OK	15.5833	2.67956	-2.53993	-3.3067	0.0002	0.00519652	yes
XLOC_006039	XLOC_006039	-	chr14:63244333-63363090	000nMDex000ngpermLBMP2FD2	100nMDex100ngpermLBMP2FD2	OK	32.642	16.9223	-0.947802	-2.60271	0.0011	0.0218755	yes
XLOC_006041	XLOC_006041	-	chr14:64103422-64106019	000nMDex000ngpermLBMP2FD2	100nMDex100ngpermLBMP2FD2	OK	0.513974	2.68077	2.38288	3.19675	0.0005	0.0112542	yes
XLOC_006113	XLOC_006113	-	chr14:7256967-7257999	000nMDex000ngpermLBMP2FD2	100nMDex100ngpermLBMP2FD2	OK	0	1.34437	inf	#NAME?	5e-05	0.00150529	yes
XLOC_006215	XLOC_006215	-	chr14:29066876-29282967	000nMDex000ngpermLBMP2FD2	100nMDex100ngpermLBMP2FD2	OK	8.66211	2.25843	-1.9394	-2.59213	0.0011	0.0218755	yes
XLOC_006304	XLOC_006304	-	chr14:61857568-61858022	000nMDex000ngpermLBMP2FD2	100nMDex100ngpermLBMP2FD2	OK	2.01745	0	#NAME?	#NAME?	5e-05	0.00150529	yes
XLOC_006305	XLOC_006305	-	chr14:61908372-61908910	000nMDex000ngpermLBMP2FD2	100nMDex100ngpermLBMP2FD2	OK	1.74539	0	#NAME?	#NAME?	5e-05	0.00150529	yes
XLOC_006306	XLOC_006306	-	chr14:61913317-61913785	000nMDex000ngpermLBMP2FD2	100nMDex100ngpermLBMP2FD2	OK	2.33744	0	#NAME?	#NAME?	5e-05	0.00150529	yes
XLOC_006343	XLOC_006343	-	chr14:73233837-73234657	000nMDex000ngpermLBMP2FD2	100nMDex100ngpermLBMP2FD2	OK	0	1.37376	inf	#NAME?	5e-05	0.00150529	yes
XLOC_006377	XLOC_006377	-	chr15:13461917-13493941	000nMDex000ngpermLBMP2FD2	100nMDex100ngpermLBMP2FD2	OK	22.5711	7.13571	-1.66135	-3.53075	5e-05	0.00150529	yes
XLOC_006401	XLOC_006401	-	chr15:19981960-20005361	000nMDex000ngpermLBMP2FD2	100nMDex100ngpermLBMP2FD2	OK	2.41287	9.33993	1.95266	3.21021	0.00035	0.00826719	yes
XLOC_006654	XLOC_006654	-	chr15:77120797-77402767	000nMDex000ngpermLBMP2FD2	100nMDex100ngpermLBMP2FD2	OK	36.245	522.195	3.84874	9.08953	5e-05	0.00150529	yes
XLOC_006727	XLOC_006727	-	chr15:16622156-16777837	000nMDex000ngpermLBMP2FD2	100nMDex100ngpermLBMP2FD2	OK	1.8985	6.56171	1.78922	2.61027	0.0012	0.0235314	yes
XLOC_006837	XLOC_006837	-	chr15:41046435-41244426	000nMDex000ngpermLBMP2FD2	100nMDex100ngpermLBMP2FD2	OK	21.896	2.48838	-3.13739	-4.3709	5e-05	0.00150529	yes
XLOC_006839	XLOC_006839	-	chr15:41046435-41244426	000nMDex000ngpermLBMP2FD2	100nMDex100ngpermLBMP2FD2	OK	46.0073	5.94492	-2.95213	-3.43467	0.001	0.0202748	yes
XLOC_006891	XLOC_006891	-	chr15:52315287-52325797	000nMDex000ngpermLBMP2FD2	100nMDex100ngpermLBMP2FD2	OK	114.968	53.2349	-1.11079	-2.33968	0.00155	0.0291512	yes
XLOC_006927	XLOC_006927	-	chr15:59658477-59772718	000nMDex000ngpermLBMP2FD2	100nMDex100ngpermLBMP2FD2	OK	14.9816	2.11523	-2.82431	-5.32326	5e-05	0.00150529	yes
XLOC_006928	XLOC_006928	-	chr15:59658477-59772718	000nMDex000ngpermLBMP2FD2	100nMDex100ngpermLBMP2FD2	OK	8.26181	1.45498	-2.50546	-2.6607	0.0005	0.0112542	yes
XLOC_007046	XLOC_007046	-	chr15:13494084-13496374	000nMDex000ngpermLBMP2FD2	100nMDex100ngpermLBMP2FD2	OK	7.62308	2.80084	-1.44452	-3.15324	0.00035	0.00826719	yes
XLOC_007062	XLOC_007062	-	chr15:16622156-16777837	000nMDex000ngpermLBMP2FD2	100nMDex100ngpermLBMP2FD2	OK	2.20092	6.43358	1.54752	2.74826	0.0005	0.0112542	yes
XLOC_007419	XLOC_007419	-	chr16:49535382-49892989	000nMDex000ngpermLBMP2FD2	100nMDex100ngpermLBMP2FD2	OK	44.7255	5.60118	-2.99729	-6.86671	5e-05	0.00150529	yes
XLOC_007589	XLOC_007589	-	chr16:28767370-29028315	000nMDex000ngpermLBMP2FD2	100nMDex100ngpermLBMP2FD2	OK	25.1914	1.52789	-4.04332	-7.55647	5e-05	0.00150529	yes
XLOC_007591	XLOC_007591	-	chr16:29221060-29351687	000nMDex000ngpermLBMP2FD2	100nMDex100ngpermLBMP2FD2	OK	11.779	1.60149	-2.87872	-4.16448	0.00105	0.0210564	yes
XLOC_007635	XLOC_007635	-	chr16:39101084-39111405	000nMDex000ngpermLBMP2FD2	100nMDex100ngpermLBMP2FD2	OK	4.64191	11.3163	1.28562	2.73214	0.00055	0.0121621	yes
XLOC_007705	XLOC_007705	-	chr16:48817696-49264718	000nMDex000ngpermLBMP2FD2	100nMDex100ngpermLBMP2FD2	OK	17.815	67.3942	1.91953	3.6569	5e-05	0.00150529	yes
XLOC_007711	XLOC_007711	-	chr16:49535382-49892989	000nMDex000ngpermLBMP2FD2	100nMDex100ngpermLBMP2FD2	OK	27.985	2.66525	-3.39231	-4.87373	5e-05	0.00150529	yes
XLOC_007868	XLOC_007868	-	chr16:28762480-28763868	000nMDex000ngpermLBMP2FD2	100nMDex100ngpermLBMP2FD2	OK	10.5217	0.37086	-4.82635	-5.19824	0.0015	0.0283223	yes
XLOC_007870	XLOC_007870	-	chr16:28765052-28767309	000nMDex000ngpermLBMP2FD2	100nMDex100ngpermLBMP2FD2	OK	7.08196	0.561834	-3.65593	-5.25537	5e-05	0.00150529	yes
XLOC_008012	XLOC_008012	-	chr16:57914710-57916656	000nMDex000ngpermLBMP2FD2	100nMDex100ngpermLBMP2FD2	OK	5.08455	12.4431	1.29115	3.16219	5e-05	0.00150529	yes
XLOC_008053	XLOC_008053	-	chr16:70989717-70990063	000nMDex000ngpermLBMP2FD2	100nMDex100ngpermLBMP2FD2	OK	3.81658	0	#NAME?	#NAME?	5e-05	0.00150529	yes
XLOC_008054	XLOC_008054	-	chr16:70990880-70992131	000nMDex000ngpermLBMP2FD2	100nMDex100ngpermLBMP2FD2	OK	1.17684	0	#NAME?	#NAME?	5e-05	0.00150529	yes
XLOC_008055	XLOC_008055	-	chr16:70993441-70994052	000nMDex000ngpermLBMP2FD2	100nMDex100ngpermLBMP2FD2	OK	9.75714	0	#NAME?	#NAME?	5e-05	0.00150529	yes
XLOC_008060	XLOC_008060	-	chr16:74330218-74330528	000nMDex000ngpermLBMP2FD2	100nMDex100ngpermLBMP2FD2	OK	5.97977	41.0823	2.78036	6.34192	0.0006	0.0130981	yes
XLOC_008105	XLOC_008105	-	chr17:16385928-16847481	000nMDex000ngpermLBMP2FD2	100nMDex100ngpermLBMP2FD2	OK	79.2859	7.39035	-3.42335	-7.64063	5e-05	0.00150529	yes
XLOC_008106	XLOC_008106	-	chr17:17883265-17966542	000nMDex000ngpermLBMP2FD2	100nMDex100ngpermLBMP2FD2	OK	6.29546	1.1425	-2.46212	-4.99773	5e-05	0.00150529	yes
XLOC_008149	XLOC_008149	-	chr17:44079669-44544254	000nMDex000ngpermLBMP2FD2	100nMDex100ngpermLBMP2FD2	OK	47.9465	19.0166	-1.33417	-2.701	0.0002	0.00519652	yes
XLOC_008272	XLOC_008272	-	chr17:67834550-67990117	000nMDex000ngpermLBMP2FD2	100nMDex100ngpermLBMP2FD2	OK	8.26454	1.9164	-2.10854	-3.25106	0.0002	0.00519652	yes
XLOC_008371	XLOC_008371	-	chr17:6627326-6666447	000nMDex000ngpermLBMP2FD2	100nMDex100ngpermLBMP2FD2	OK	0.673092	9.05832	3.75037	3.79309	0.00035	0.00826719	yes
XLOC_008374	XLOC_008374	-	chr17:6871672-6871979	000nMDex000ngpermLBMP2FD2	100nMDex100ngpermLBMP2FD2	OK	0	3.43688	inf	#NAME?	0.00015	0.0040607	yes
XLOC_008409	XLOC_008409	-	chr17:20573311-20990948	000nMDex000ngpermLBMP2FD2	100nMDex100ngpermLBMP2FD2	OK	15.9159	261.555	4.03858	5.60927	5e-05	0.00150529	yes
XLOC_008411	XLOC_008411	-	chr17:26475285-26607824	000nMDex000ngpermLBMP2FD2	100nMDex100ngpermLBMP2FD2	OK	82.6633	136.178	0.720173	2.71754	0.00245	0.0429991	yes
XLOC_008425	XLOC_008425	-	chr17:34035652-34213295	000nMDex000ngpermLBMP2FD2	100nMDex100ngpermLBMP2FD2	OK	30.2838	52.6039	0.796625	2.55799	0.00025	0.00624451	yes
XLOC_008448	XLOC_008448	-	chr17:42672720-43009405	000nMDex000ngpermLBMP2FD2	100nMDex100ngpermLBMP2FD2	OK	45.5972	8.84134	-2.36661	-2.26988	0.0018	0.0330724	yes
XLOC_008661	XLOC_008661	-	chr17:5414648-5417175	000nMDex000ngpermLBMP2FD2	100nMDex100ngpermLBMP2FD2	OK	1.17627	4.67422	1.99051	3.63597	5e-05	0.00150529	yes
XLOC_008678	XLOC_008678	-	chr17:6893557-6893897	000nMDex000ngpermLBMP2FD2	100nMDex100ngpermLBMP2FD2	OK	0	2.41985	inf	#NAME?	0.00125	0.0242729	yes
XLOC_008697	XLOC_008697	-	chr17:17966631-17969183	000nMDex000ngpermLBMP2FD2	100nMDex100ngpermLBMP2FD2	OK	6.99515	1.31936	-2.40651	-4.6804	5e-05	0.00150529	yes
XLOC_008731	XLOC_008731	-	chr17:21012898-21013637	000nMDex000ngpermLBMP2FD2	100nMDex100ngpermLBMP2FD2	OK	0	1.24141	inf	#NAME?	5e-05	0.00150529	yes
XLOC_008735	XLOC_008735	-	chr17:29422376-29422665	000nMDex000ngpermLBMP2FD2	100nMDex100ngpermLBMP2FD2	OK	396.216	198.696	-0.995726	-5.66795	0.00015	0.0040607	yes
XLOC_008907	XLOC_008907	-	chr17:71446319-71446562	000nMDex000ngpermLBMP2FD2	100nMDex100ngpermLBMP2FD2	OK	0	6.38638	inf	#NAME?	0.0002	0.00519652	yes
XLOC_008933	XLOC_008933	-	chr18:838054-851909	000nMDex000ngpermLBMP2FD2	100nMDex100ngpermLBMP2FD2	OK	19.8137	7.02836	-1.49524	-2.77832	0.00125	0.0242729	yes
XLOC_009037	XLOC_009037	-	chr18:23404199-23405387	000nMDex000ngpermLBMP2FD2	100nMDex100ngpermLBMP2FD2	OK	18.6089	3.56302	-2.38482	-3.70984	5e-05	0.00150529	yes
XLOC_009124	XLOC_009124	-	chr18:37035333-37440208	000nMDex000ngpermLBMP2FD2	100nMDex100ngpermLBMP2FD2	OK	25.4849	79.3795	1.63912	2.96093	0.0003	0.00728041	yes
XLOC_009137	XLOC_009137	-	chr18:39063665-39068784	000nMDex000ngpermLBMP2FD2	100nMDex100ngpermLBMP2FD2	OK	0	2.501	inf	#NAME?	0.0001	0.0028222	yes
XLOC_009670	XLOC_009670	-	chr18:37035333-37440208	000nMDex000ngpermLBMP2FD2	100nMDex100ngpermLBMP2FD2	OK	27.1657	89.8488	1.72571	2.44083	0.0006	0.0130981	yes
XLOC_009903	XLOC_009903	-	chr18:57127554-57129558	000nMDex000ngpermLBMP2FD2	100nMDex100ngpermLBMP2FD2	OK	9.36231	3.90737	-1.26067	-2.33227	0.00095	0.0193927	yes
XLOC_010080	XLOC_010080	-	chr18:32189029-32189356	000nMDex000ngpermLBMP2FD2	100nMDex100ngpermLBMP2FD2	OK	0	3.22904	inf	#NAME?	0.00025	0.00624451	yes
XLOC_010106	XLOC_010106	-	chr18:36887078-36887875	000nMDex000ngpermLBMP2FD2	100nMDex100ngpermLBMP2FD2	OK	1.93452	0	#NAME?	#NAME?	5e-05	0.00150529	yes
XLOC_010305	XLOC_010305	-	chr19:2092512-2093792	000nMDex000ngpermLBMP2FD2	100nMDex100ngpermLBMP2FD2	OK	671.763	39.3386	-4.09393	-12.8356	5e-05	0.00150529	yes
XLOC_010306	XLOC_010306	-	chr19:2093899-2094390	000nMDex000ngpermLBMP2FD2	100nMDex100ngpermLBMP2FD2	OK	19.8613	1.25671	-3.98224	-5.12711	0.0021	0.0378	yes
XLOC_010391	XLOC_010391	-	chr19:18727311-18742195	000nMDex000ngpermLBMP2FD2	100nMDex100ngpermLBMP2FD2	OK	59.4232	28.5285	-1.05862	-2.64768	0.00025	0.00624451	yes
XLOC_010954	XLOC_010954	-	chr19:20677411-20679652	000nMDex000ngpermLBMP2FD2	100nMDex100ngpermLBMP2FD2	OK	2.82756	6.62268	1.22786	2.72048	0.00055	0.0121621	yes
XLOC_010955	XLOC_010955	-	chr19:20679946-20975440	000nMDex000ngpermLBMP2FD2	100nMDex100ngpermLBMP2FD2	OK	3.25529	8.57259	1.39695	3.78022	5e-05	0.00150529	yes
XLOC_011098	XLOC_011098	-	chr19:33667480-33672097	000nMDex000ngpermLBMP2FD2	100nMDex100ngpermLBMP2FD2	OK	1.43987	0	#NAME?	#NAME?	5e-05	0.00150529	yes
XLOC_011370	XLOC_011370	-	chr19:55722528-55981282	000nMDex000ngpermLBMP2FD2	100nMDex100ngpermLBMP2FD2	OK	53.1386	129.933	1.28994	3.75271	0.0001	0.0028222	yes
XLOC_011537	XLOC_011537	-	chr19:23785991-23787153	000nMDex000ngpermLBMP2FD2	100nMDex100ngpermLBMP2FD2	OK	0	1.35965	inf	#NAME?	5e-05	0.00150529	yes
XLOC_011573	XLOC_011573	-	chr19:29383657-29384239	000nMDex000ngpermLBMP2FD2	100nMDex100ngpermLBMP2FD2	OK	54.039	2.50376	-4.43183	-7.84867	5e-05	0.00150529	yes
XLOC_011593	XLOC_011593	-	chr19:34789681-34790071	000nMDex000ngpermLBMP2FD2	100nMDex100ngpermLBMP2FD2	OK	2.88018	0	#NAME?	#NAME?	0.0001	0.0028222	yes
XLOC_011624	XLOC_011624	-	chr19:41686022-41686466	000nMDex000ngpermLBMP2FD2	100nMDex100ngpermLBMP2FD2	OK	1.99147	0	#NAME?	#NAME?	0.00015	0.0040607	yes
XLOC_011674	XLOC_011674	-	chr19:48417125-48417518	000nMDex000ngpermLBMP2FD2	100nMDex100ngpermLBMP2FD2	OK	2.98383	0	#NAME?	#NAME?	0.0001	0.0028222	yes
XLOC_011813	XLOC_011813	-	chr2:2114975-2115296	000nMDex000ngpermLBMP2FD2	100nMDex100ngpermLBMP2FD2	OK	66.0597	11.6023	-2.50936	-7.26481	5e-05	0.00150529	yes
XLOC_011865	XLOC_011865	-	chr2:18766562-18768120	000nMDex000ngpermLBMP2FD2	100nMDex100ngpermLBMP2FD2	OK	0	2.49519	inf	#NAME?	5e-05	0.00150529	yes
XLOC_012075	XLOC_012075	-	chr2:110346140-110647846	000nMDex000ngpermLBMP2FD2	100nMDex100ngpermLBMP2FD2	OK	9.26575	1.3586	-2.76979	-2.78648	0.00145	0.0275962	yes
XLOC_012323	XLOC_012323	-	chr2:18772733-19330071	000nMDex000ngpermLBMP2FD2	100nMDex100ngpermLBMP2FD2	OK	19.4006	53.6215	1.46671	2.32343	0.00205	0.0370115	yes
XLOC_012373	XLOC_012373	-	chr2:29958798-29967059	000nMDex000ngpermLBMP2FD2	100nMDex100ngpermLBMP2FD2	OK	1.20891	0	#NAME?	#NAME?	5e-05	0.00150529	yes
XLOC_012457	XLOC_012457	-	chr2:87895618-88415941	000nMDex000ngpermLBMP2FD2	100nMDex100ngpermLBMP2FD2	OK	4.56234	12.8892	1.49831	2.70195	0.0002	0.00519652	yes
XLOC_012516	XLOC_012516	-	chr2:105375876-105621681	000nMDex000ngpermLBMP2FD2	100nMDex100ngpermLBMP2FD2	OK	6.6251	1.16927	-2.50234	-2.43765	0.0004	0.00925615	yes
XLOC_012720	XLOC_012720	-	chr2:3390471-3390751	000nMDex000ngpermLBMP2FD2	100nMDex100ngpermLBMP2FD2	OK	429.556	211.032	-1.02539	-6.0258	0.0001	0.0028222	yes
XLOC_012750	XLOC_012750	-	chr2:18701590-18703203	000nMDex000ngpermLBMP2FD2	100nMDex100ngpermLBMP2FD2	OK	0	0.992107	inf	#NAME?	5e-05	0.00150529	yes
XLOC_012790	XLOC_012790	-	chr2:31578381-31580372	000nMDex000ngpermLBMP2FD2	100nMDex100ngpermLBMP2FD2	OK	1.26147	0	#NAME?	#NAME?	5e-05	0.00150529	yes
XLOC_012856	XLOC_012856	-	chr2:70440726-70441390	000nMDex000ngpermLBMP2FD2	100nMDex100ngpermLBMP2FD2	OK	2.94736	25.6834	3.12335	5.82255	5e-05	0.00150529	yes
XLOC_012863	XLOC_012863	-	chr2:74949678-74950502	000nMDex000ngpermLBMP2FD2	100nMDex100ngpermLBMP2FD2	OK	1.6827	0	#NAME?	#NAME?	5e-05	0.00150529	yes
XLOC_012940	XLOC_012940	-	chr2:105373226-105375758	000nMDex000ngpermLBMP2FD2	100nMDex100ngpermLBMP2FD2	OK	2.29576	0.320499	-2.84058	-3.343	0.00165	0.0308378	yes
XLOC_012942	XLOC_012942	-	chr2:110240137-110243810	000nMDex000ngpermLBMP2FD2	100nMDex100ngpermLBMP2FD2	OK	2.81136	0	#NAME?	#NAME?	5e-05	0.00150529	yes
XLOC_012943	XLOC_012943	-	chr2:110245302-110246376	000nMDex000ngpermLBMP2FD2	100nMDex100ngpermLBMP2FD2	OK	3.53187	0	#NAME?	#NAME?	5e-05	0.00150529	yes
XLOC_012944	XLOC_012944	-	chr2:110252557-110253116	000nMDex000ngpermLBMP2FD2	100nMDex100ngpermLBMP2FD2	OK	1.32284	0	#NAME?	#NAME?	0.00035	0.00826719	yes
XLOC_012945	XLOC_012945	-	chr2:110269606-110269977	000nMDex000ngpermLBMP2FD2	100nMDex100ngpermLBMP2FD2	OK	33.7019	0	#NAME?	#NAME?	5e-05	0.00150529	yes
XLOC_012947	XLOC_012947	-	chr2:116546761-116547538	000nMDex000ngpermLBMP2FD2	100nMDex100ngpermLBMP2FD2	OK	0	1.16438	inf	#NAME?	5e-05	0.00150529	yes
XLOC_013066	XLOC_013066	-	chr20:4113921-4736225	000nMDex000ngpermLBMP2FD2	100nMDex100ngpermLBMP2FD2	OK	7.07196	25.8235	1.8685	2.22429	0.0018	0.0330724	yes
XLOC_013133	XLOC_013133	-	chr20:27466891-28045129	000nMDex000ngpermLBMP2FD2	100nMDex100ngpermLBMP2FD2	OK	364.371	53.1928	-2.77611	-2.86644	5e-05	0.00150529	yes
XLOC_013206	XLOC_013206	-	chr20:60352656-60904489	000nMDex000ngpermLBMP2FD2	100nMDex100ngpermLBMP2FD2	OK	30.4849	3.86037	-2.98128	-2.7618	0.0005	0.0112542	yes
XLOC_013227	XLOC_013227	-	chr20:67913480-67918405	000nMDex000ngpermLBMP2FD2	100nMDex100ngpermLBMP2FD2	OK	4.14564	1.23885	-1.7426	-3.05949	0.0008	0.0166869	yes
XLOC_013254	XLOC_013254	-	chr20:4113921-4736225	000nMDex000ngpermLBMP2FD2	100nMDex100ngpermLBMP2FD2	OK	23.4362	77.0761	1.71755	2.55371	0.00035	0.00826719	yes
XLOC_013315	XLOC_013315	-	chr20:21332027-22283596	000nMDex000ngpermLBMP2FD2	100nMDex100ngpermLBMP2FD2	OK	25.6336	2.88408	-3.15185	-4.89038	5e-05	0.00150529	yes
XLOC_013369	XLOC_013369	-	chr20:40551089-40587237	000nMDex000ngpermLBMP2FD2	100nMDex100ngpermLBMP2FD2	OK	4.39781	0.726584	-2.59759	-2.20677	0.00085	0.0176222	yes
XLOC_013390	XLOC_013390	-	chr20:60963523-60965758	000nMDex000ngpermLBMP2FD2	100nMDex100ngpermLBMP2FD2	OK	4.71047	0.843684	-2.4811	-2.51457	0.0026	0.0452661	yes
XLOC_013457	XLOC_013457	-	chr20:12926829-12927257	000nMDex000ngpermLBMP2FD2	100nMDex100ngpermLBMP2FD2	OK	198.124	105.603	-0.907759	-3.89016	0.00075	0.0158655	yes
XLOC_013497	XLOC_013497	-	chr20:21186140-21187073	000nMDex000ngpermLBMP2FD2	100nMDex100ngpermLBMP2FD2	OK	2.47128	0	#NAME?	#NAME?	5e-05	0.00150529	yes
XLOC_013603	XLOC_013603	-	chr20:56099202-56099816	000nMDex000ngpermLBMP2FD2	100nMDex100ngpermLBMP2FD2	OK	1.46268	0	#NAME?	#NAME?	5e-05	0.00150529	yes
XLOC_013688	XLOC_013688	-	chr20:62390741-62391232	000nMDex000ngpermLBMP2FD2	100nMDex100ngpermLBMP2FD2	OK	0	1.45771	inf	#NAME?	0.00035	0.00826719	yes
XLOC_013698	XLOC_013698	-	chr20:69095832-69096310	000nMDex000ngpermLBMP2FD2	100nMDex100ngpermLBMP2FD2	OK	1.3105	0	#NAME?	#NAME?	0.0015	0.0283223	yes
XLOC_013704	XLOC_013704	-	chr21:2080040-2215600	000nMDex000ngpermLBMP2FD2	100nMDex100ngpermLBMP2FD2	OK	13.3147	46.2463	1.79632	2.97227	0.00035	0.00826719	yes
XLOC_013710	XLOC_013710	-	chr21:5161211-5398541	000nMDex000ngpermLBMP2FD2	100nMDex100ngpermLBMP2FD2	OK	3.26506	0.349699	-3.22292	-3.48315	0.0025	0.0437162	yes
XLOC_013845	XLOC_013845	-	chr21:44806020-45065380	000nMDex000ngpermLBMP2FD2	100nMDex100ngpermLBMP2FD2	OK	2.48301	0	#NAME?	#NAME?	5e-05	0.00150529	yes
XLOC_013902	XLOC_013902	-	chr21:60851826-61001590	000nMDex000ngpermLBMP2FD2	100nMDex100ngpermLBMP2FD2	OK	45.417	0	#NAME?	#NAME?	5e-05	0.00150529	yes
XLOC_013914	XLOC_013914	-	chr21:64876120-65106206	000nMDex000ngpermLBMP2FD2	100nMDex100ngpermLBMP2FD2	OK	13.6335	3.21454	-2.08448	-2.63204	0.00105	0.0210564	yes
XLOC_014064	XLOC_014064	-	chr21:25348786-25349120	000nMDex000ngpermLBMP2FD2	100nMDex100ngpermLBMP2FD2	OK	26.6153	75.8593	1.51107	5.97757	0.00015	0.0040607	yes
XLOC_014081	XLOC_014081	-	chr21:28334817-28540167	000nMDex000ngpermLBMP2FD2	100nMDex100ngpermLBMP2FD2	OK	68.7418	126.953	0.885032	2.53415	0.00075	0.0158655	yes
XLOC_014129	XLOC_014129	-	chr21:40893488-40918216	000nMDex000ngpermLBMP2FD2	100nMDex100ngpermLBMP2FD2	OK	11.074	2.6785	-2.04768	-3.8141	5e-05	0.00150529	yes
XLOC_014130	XLOC_014130	-	chr21:40918651-41238709	000nMDex000ngpermLBMP2FD2	100nMDex100ngpermLBMP2FD2	OK	13.3817	4.41178	-1.60083	-3.30918	0.0001	0.0028222	yes
XLOC_014198	XLOC_014198	-	chr21:60851826-61001590	000nMDex000ngpermLBMP2FD2	100nMDex100ngpermLBMP2FD2	OK	8.44148	0	#NAME?	#NAME?	5e-05	0.00150529	yes
XLOC_014287	XLOC_014287	-	chr21:16236711-16237225	000nMDex000ngpermLBMP2FD2	100nMDex100ngpermLBMP2FD2	OK	158.44	277.44	0.808242	3.42472	0.00075	0.0158655	yes
XLOC_014291	XLOC_014291	-	chr21:20066393-20067547	000nMDex000ngpermLBMP2FD2	100nMDex100ngpermLBMP2FD2	OK	0	2.47925	inf	#NAME?	5e-05	0.00150529	yes
XLOC_014326	XLOC_014326	-	chr21:26381755-26962025	000nMDex000ngpermLBMP2FD2	100nMDex100ngpermLBMP2FD2	OK	111.847	10.9176	-3.3568	-2.86855	0.0012	0.0235314	yes
XLOC_014341	XLOC_014341	-	chr21:31204210-31204718	000nMDex000ngpermLBMP2FD2	100nMDex100ngpermLBMP2FD2	OK	2.59577	0	#NAME?	#NAME?	5e-05	0.00150529	yes
XLOC_014377	XLOC_014377	-	chr21:44330031-44330637	000nMDex000ngpermLBMP2FD2	100nMDex100ngpermLBMP2FD2	OK	1.35303	0	#NAME?	#NAME?	5e-05	0.00150529	yes
XLOC_014378	XLOC_014378	-	chr21:44331338-44331894	000nMDex000ngpermLBMP2FD2	100nMDex100ngpermLBMP2FD2	OK	1.43281	0	#NAME?	#NAME?	0.0002	0.00519652	yes
XLOC_014379	XLOC_014379	-	chr21:44334215-44335327	000nMDex000ngpermLBMP2FD2	100nMDex100ngpermLBMP2FD2	OK	1.16213	0	#NAME?	#NAME?	5e-05	0.00150529	yes
XLOC_014382	XLOC_014382	-	chr21:44404165-44405057	000nMDex000ngpermLBMP2FD2	100nMDex100ngpermLBMP2FD2	OK	1.14257	0	#NAME?	#NAME?	5e-05	0.00150529	yes
XLOC_014383	XLOC_014383	-	chr21:44470152-44470654	000nMDex000ngpermLBMP2FD2	100nMDex100ngpermLBMP2FD2	OK	1.53331	0	#NAME?	#NAME?	0.00035	0.00826719	yes
XLOC_014384	XLOC_014384	-	chr21:44496743-44497837	000nMDex000ngpermLBMP2FD2	100nMDex100ngpermLBMP2FD2	OK	1.91584	0	#NAME?	#NAME?	5e-05	0.00150529	yes
XLOC_014388	XLOC_014388	-	chr21:44806020-45065380	000nMDex000ngpermLBMP2FD2	100nMDex100ngpermLBMP2FD2	OK	1.80238	0	#NAME?	#NAME?	5e-05	0.00150529	yes
XLOC_014389	XLOC_014389	-	chr21:45066780-45068398	000nMDex000ngpermLBMP2FD2	100nMDex100ngpermLBMP2FD2	OK	6.18221	0	#NAME?	#NAME?	5e-05	0.00150529	yes
XLOC_014407	XLOC_014407	-	chr21:55086774-55087292	000nMDex000ngpermLBMP2FD2	100nMDex100ngpermLBMP2FD2	OK	2.22798	0	#NAME?	#NAME?	5e-05	0.00150529	yes
XLOC_014425	XLOC_014425	-	chr21:60788467-60789093	000nMDex000ngpermLBMP2FD2	100nMDex100ngpermLBMP2FD2	OK	3.90618	0	#NAME?	#NAME?	5e-05	0.00150529	yes
XLOC_014427	XLOC_014427	-	chr21:60851826-61001590	000nMDex000ngpermLBMP2FD2	100nMDex100ngpermLBMP2FD2	OK	2.93121	0	#NAME?	#NAME?	0.0004	0.00925615	yes
XLOC_014431	XLOC_014431	-	chr21:60851826-61001590	000nMDex000ngpermLBMP2FD2	100nMDex100ngpermLBMP2FD2	OK	2.32469	0	#NAME?	#NAME?	5e-05	0.00150529	yes
XLOC_014432	XLOC_014432	-	chr21:60851826-61001590	000nMDex000ngpermLBMP2FD2	100nMDex100ngpermLBMP2FD2	OK	2.58641	0	#NAME?	#NAME?	0.00135	0.0258992	yes
XLOC_014467	XLOC_014467	-	chr22:3781275-4584363	000nMDex000ngpermLBMP2FD2	100nMDex100ngpermLBMP2FD2	OK	42.6069	4.11235	-3.37305	-5.1949	5e-05	0.00150529	yes
XLOC_014772	XLOC_014772	-	chr22:592417-629087	000nMDex000ngpermLBMP2FD2	100nMDex100ngpermLBMP2FD2	OK	13.1692	4.61996	-1.51122	-2.89466	0.0002	0.00519652	yes
XLOC_014779	XLOC_014779	-	chr22:3781275-4584363	000nMDex000ngpermLBMP2FD2	100nMDex100ngpermLBMP2FD2	OK	8.92022	1.53149	-2.54214	-3.67681	5e-05	0.00150529	yes
XLOC_014888	XLOC_014888	-	chr22:44047209-44500044	000nMDex000ngpermLBMP2FD2	100nMDex100ngpermLBMP2FD2	OK	99.7543	29.4691	-1.75918	-2.60306	0.00055	0.0121621	yes
XLOC_014985	XLOC_014985	-	chr22:54734593-54735778	000nMDex000ngpermLBMP2FD2	100nMDex100ngpermLBMP2FD2	OK	13.754	25.3728	0.883432	2.46702	0.00265	0.0460026	yes
XLOC_015034	XLOC_015034	-	chr22:3036615-3037237	000nMDex000ngpermLBMP2FD2	100nMDex100ngpermLBMP2FD2	OK	10.1719	0	#NAME?	#NAME?	5e-05	0.00150529	yes
XLOC_015053	XLOC_015053	-	chr22:11381860-11382145	000nMDex000ngpermLBMP2FD2	100nMDex100ngpermLBMP2FD2	OK	3.97219	0	#NAME?	#NAME?	0.0002	0.00519652	yes
XLOC_015252	XLOC_015252	-	chr22:54735858-54737324	000nMDex000ngpermLBMP2FD2	100nMDex100ngpermLBMP2FD2	OK	5.04037	10.7193	1.08861	2.56145	0.00175	0.0322778	yes
XLOC_015253	XLOC_015253	-	chr22:54737488-54738186	000nMDex000ngpermLBMP2FD2	100nMDex100ngpermLBMP2FD2	OK	7.22202	21.1128	1.54765	3.66951	0.00035	0.00826719	yes
XLOC_015345	XLOC_015345	-	chr23:14034249-14356217	000nMDex000ngpermLBMP2FD2	100nMDex100ngpermLBMP2FD2	OK	24.1908	1.37064	-4.14153	-5.55952	5e-05	0.00150529	yes
XLOC_015347	XLOC_015347	-	chr23:14034249-14356217	000nMDex000ngpermLBMP2FD2	100nMDex100ngpermLBMP2FD2	OK	6.47696	0.453025	-3.83766	-2.8166	0.00255	0.0444604	yes
XLOC_015552	XLOC_015552	-	chr23:2100876-2309086	000nMDex000ngpermLBMP2FD2	100nMDex100ngpermLBMP2FD2	OK	33.6114	0.525265	-5.99976	-7.10682	5e-05	0.00150529	yes
XLOC_015553	XLOC_015553	-	chr23:2424849-2468869	000nMDex000ngpermLBMP2FD2	100nMDex100ngpermLBMP2FD2	OK	15.5948	0.273318	-5.83434	-4.95079	0.00135	0.0258992	yes
XLOC_015558	XLOC_015558	-	chr23:2955305-2955848	000nMDex000ngpermLBMP2FD2	100nMDex100ngpermLBMP2FD2	OK	29.4911	94.9273	1.68654	5.61228	5e-05	0.00150529	yes
XLOC_015559	XLOC_015559	-	chr23:2956015-4233222	000nMDex000ngpermLBMP2FD2	100nMDex100ngpermLBMP2FD2	OK	124.814	280.993	1.17076	3.15838	5e-05	0.00150529	yes
XLOC_015800	XLOC_015800	-	chr23:37488247-37492266	000nMDex000ngpermLBMP2FD2	100nMDex100ngpermLBMP2FD2	OK	2.50734	35.8952	3.83956	9.16185	5e-05	0.00150529	yes
XLOC_015820	XLOC_015820	-	chr23:44479596-44497094	000nMDex000ngpermLBMP2FD2	100nMDex100ngpermLBMP2FD2	OK	8.38036	1.09228	-2.93966	-5.05306	5e-05	0.00150529	yes
XLOC_015847	XLOC_015847	-	chr23:2325662-2326498	000nMDex000ngpermLBMP2FD2	100nMDex100ngpermLBMP2FD2	OK	1.31335	0	#NAME?	#NAME?	5e-05	0.00150529	yes
XLOC_015849	XLOC_015849	-	chr23:2417807-2418838	000nMDex000ngpermLBMP2FD2	100nMDex100ngpermLBMP2FD2	OK	3.21286	0	#NAME?	#NAME?	5e-05	0.00150529	yes
XLOC_015852	XLOC_015852	-	chr23:2512782-2513439	000nMDex000ngpermLBMP2FD2	100nMDex100ngpermLBMP2FD2	OK	1.55625	0	#NAME?	#NAME?	5e-05	0.00150529	yes
XLOC_015854	XLOC_015854	-	chr23:2522023-2522558	000nMDex000ngpermLBMP2FD2	100nMDex100ngpermLBMP2FD2	OK	2.70042	0	#NAME?	#NAME?	5e-05	0.00150529	yes
XLOC_015855	XLOC_015855	-	chr23:2530049-2530800	000nMDex000ngpermLBMP2FD2	100nMDex100ngpermLBMP2FD2	OK	1.13206	0	#NAME?	#NAME?	5e-05	0.00150529	yes
XLOC_015907	XLOC_015907	-	chr23:16504061-16504786	000nMDex000ngpermLBMP2FD2	100nMDex100ngpermLBMP2FD2	OK	1.15938	0	#NAME?	#NAME?	5e-05	0.00150529	yes
XLOC_015909	XLOC_015909	-	chr23:16598174-16598813	000nMDex000ngpermLBMP2FD2	100nMDex100ngpermLBMP2FD2	OK	1.30575	0	#NAME?	#NAME?	0.0001	0.0028222	yes
XLOC_015938	XLOC_015938	-	chr23:26949733-26950030	000nMDex000ngpermLBMP2FD2	100nMDex100ngpermLBMP2FD2	OK	16.4897	48.0579	1.54321	4.90072	0.0017	0.0316486	yes
XLOC_016061	XLOC_016061	-	chr23:44475050-44476237	000nMDex000ngpermLBMP2FD2	100nMDex100ngpermLBMP2FD2	OK	5.193	0.66451	-2.9662	-3.66754	0.00175	0.0322778	yes
XLOC_016063	XLOC_016063	-	chr23:44477997-44479411	000nMDex000ngpermLBMP2FD2	100nMDex100ngpermLBMP2FD2	OK	8.63063	0.937478	-3.20261	-4.75161	5e-05	0.00150529	yes
XLOC_016170	XLOC_016170	-	chr24:39834893-39883991	000nMDex000ngpermLBMP2FD2	100nMDex100ngpermLBMP2FD2	OK	12.745	6.34058	-1.00725	-2.22878	0.0018	0.0330724	yes
XLOC_016175	XLOC_016175	-	chr24:41480214-42158046	000nMDex000ngpermLBMP2FD2	100nMDex100ngpermLBMP2FD2	OK	92.2295	192.634	1.06256	3.25623	5e-05	0.00150529	yes
XLOC_016180	XLOC_016180	-	chr24:42333826-42522444	000nMDex000ngpermLBMP2FD2	100nMDex100ngpermLBMP2FD2	OK	15.8568	49.9082	1.65417	3.31968	5e-05	0.00150529	yes
XLOC_016231	XLOC_016231	-	chr24:53804699-53951761	000nMDex000ngpermLBMP2FD2	100nMDex100ngpermLBMP2FD2	OK	0	2.49741	inf	#NAME?	5e-05	0.00150529	yes
XLOC_016247	XLOC_016247	-	chr24:60657701-60662060	000nMDex000ngpermLBMP2FD2	100nMDex100ngpermLBMP2FD2	OK	2.06159	8.09083	1.97253	3.69389	5e-05	0.00150529	yes
XLOC_016254	XLOC_016254	-	chr24:63171126-63855282	000nMDex000ngpermLBMP2FD2	100nMDex100ngpermLBMP2FD2	OK	1024.89	363.507	-1.49541	-3.82962	0.0005	0.0112542	yes
XLOC_016340	XLOC_016340	-	chr24:38146866-38178982	000nMDex000ngpermLBMP2FD2	100nMDex100ngpermLBMP2FD2	OK	5.16911	10.1254	0.969995	2.30012	0.0022	0.0392454	yes
XLOC_016388	XLOC_016388	-	chr24:51945639-51965712	000nMDex000ngpermLBMP2FD2	100nMDex100ngpermLBMP2FD2	OK	25.9916	69.8331	1.42586	4.34829	5e-05	0.00150529	yes
XLOC_016439	XLOC_016439	-	chr24:7085176-7085325	000nMDex000ngpermLBMP2FD2	100nMDex100ngpermLBMP2FD2	OK	0	42.0387	inf	#NAME?	5e-05	0.00150529	yes
XLOC_016578	XLOC_016578	-	chr24:53413754-53414820	000nMDex000ngpermLBMP2FD2	100nMDex100ngpermLBMP2FD2	OK	0	1.50631	inf	#NAME?	5e-05	0.00150529	yes
XLOC_016585	XLOC_016585	-	chr24:55660781-55661746	000nMDex000ngpermLBMP2FD2	100nMDex100ngpermLBMP2FD2	OK	0	3.79875	inf	#NAME?	5e-05	0.00150529	yes
XLOC_016721	XLOC_016721	-	chr25:8548146-9084963	000nMDex000ngpermLBMP2FD2	100nMDex100ngpermLBMP2FD2	OK	423.794	875.956	1.0475	2.13689	0.00235	0.0414571	yes
XLOC_017100	XLOC_017100	-	chr25:22013130-22017330	000nMDex000ngpermLBMP2FD2	100nMDex100ngpermLBMP2FD2	OK	2.51204	5.02867	1.00132	2.41586	0.00115	0.0226999	yes
XLOC_017383	XLOC_017383	-	chr25:23555029-23555525	000nMDex000ngpermLBMP2FD2	100nMDex100ngpermLBMP2FD2	OK	0	1.65096	inf	#NAME?	0.0001	0.0028222	yes
XLOC_017405	XLOC_017405	-	chr25:31666086-31668216	000nMDex000ngpermLBMP2FD2	100nMDex100ngpermLBMP2FD2	OK	24.4636	10.262	-1.25333	-3.60779	5e-05	0.00150529	yes
XLOC_017556	XLOC_017556	-	chr26:16505179-16543894	000nMDex000ngpermLBMP2FD2	100nMDex100ngpermLBMP2FD2	OK	7.50865	26.7371	1.83222	4.17142	5e-05	0.00150529	yes
XLOC_017645	XLOC_017645	-	chr26:36064684-36833044	000nMDex000ngpermLBMP2FD2	100nMDex100ngpermLBMP2FD2	OK	11.4121	0.48394	-4.55959	-3.9568	0.0001	0.0028222	yes
XLOC_017888	XLOC_017888	-	chr26:12853484-12854338	000nMDex000ngpermLBMP2FD2	100nMDex100ngpermLBMP2FD2	OK	0	1.19741	inf	#NAME?	5e-05	0.00150529	yes
XLOC_017910	XLOC_017910	-	chr26:19774074-19774726	000nMDex000ngpermLBMP2FD2	100nMDex100ngpermLBMP2FD2	OK	1.24544	0	#NAME?	#NAME?	0.0001	0.0028222	yes
XLOC_017984	XLOC_017984	-	chr26:36060736-36061085	000nMDex000ngpermLBMP2FD2	100nMDex100ngpermLBMP2FD2	OK	0	1.90688	inf	#NAME?	0.00205	0.0370115	yes
XLOC_017987	XLOC_017987	-	chr26:37754161-37755208	000nMDex000ngpermLBMP2FD2	100nMDex100ngpermLBMP2FD2	OK	1.29629	6.45071	2.31507	3.44034	0.0013	0.0251214	yes
XLOC_018072	XLOC_018072	-	chr27:15203735-15334858	000nMDex000ngpermLBMP2FD2	100nMDex100ngpermLBMP2FD2	OK	29.1971	10.6552	-1.45426	-2.34146	0.0015	0.0283223	yes
XLOC_018141	XLOC_018141	-	chr27:36590981-36605466	000nMDex000ngpermLBMP2FD2	100nMDex100ngpermLBMP2FD2	OK	0	8.83475	inf	#NAME?	5e-05	0.00150529	yes
XLOC_018163	XLOC_018163	-	chr27:40825658-41198291	000nMDex000ngpermLBMP2FD2	100nMDex100ngpermLBMP2FD2	OK	11.2911	32.3295	1.51766	2.99293	0.0004	0.00925615	yes
XLOC_018194	XLOC_018194	-	chr27:15203735-15334858	000nMDex000ngpermLBMP2FD2	100nMDex100ngpermLBMP2FD2	OK	24.9539	8.32659	-1.58347	-2.74908	0.00035	0.00826719	yes
XLOC_018205	XLOC_018205	-	chr27:16955399-16998379	000nMDex000ngpermLBMP2FD2	100nMDex100ngpermLBMP2FD2	OK	1.13448	4.06563	1.84144	3.30657	0.0001	0.0028222	yes
XLOC_018217	XLOC_018217	-	chr27:21578230-21614395	000nMDex000ngpermLBMP2FD2	100nMDex100ngpermLBMP2FD2	OK	51.9563	30.6411	-0.76183	-2.31199	0.0004	0.00925615	yes
XLOC_018221	XLOC_018221	-	chr27:25190290-25202701	000nMDex000ngpermLBMP2FD2	100nMDex100ngpermLBMP2FD2	OK	29.1831	62.7095	1.10355	3.37799	5e-05	0.00150529	yes
XLOC_018280	XLOC_018280	-	chr27:47897828-48046382	000nMDex000ngpermLBMP2FD2	100nMDex100ngpermLBMP2FD2	OK	69.7125	33.5454	-1.0553	-2.85374	0.0001	0.0028222	yes
XLOC_018324	XLOC_018324	-	chr27:17766555-17766924	000nMDex000ngpermLBMP2FD2	100nMDex100ngpermLBMP2FD2	OK	200.347	341.575	0.769707	3.75995	0.00145	0.0275962	yes
XLOC_018356	XLOC_018356	-	chr27:26814561-26815407	000nMDex000ngpermLBMP2FD2	100nMDex100ngpermLBMP2FD2	OK	1.61838	0	#NAME?	#NAME?	5e-05	0.00150529	yes
XLOC_018358	XLOC_018358	-	chr27:26837457-26837859	000nMDex000ngpermLBMP2FD2	100nMDex100ngpermLBMP2FD2	OK	2.18136	0	#NAME?	#NAME?	0.0002	0.00519652	yes
XLOC_018401	XLOC_018401	-	chr27:40616772-40617210	000nMDex000ngpermLBMP2FD2	100nMDex100ngpermLBMP2FD2	OK	0	3.7515	inf	#NAME?	5e-05	0.00150529	yes
XLOC_018402	XLOC_018402	-	chr27:40717700-40718132	000nMDex000ngpermLBMP2FD2	100nMDex100ngpermLBMP2FD2	OK	0	4.09946	inf	#NAME?	5e-05	0.00150529	yes
XLOC_018408	XLOC_018408	-	chr27:40779341-40779790	000nMDex000ngpermLBMP2FD2	100nMDex100ngpermLBMP2FD2	OK	0	2.17864	inf	#NAME?	5e-05	0.00150529	yes
XLOC_018411	XLOC_018411	-	chr27:40796602-40797924	000nMDex000ngpermLBMP2FD2	100nMDex100ngpermLBMP2FD2	OK	1.11303	4.83261	2.11831	3.12661	0.00175	0.0322778	yes
XLOC_018452	XLOC_018452	-	chr28:3689829-3759546	000nMDex000ngpermLBMP2FD2	100nMDex100ngpermLBMP2FD2	OK	76.3592	27.2166	-1.48831	-6.18866	0.00275	0.0474628	yes
XLOC_018485	XLOC_018485	-	chr28:16781307-17118017	000nMDex000ngpermLBMP2FD2	100nMDex100ngpermLBMP2FD2	OK	44.101	24.4497	-0.850994	-2.68257	5e-05	0.00150529	yes
XLOC_018498	XLOC_018498	-	chr28:24164231-24189287	000nMDex000ngpermLBMP2FD2	100nMDex100ngpermLBMP2FD2	OK	3.80441	1.61621	-1.23506	-2.23097	0.00195	0.0355552	yes
XLOC_018572	XLOC_018572	-	chr28:43052963-43053639	000nMDex000ngpermLBMP2FD2	100nMDex100ngpermLBMP2FD2	OK	7.75291	20.8424	1.42671	3.39618	0.00035	0.00826719	yes
XLOC_018594	XLOC_018594	-	chr28:2445704-2446099	000nMDex000ngpermLBMP2FD2	100nMDex100ngpermLBMP2FD2	OK	0	4.89444	inf	#NAME?	5e-05	0.00150529	yes
XLOC_018762	XLOC_018762	-	chr28:16069558-16070086	000nMDex000ngpermLBMP2FD2	100nMDex100ngpermLBMP2FD2	OK	28.0027	1.33526	-4.39037	-6.0404	0.0012	0.0235314	yes
XLOC_018803	XLOC_018803	-	chr28:34815437-34815574	000nMDex000ngpermLBMP2FD2	100nMDex100ngpermLBMP2FD2	OK	3311.73	1568.97	-1.07777	-32.8447	0.00025	0.00624451	yes
XLOC_018831	XLOC_018831	-	chr29:6147394-6327822	000nMDex000ngpermLBMP2FD2	100nMDex100ngpermLBMP2FD2	OK	7.16131	2.15543	-1.73225	-2.67123	0.0009	0.0185302	yes
XLOC_018834	XLOC_018834	-	chr29:7587087-7587951	000nMDex000ngpermLBMP2FD2	100nMDex100ngpermLBMP2FD2	OK	163.135	83.2041	-0.971341	-3.50617	5e-05	0.00150529	yes
XLOC_018882	XLOC_018882	-	chr29:27924703-27945979	000nMDex000ngpermLBMP2FD2	100nMDex100ngpermLBMP2FD2	OK	93.4184	451.305	2.27232	7.03008	5e-05	0.00150529	yes
XLOC_018883	XLOC_018883	-	chr29:27948265-27953457	000nMDex000ngpermLBMP2FD2	100nMDex100ngpermLBMP2FD2	OK	31.0011	146.719	2.24267	6.06771	5e-05	0.00150529	yes
XLOC_019021	XLOC_019021	-	chr29:46063268-46065070	000nMDex000ngpermLBMP2FD2	100nMDex100ngpermLBMP2FD2	OK	9.54378	2.68871	-1.82765	-4.58332	5e-05	0.00150529	yes
XLOC_019090	XLOC_019090	-	chr29:7588897-7591045	000nMDex000ngpermLBMP2FD2	100nMDex100ngpermLBMP2FD2	OK	20.0216	10.8551	-0.883175	-2.4341	0.00105	0.0210564	yes
XLOC_019532	XLOC_019532	-	chr3:13945964-14051500	000nMDex000ngpermLBMP2FD2	100nMDex100ngpermLBMP2FD2	OK	11.8526	0	#NAME?	#NAME?	5e-05	0.00150529	yes
XLOC_019533	XLOC_019533	-	chr3:14059826-14090150	000nMDex000ngpermLBMP2FD2	100nMDex100ngpermLBMP2FD2	OK	1.89952	0	#NAME?	#NAME?	5e-05	0.00150529	yes
XLOC_019822	XLOC_019822	-	chr3:74351136-74352435	000nMDex000ngpermLBMP2FD2	100nMDex100ngpermLBMP2FD2	OK	0	3.6823	inf	#NAME?	5e-05	0.00150529	yes
XLOC_019867	XLOC_019867	-	chr3:94162479-94632305	000nMDex000ngpermLBMP2FD2	100nMDex100ngpermLBMP2FD2	OK	12.8997	0.120062	-6.74742	-6.82435	0.0001	0.0028222	yes
XLOC_019884	XLOC_019884	-	chr3:98229537-98421259	000nMDex000ngpermLBMP2FD2	100nMDex100ngpermLBMP2FD2	OK	25.6723	8.98587	-1.51448	-2.9039	0.00025	0.00624451	yes
XLOC_020143	XLOC_020143	-	chr3:13945964-14051500	000nMDex000ngpermLBMP2FD2	100nMDex100ngpermLBMP2FD2	OK	13.6473	0	#NAME?	#NAME?	5e-05	0.00150529	yes
XLOC_020262	XLOC_020262	-	chr3:24425115-24777514	000nMDex000ngpermLBMP2FD2	100nMDex100ngpermLBMP2FD2	OK	69.079	32.2171	-1.10042	-2.96181	5e-05	0.00150529	yes
XLOC_020444	XLOC_020444	-	chr3:83590871-83594688	000nMDex000ngpermLBMP2FD2	100nMDex100ngpermLBMP2FD2	OK	3.12472	0.426936	-2.87164	-3.06355	0.0004	0.00925615	yes
XLOC_020675	XLOC_020675	-	chr3:13942014-13943382	000nMDex000ngpermLBMP2FD2	100nMDex100ngpermLBMP2FD2	OK	4.30465	0	#NAME?	#NAME?	5e-05	0.00150529	yes
XLOC_020856	XLOC_020856	-	chr3:61510127-61510644	000nMDex000ngpermLBMP2FD2	100nMDex100ngpermLBMP2FD2	OK	0	1.47918	inf	#NAME?	0.0003	0.00728041	yes
XLOC_020885	XLOC_020885	-	chr3:77114595-77115095	000nMDex000ngpermLBMP2FD2	100nMDex100ngpermLBMP2FD2	OK	0	1.65638	inf	#NAME?	0.0004	0.00925615	yes
XLOC_020887	XLOC_020887	-	chr3:77134345-77134769	000nMDex000ngpermLBMP2FD2	100nMDex100ngpermLBMP2FD2	OK	0	1.98664	inf	#NAME?	0.00025	0.00624451	yes
XLOC_020900	XLOC_020900	-	chr3:77185049-77186472	000nMDex000ngpermLBMP2FD2	100nMDex100ngpermLBMP2FD2	OK	0	2.04266	inf	#NAME?	5e-05	0.00150529	yes
XLOC_021147	XLOC_021147	-	chr4:27942581-28144304	000nMDex000ngpermLBMP2FD2	100nMDex100ngpermLBMP2FD2	OK	9.97792	3.38661	-1.5589	-3.03603	5e-05	0.00150529	yes
XLOC_021166	XLOC_021166	-	chr4:37919049-38192331	000nMDex000ngpermLBMP2FD2	100nMDex100ngpermLBMP2FD2	OK	0.542437	8.59835	3.98653	7.73049	5e-05	0.00150529	yes
XLOC_021536	XLOC_021536	-	chr4:51367607-51416790	000nMDex000ngpermLBMP2FD2	100nMDex100ngpermLBMP2FD2	OK	15.0878	0.314048	-5.58625	-7.41949	5e-05	0.00150529	yes
XLOC_021587	XLOC_021587	-	chr4:69567491-69987222	000nMDex000ngpermLBMP2FD2	100nMDex100ngpermLBMP2FD2	OK	17.8173	2.40079	-2.8917	-4.55171	0.0004	0.00925615	yes
XLOC_021651	XLOC_021651	-	chr4:91306066-91306664	000nMDex000ngpermLBMP2FD2	100nMDex100ngpermLBMP2FD2	OK	4.01576	16.8694	2.07066	4.05722	0.0007	0.0149801	yes
XLOC_021688	XLOC_021688	-	chr4:100939760-100943103	000nMDex000ngpermLBMP2FD2	100nMDex100ngpermLBMP2FD2	OK	0.798383	2.28054	1.51422	2.51862	0.0016	0.0299972	yes
XLOC_021714	XLOC_021714	-	chr4:106098835-106527940	000nMDex000ngpermLBMP2FD2	100nMDex100ngpermLBMP2FD2	OK	19.1554	68.3018	1.83417	2.89518	0.0001	0.0028222	yes
XLOC_021715	XLOC_021715	-	chr4:106098835-106527940	000nMDex000ngpermLBMP2FD2	100nMDex100ngpermLBMP2FD2	OK	10.6073	41.5096	1.96839	2.45541	0.0009	0.0185302	yes
XLOC_021781	XLOC_021781	-	chr4:7326233-7326910	000nMDex000ngpermLBMP2FD2	100nMDex100ngpermLBMP2FD2	OK	5.35953	0	#NAME?	#NAME?	5e-05	0.00150529	yes
XLOC_021877	XLOC_021877	-	chr4:43388351-43388841	000nMDex000ngpermLBMP2FD2	100nMDex100ngpermLBMP2FD2	OK	0	2.24427	inf	#NAME?	5e-05	0.00150529	yes
XLOC_021916	XLOC_021916	-	chr4:51082628-51083057	000nMDex000ngpermLBMP2FD2	100nMDex100ngpermLBMP2FD2	OK	1.53515	0	#NAME?	#NAME?	0.0015	0.0283223	yes
XLOC_021927	XLOC_021927	-	chr4:53849853-53850267	000nMDex000ngpermLBMP2FD2	100nMDex100ngpermLBMP2FD2	OK	2.72881	0	#NAME?	#NAME?	0.00015	0.0040607	yes
XLOC_021977	XLOC_021977	-	chr4:60209766-60211103	000nMDex000ngpermLBMP2FD2	100nMDex100ngpermLBMP2FD2	OK	0.661284	7.79716	3.55961	4.58579	0.0001	0.0028222	yes
XLOC_022028	XLOC_022028	-	chr4:74269148-74270162	000nMDex000ngpermLBMP2FD2	100nMDex100ngpermLBMP2FD2	OK	4.92609	0	#NAME?	#NAME?	5e-05	0.00150529	yes
XLOC_022029	XLOC_022029	-	chr4:74270444-74271961	000nMDex000ngpermLBMP2FD2	100nMDex100ngpermLBMP2FD2	OK	5.78481	0	#NAME?	#NAME?	5e-05	0.00150529	yes
XLOC_022249	XLOC_022249	-	chr4:118201966-118202531	000nMDex000ngpermLBMP2FD2	100nMDex100ngpermLBMP2FD2	OK	33.4368	15.576	-1.10211	-3.13675	0.00125	0.0242729	yes
XLOC_022273	XLOC_022273	-	chr5:1497164-1572470	000nMDex000ngpermLBMP2FD2	100nMDex100ngpermLBMP2FD2	OK	43.7336	80.7958	0.885539	2.25477	0.0012	0.0235314	yes
XLOC_022308	XLOC_022308	-	chr5:14345529-14797223	000nMDex000ngpermLBMP2FD2	100nMDex100ngpermLBMP2FD2	OK	3.49058	13.9112	1.99471	4.33488	5e-05	0.00150529	yes
XLOC_022658	XLOC_022658	-	chr5:100556774-100739998	000nMDex000ngpermLBMP2FD2	100nMDex100ngpermLBMP2FD2	OK	9.80534	24.8195	1.33983	3.5615	5e-05	0.00150529	yes
XLOC_022669	XLOC_022669	-	chr5:102829986-103118962	000nMDex000ngpermLBMP2FD2	100nMDex100ngpermLBMP2FD2	OK	82.7712	318.734	1.94515	4.36847	5e-05	0.00150529	yes
XLOC_023071	XLOC_023071	-	chr5:60455011-60535928	000nMDex000ngpermLBMP2FD2	100nMDex100ngpermLBMP2FD2	OK	237.037	688.433	1.5382	4.27683	5e-05	0.00150529	yes
XLOC_023180	XLOC_023180	-	chr5:82854778-82990948	000nMDex000ngpermLBMP2FD2	100nMDex100ngpermLBMP2FD2	OK	8.2982	2.58958	-1.68008	-3.42076	5e-05	0.00150529	yes
XLOC_023213	XLOC_023213	-	chr5:96599517-97071698	000nMDex000ngpermLBMP2FD2	100nMDex100ngpermLBMP2FD2	OK	30.2701	127.787	2.07778	3.25061	5e-05	0.00150529	yes
XLOC_023214	XLOC_023214	-	chr5:96599517-97071698	000nMDex000ngpermLBMP2FD2	100nMDex100ngpermLBMP2FD2	OK	38.2631	148.136	1.9529	4.42529	5e-05	0.00150529	yes
XLOC_023222	XLOC_023222	-	chr5:100743890-100748846	000nMDex000ngpermLBMP2FD2	100nMDex100ngpermLBMP2FD2	OK	0	2.07373	inf	#NAME?	5e-05	0.00150529	yes
XLOC_023425	XLOC_023425	-	chr5:31111909-31113396	000nMDex000ngpermLBMP2FD2	100nMDex100ngpermLBMP2FD2	OK	0	1.65783	inf	#NAME?	5e-05	0.00150529	yes
XLOC_023471	XLOC_023471	-	chr5:47735226-47735747	000nMDex000ngpermLBMP2FD2	100nMDex100ngpermLBMP2FD2	OK	0	1.53661	inf	#NAME?	0.00015	0.0040607	yes
XLOC_023521	XLOC_023521	-	chr5:51728195-51728979	000nMDex000ngpermLBMP2FD2	100nMDex100ngpermLBMP2FD2	OK	0	1.20646	inf	#NAME?	5e-05	0.00150529	yes
XLOC_023533	XLOC_023533	-	chr5:51799111-51799885	000nMDex000ngpermLBMP2FD2	100nMDex100ngpermLBMP2FD2	OK	0	1.77935	inf	#NAME?	5e-05	0.00150529	yes
XLOC_023554	XLOC_023554	-	chr5:53031670-53032178	000nMDex000ngpermLBMP2FD2	100nMDex100ngpermLBMP2FD2	OK	0	1.8416	inf	#NAME?	5e-05	0.00150529	yes
XLOC_023618	XLOC_023618	-	chr5:72131047-72131805	000nMDex000ngpermLBMP2FD2	100nMDex100ngpermLBMP2FD2	OK	0	1.38868	inf	#NAME?	5e-05	0.00150529	yes
XLOC_023697	XLOC_023697	-	chr5:93915560-93916398	000nMDex000ngpermLBMP2FD2	100nMDex100ngpermLBMP2FD2	OK	1.92926	0	#NAME?	#NAME?	5e-05	0.00150529	yes
XLOC_023718	XLOC_023718	-	chr5:103119383-103137095	000nMDex000ngpermLBMP2FD2	100nMDex100ngpermLBMP2FD2	OK	1.25165	4.66943	1.89942	2.50865	0.00285	0.0490824	yes
XLOC_023891	XLOC_023891	-	chr6:12517138-12763153	000nMDex000ngpermLBMP2FD2	100nMDex100ngpermLBMP2FD2	OK	22.4647	74.988	1.739	4.06142	5e-05	0.00150529	yes
XLOC_023942	XLOC_023942	-	chr6:30656882-31349190	000nMDex000ngpermLBMP2FD2	100nMDex100ngpermLBMP2FD2	OK	0.341617	72.2498	7.72447	8.71465	5e-05	0.00150529	yes
XLOC_024266	XLOC_024266	-	chr6:42826092-43217727	000nMDex000ngpermLBMP2FD2	100nMDex100ngpermLBMP2FD2	OK	9.91958	36.7837	1.89072	3.3304	0.00025	0.00624451	yes
XLOC_024267	XLOC_024267	-	chr6:42826092-43217727	000nMDex000ngpermLBMP2FD2	100nMDex100ngpermLBMP2FD2	OK	17.1307	80.9193	2.2399	5.5228	5e-05	0.00150529	yes
XLOC_024519	XLOC_024519	-	chr6:27028447-27029229	000nMDex000ngpermLBMP2FD2	100nMDex100ngpermLBMP2FD2	OK	11.7184	30.1029	1.36113	3.65919	0.00015	0.0040607	yes
XLOC_024540	XLOC_024540	-	chr6:41976052-41976332	000nMDex000ngpermLBMP2FD2	100nMDex100ngpermLBMP2FD2	OK	0	3.39516	inf	#NAME?	0.00145	0.0275962	yes
XLOC_024553	XLOC_024553	-	chr6:60165861-60166203	000nMDex000ngpermLBMP2FD2	100nMDex100ngpermLBMP2FD2	OK	0	1.8109	inf	#NAME?	0.00245	0.0429991	yes
XLOC_024591	XLOC_024591	-	chr6:73719150-73719659	000nMDex000ngpermLBMP2FD2	100nMDex100ngpermLBMP2FD2	OK	71.9244	35.8009	-1.00649	-3.47274	0.00025	0.00624451	yes
XLOC_024608	XLOC_024608	-	chr6:82398099-82399226	000nMDex000ngpermLBMP2FD2	100nMDex100ngpermLBMP2FD2	OK	8.22143	1.95643	-2.07117	-3.60666	0.0005	0.0112542	yes
XLOC_024632	XLOC_024632	-	chr6:99958611-99959389	000nMDex000ngpermLBMP2FD2	100nMDex100ngpermLBMP2FD2	OK	0	1.28765	inf	#NAME?	5e-05	0.00150529	yes
XLOC_024638	XLOC_024638	-	chr6:100052328-100053293	000nMDex000ngpermLBMP2FD2	100nMDex100ngpermLBMP2FD2	OK	0	1.92754	inf	#NAME?	5e-05	0.00150529	yes
XLOC_024639	XLOC_024639	-	chr6:100057604-100058091	000nMDex000ngpermLBMP2FD2	100nMDex100ngpermLBMP2FD2	OK	0	1.83772	inf	#NAME?	5e-05	0.00150529	yes
XLOC_024640	XLOC_024640	-	chr6:100060149-100061330	000nMDex000ngpermLBMP2FD2	100nMDex100ngpermLBMP2FD2	OK	0	1.11342	inf	#NAME?	5e-05	0.00150529	yes
XLOC_024644	XLOC_024644	-	chr6:100133661-100135017	000nMDex000ngpermLBMP2FD2	100nMDex100ngpermLBMP2FD2	OK	0	1.36313	inf	#NAME?	5e-05	0.00150529	yes
XLOC_024646	XLOC_024646	-	chr6:100167393-100167910	000nMDex000ngpermLBMP2FD2	100nMDex100ngpermLBMP2FD2	OK	0	2.30008	inf	#NAME?	5e-05	0.00150529	yes
XLOC_024647	XLOC_024647	-	chr6:100175655-100176187	000nMDex000ngpermLBMP2FD2	100nMDex100ngpermLBMP2FD2	OK	0	1.42007	inf	#NAME?	0.0003	0.00728041	yes
XLOC_024651	XLOC_024651	-	chr6:100201069-100202297	000nMDex000ngpermLBMP2FD2	100nMDex100ngpermLBMP2FD2	OK	0	1.24221	inf	#NAME?	5e-05	0.00150529	yes
XLOC_024653	XLOC_024653	-	chr6:100336028-100336531	000nMDex000ngpermLBMP2FD2	100nMDex100ngpermLBMP2FD2	OK	0	1.62232	inf	#NAME?	0.00025	0.00624451	yes
XLOC_024654	XLOC_024654	-	chr6:100342827-100343427	000nMDex000ngpermLBMP2FD2	100nMDex100ngpermLBMP2FD2	OK	0	1.5438	inf	#NAME?	5e-05	0.00150529	yes
XLOC_024655	XLOC_024655	-	chr6:100356116-100357072	000nMDex000ngpermLBMP2FD2	100nMDex100ngpermLBMP2FD2	OK	0	1.37647	inf	#NAME?	5e-05	0.00150529	yes
XLOC_024661	XLOC_024661	-	chr6:100492959-100494974	000nMDex000ngpermLBMP2FD2	100nMDex100ngpermLBMP2FD2	OK	0.359744	2.60116	2.85411	3.24239	0.0029	0.0497286	yes
XLOC_024884	XLOC_024884	-	chr7:17341786-18074361	000nMDex000ngpermLBMP2FD2	100nMDex100ngpermLBMP2FD2	OK	32.6941	128.412	1.97367	3.99738	5e-05	0.00150529	yes
XLOC_025143	XLOC_025143	-	chr7:65526831-65898297	000nMDex000ngpermLBMP2FD2	100nMDex100ngpermLBMP2FD2	OK	24.3238	10.1569	-1.2599	-2.09787	0.00265	0.0460026	yes
XLOC_025178	XLOC_025178	-	chr7:76543599-76544646	000nMDex000ngpermLBMP2FD2	100nMDex100ngpermLBMP2FD2	OK	7.61406	2.89828	-1.39347	-2.51152	0.00215	0.0385259	yes
XLOC_025182	XLOC_025182	-	chr7:82239628-82262985	000nMDex000ngpermLBMP2FD2	100nMDex100ngpermLBMP2FD2	OK	1.66127	5.47308	1.72006	2.51853	0.00205	0.0370115	yes
XLOC_025405	XLOC_025405	-	chr7:16365894-16793942	000nMDex000ngpermLBMP2FD2	100nMDex100ngpermLBMP2FD2	OK	26.5212	68.1534	1.36164	2.33786	0.00215	0.0385259	yes
XLOC_025511	XLOC_025511	-	chr7:31791888-32264639	000nMDex000ngpermLBMP2FD2	100nMDex100ngpermLBMP2FD2	OK	7.1604	41.543	2.53649	3.44681	5e-05	0.00150529	yes
XLOC_025660	XLOC_025660	-	chr7:55375723-55456046	000nMDex000ngpermLBMP2FD2	100nMDex100ngpermLBMP2FD2	OK	49.9416	89.401	0.84005	2.96716	0.00025	0.00624451	yes
XLOC_025730	XLOC_025730	-	chr7:78888951-79350014	000nMDex000ngpermLBMP2FD2	100nMDex100ngpermLBMP2FD2	OK	0.313237	11.4258	5.18889	3.7072	0.0011	0.0218755	yes
XLOC_025770	XLOC_025770	-	chr7:98800992-98801868	000nMDex000ngpermLBMP2FD2	100nMDex100ngpermLBMP2FD2	OK	32.0786	15.8641	-1.01585	-2.69908	0.00055	0.0121621	yes
XLOC_025773	XLOC_025773	-	chr7:100233007-100447713	000nMDex000ngpermLBMP2FD2	100nMDex100ngpermLBMP2FD2	OK	85.5727	16.0535	-2.41426	-5.46961	5e-05	0.00150529	yes
XLOC_025898	XLOC_025898	-	chr7:30171949-30172406	000nMDex000ngpermLBMP2FD2	100nMDex100ngpermLBMP2FD2	OK	0	1.76922	inf	#NAME?	0.00025	0.00624451	yes
XLOC_025931	XLOC_025931	-	chr7:42702286-42702674	000nMDex000ngpermLBMP2FD2	100nMDex100ngpermLBMP2FD2	OK	71.416	36.2925	-0.976578	-3.54826	0.0029	0.0497286	yes
XLOC_026060	XLOC_026060	-	chr7:75206125-75206556	000nMDex000ngpermLBMP2FD2	100nMDex100ngpermLBMP2FD2	OK	1.3551	0	#NAME?	#NAME?	0.0029	0.0497286	yes
XLOC_026061	XLOC_026061	-	chr7:75514761-75515077	000nMDex000ngpermLBMP2FD2	100nMDex100ngpermLBMP2FD2	OK	3.15412	0	#NAME?	#NAME?	0.00015	0.0040607	yes
XLOC_026141	XLOC_026141	-	chr7:98797924-98800900	000nMDex000ngpermLBMP2FD2	100nMDex100ngpermLBMP2FD2	OK	10.7862	5.8078	-0.893127	-2.40837	0.0012	0.0235314	yes
XLOC_026142	XLOC_026142	-	chr7:98802337-98803561	000nMDex000ngpermLBMP2FD2	100nMDex100ngpermLBMP2FD2	OK	17.42	7.79962	-1.15927	-2.96573	0.0004	0.00925615	yes
XLOC_026267	XLOC_026267	-	chr8:47144633-47279297	000nMDex000ngpermLBMP2FD2	100nMDex100ngpermLBMP2FD2	OK	1.49326	0	#NAME?	#NAME?	5e-05	0.00150529	yes
XLOC_026270	XLOC_026270	-	chr8:47628647-47652086	000nMDex000ngpermLBMP2FD2	100nMDex100ngpermLBMP2FD2	OK	0	2.16122	inf	#NAME?	5e-05	0.00150529	yes
XLOC_026283	XLOC_026283	-	chr8:54021936-54413476	000nMDex000ngpermLBMP2FD2	100nMDex100ngpermLBMP2FD2	OK	184.212	15.9889	-3.52622	-9.24428	5e-05	0.00150529	yes
XLOC_026456	XLOC_026456	-	chr8:98540374-98572624	000nMDex000ngpermLBMP2FD2	100nMDex100ngpermLBMP2FD2	OK	37.9028	17.3448	-1.1278	-2.7486	0.00015	0.0040607	yes
XLOC_026486	XLOC_026486	-	chr8:108315303-108763807	000nMDex000ngpermLBMP2FD2	100nMDex100ngpermLBMP2FD2	OK	48.4992	17.5625	-1.46546	-2.64637	0.002	0.0362731	yes
XLOC_026495	XLOC_026495	-	chr8:110369295-110884301	000nMDex000ngpermLBMP2FD2	100nMDex100ngpermLBMP2FD2	OK	26.2384	3.71311	-2.82098	-3.43621	0.0004	0.00925615	yes
XLOC_026497	XLOC_026497	-	chr8:110369295-110884301	000nMDex000ngpermLBMP2FD2	100nMDex100ngpermLBMP2FD2	OK	25.6477	2.68923	-3.25357	-3.30606	0.0007	0.0149801	yes
XLOC_026498	XLOC_026498	-	chr8:110884860-111010060	000nMDex000ngpermLBMP2FD2	100nMDex100ngpermLBMP2FD2	OK	68.1813	5.0847	-3.74514	-9.72175	5e-05	0.00150529	yes
XLOC_026621	XLOC_026621	-	chr8:45725047-45777713	000nMDex000ngpermLBMP2FD2	100nMDex100ngpermLBMP2FD2	OK	7.02164	2.76012	-1.34708	-3.15921	5e-05	0.00150529	yes
XLOC_026631	XLOC_026631	-	chr8:48935255-49025201	000nMDex000ngpermLBMP2FD2	100nMDex100ngpermLBMP2FD2	OK	0	2.1898	inf	#NAME?	0.0003	0.00728041	yes
XLOC_026642	XLOC_026642	-	chr8:54021936-54413476	000nMDex000ngpermLBMP2FD2	100nMDex100ngpermLBMP2FD2	OK	18.7886	1.91161	-3.297	-2.40495	0.0026	0.0452661	yes
XLOC_026646	XLOC_026646	-	chr8:54898280-55043999	000nMDex000ngpermLBMP2FD2	100nMDex100ngpermLBMP2FD2	OK	15.9031	4.50925	-1.81835	-5.36576	5e-05	0.00150529	yes
XLOC_026694	XLOC_026694	-	chr8:66038975-66119369	000nMDex000ngpermLBMP2FD2	100nMDex100ngpermLBMP2FD2	OK	14.1347	1.91113	-2.88674	-4.75904	5e-05	0.00150529	yes
XLOC_026770	XLOC_026770	-	chr8:84312710-84465722	000nMDex000ngpermLBMP2FD2	100nMDex100ngpermLBMP2FD2	OK	69.929	228.775	1.70997	3.88275	5e-05	0.00150529	yes
XLOC_026818	XLOC_026818	-	chr8:101243528-101251446	000nMDex000ngpermLBMP2FD2	100nMDex100ngpermLBMP2FD2	OK	1.22751	5.26667	2.10115	4.95822	5e-05	0.00150529	yes
XLOC_026868	XLOC_026868	-	chr8:110369295-110884301	000nMDex000ngpermLBMP2FD2	100nMDex100ngpermLBMP2FD2	OK	72.4602	6.12714	-3.5639	-3.07357	0.0007	0.0149801	yes
XLOC_026931	XLOC_026931	-	chr8:25624636-25625307	000nMDex000ngpermLBMP2FD2	100nMDex100ngpermLBMP2FD2	OK	1.27831	0	#NAME?	#NAME?	5e-05	0.00150529	yes
XLOC_026932	XLOC_026932	-	chr8:25632691-25632975	000nMDex000ngpermLBMP2FD2	100nMDex100ngpermLBMP2FD2	OK	7.41661	0	#NAME?	#NAME?	5e-05	0.00150529	yes
XLOC_026933	XLOC_026933	-	chr8:25649979-25650851	000nMDex000ngpermLBMP2FD2	100nMDex100ngpermLBMP2FD2	OK	2.18448	0	#NAME?	#NAME?	5e-05	0.00150529	yes
XLOC_026950	XLOC_026950	-	chr8:33008571-33009194	000nMDex000ngpermLBMP2FD2	100nMDex100ngpermLBMP2FD2	OK	0	2.27781	inf	#NAME?	5e-05	0.00150529	yes
XLOC_027083	XLOC_027083	-	chr8:66036821-66038348	000nMDex000ngpermLBMP2FD2	100nMDex100ngpermLBMP2FD2	OK	14.5762	1.30476	-3.48175	-6.00725	5e-05	0.00150529	yes
XLOC_027087	XLOC_027087	-	chr8:67490541-67493249	000nMDex000ngpermLBMP2FD2	100nMDex100ngpermLBMP2FD2	OK	3.95472	1.09005	-1.85918	-3.32533	0.00015	0.0040607	yes
XLOC_027107	XLOC_027107	-	chr8:77944710-77946722	000nMDex000ngpermLBMP2FD2	100nMDex100ngpermLBMP2FD2	OK	0	1.88735	inf	#NAME?	5e-05	0.00150529	yes
XLOC_027108	XLOC_027108	-	chr8:77946945-77948881	000nMDex000ngpermLBMP2FD2	100nMDex100ngpermLBMP2FD2	OK	0	1.47584	inf	#NAME?	5e-05	0.00150529	yes
XLOC_027109	XLOC_027109	-	chr8:77949061-77949886	000nMDex000ngpermLBMP2FD2	100nMDex100ngpermLBMP2FD2	OK	0	2.21393	inf	#NAME?	5e-05	0.00150529	yes
XLOC_027110	XLOC_027110	-	chr8:78177717-78179108	000nMDex000ngpermLBMP2FD2	100nMDex100ngpermLBMP2FD2	OK	0	1.14088	inf	#NAME?	5e-05	0.00150529	yes
XLOC_027172	XLOC_027172	-	chr8:101029515-101030118	000nMDex000ngpermLBMP2FD2	100nMDex100ngpermLBMP2FD2	OK	0	1.96311	inf	#NAME?	5e-05	0.00150529	yes
XLOC_027179	XLOC_027179	-	chr8:101240275-101243110	000nMDex000ngpermLBMP2FD2	100nMDex100ngpermLBMP2FD2	OK	2.82683	7.30907	1.3705	3.20325	5e-05	0.00150529	yes
XLOC_027207	XLOC_027207	-	chr8:105308602-105312776	000nMDex000ngpermLBMP2FD2	100nMDex100ngpermLBMP2FD2	OK	3.49774	1.70667	-1.03524	-2.2727	0.00255	0.0444604	yes
XLOC_027256	XLOC_027256	-	chr9:4440859-4582742	000nMDex000ngpermLBMP2FD2	100nMDex100ngpermLBMP2FD2	OK	1419.05	244.173	-2.53895	-6.3853	5e-05	0.00150529	yes
XLOC_027263	XLOC_027263	-	chr9:13379959-13556484	000nMDex000ngpermLBMP2FD2	100nMDex100ngpermLBMP2FD2	OK	37.2926	89.2951	1.25969	3.60694	5e-05	0.00150529	yes
XLOC_027269	XLOC_027269	-	chr9:17205152-17690726	000nMDex000ngpermLBMP2FD2	100nMDex100ngpermLBMP2FD2	OK	48.2409	4.77089	-3.33793	-5.23596	5e-05	0.00150529	yes
XLOC_027275	XLOC_027275	-	chr9:22212791-22671513	000nMDex000ngpermLBMP2FD2	100nMDex100ngpermLBMP2FD2	OK	23.8657	70.5843	1.56441	2.68452	0.00015	0.0040607	yes
XLOC_027349	XLOC_027349	-	chr9:51992322-51992576	000nMDex000ngpermLBMP2FD2	100nMDex100ngpermLBMP2FD2	OK	21.7606	131.652	2.59694	9.94598	5e-05	0.00150529	yes
XLOC_027356	XLOC_027356	-	chr9:53111319-53239641	000nMDex000ngpermLBMP2FD2	100nMDex100ngpermLBMP2FD2	OK	4.90202	1.02857	-2.25273	-4.26967	5e-05	0.00150529	yes
XLOC_027361	XLOC_027361	-	chr9:55935101-55937036	000nMDex000ngpermLBMP2FD2	100nMDex100ngpermLBMP2FD2	OK	5.46675	2.3786	-1.20057	-2.24356	0.0024	0.0422457	yes
XLOC_027420	XLOC_027420	-	chr9:84340393-84466496	000nMDex000ngpermLBMP2FD2	100nMDex100ngpermLBMP2FD2	OK	7.32807	1.39924	-2.38879	-3.03971	0.0006	0.0130981	yes
XLOC_027445	XLOC_027445	-	chr9:92100563-92153350	000nMDex000ngpermLBMP2FD2	100nMDex100ngpermLBMP2FD2	OK	0.797536	3.69566	2.21221	4.62235	5e-05	0.00150529	yes
XLOC_027456	XLOC_027456	-	chr9:97588874-98102097	000nMDex000ngpermLBMP2FD2	100nMDex100ngpermLBMP2FD2	OK	26.6842	115.985	2.11988	3.47065	5e-05	0.00150529	yes
XLOC_027457	XLOC_027457	-	chr9:97588874-98102097	000nMDex000ngpermLBMP2FD2	100nMDex100ngpermLBMP2FD2	OK	5.27058	23.0516	2.12883	3.56028	5e-05	0.00150529	yes
XLOC_027479	XLOC_027479	-	chr9:102564855-102857294	000nMDex000ngpermLBMP2FD2	100nMDex100ngpermLBMP2FD2	OK	391.694	163.958	-1.2564	-3.7221	5e-05	0.00150529	yes
XLOC_027512	XLOC_027512	-	chr9:17205152-17690726	000nMDex000ngpermLBMP2FD2	100nMDex100ngpermLBMP2FD2	OK	329.954	23.7712	-3.79498	-7.83965	5e-05	0.00150529	yes
XLOC_027516	XLOC_027516	-	chr9:22212791-22671513	000nMDex000ngpermLBMP2FD2	100nMDex100ngpermLBMP2FD2	OK	58.1623	190.719	1.71329	3.81156	5e-05	0.00150529	yes
XLOC_027583	XLOC_027583	-	chr9:47534353-47693841	000nMDex000ngpermLBMP2FD2	100nMDex100ngpermLBMP2FD2	OK	0.438489	2.89144	2.72117	3.56898	0.0002	0.00519652	yes
XLOC_027588	XLOC_027588	-	chr9:53240232-53255070	000nMDex000ngpermLBMP2FD2	100nMDex100ngpermLBMP2FD2	OK	6.9683	0.787865	-3.14479	-4.13585	5e-05	0.00150529	yes
XLOC_027621	XLOC_027621	-	chr9:71248107-71637012	000nMDex000ngpermLBMP2FD2	100nMDex100ngpermLBMP2FD2	OK	73.19	39.3675	-0.894639	-2.59939	0.00045	0.0103431	yes
XLOC_027694	XLOC_027694	-	chr9:97465046-97465986	000nMDex000ngpermLBMP2FD2	100nMDex100ngpermLBMP2FD2	OK	0	1.94358	inf	#NAME?	5e-05	0.00150529	yes
XLOC_027882	XLOC_027882	-	chr9:72787562-72788455	000nMDex000ngpermLBMP2FD2	100nMDex100ngpermLBMP2FD2	OK	1.36849	0	#NAME?	#NAME?	5e-05	0.00150529	yes
XLOC_027896	XLOC_027896	-	chr9:77854700-77855865	000nMDex000ngpermLBMP2FD2	100nMDex100ngpermLBMP2FD2	OK	1.99806	6.74763	1.75578	3.01548	0.0013	0.0251214	yes
XLOC_027940	XLOC_027940	-	chr9:84489535-84494449	000nMDex000ngpermLBMP2FD2	100nMDex100ngpermLBMP2FD2	OK	3.33653	0.889506	-1.90727	-3.79997	5e-05	0.00150529	yes
XLOC_028005	XLOC_028005	-	chr9:97463874-97464846	000nMDex000ngpermLBMP2FD2	100nMDex100ngpermLBMP2FD2	OK	0	1.07012	inf	#NAME?	5e-05	0.00150529	yes
XLOC_028060	XLOC_028060	-	chr9:106643876-106878947	000nMDex000ngpermLBMP2FD2	100nMDex100ngpermLBMP2FD2	OK	140.21	24.4119	-2.52193	-3.48137	5e-05	0.00150529	yes
XLOC_028066	XLOC_028066	-	chrM:952-1699	000nMDex000ngpermLBMP2FD2	100nMDex100ngpermLBMP2FD2	OK	21726.1	9027.87	-1.26698	-3.93724	5e-05	0.00150529	yes
XLOC_028089	XLOC_028089	-	chrUn_AAFC02032210:10590-10906	000nMDex000ngpermLBMP2FD2	100nMDex100ngpermLBMP2FD2	OK	0	2.76896	inf	#NAME?	0.00125	0.0242729	yes
XLOC_028154	XLOC_028154	-	chrUn_AAFC02080061:1448-1816	000nMDex000ngpermLBMP2FD2	100nMDex100ngpermLBMP2FD2	OK	2.44832	0	#NAME?	#NAME?	0.00035	0.00826719	yes
XLOC_028191	XLOC_028191	-	chrUn_AAFC02175326:2387-2941	000nMDex000ngpermLBMP2FD2	100nMDex100ngpermLBMP2FD2	OK	0	1.32105	inf	#NAME?	0.00055	0.0121621	yes
XLOC_028192	XLOC_028192	-	chrUn_AAFC02182278:1157-2750	000nMDex000ngpermLBMP2FD2	100nMDex100ngpermLBMP2FD2	OK	103.507	43.6871	-1.24444	-4.77463	0.0001	0.0028222	yes
XLOC_028196	XLOC_028196	-	chrUn_AAFC02198244:498-869	000nMDex000ngpermLBMP2FD2	100nMDex100ngpermLBMP2FD2	OK	0	1.98796	inf	#NAME?	0.00225	0.0399881	yes
XLOC_028240	XLOC_028240	-	chrUn_AAFC03050886:1738-4097	000nMDex000ngpermLBMP2FD2	100nMDex100ngpermLBMP2FD2	OK	149.658	410.572	1.45596	4.55897	5e-05	0.00150529	yes
XLOC_028241	XLOC_028241	-	chrUn_AAFC03054069:9696-16511	000nMDex000ngpermLBMP2FD2	100nMDex100ngpermLBMP2FD2	OK	2.4289	7.0868	1.54483	2.35295	0.0008	0.0166869	yes
XLOC_028262	XLOC_028262	-	chrUn_AAFC03076725:10188-13277	000nMDex000ngpermLBMP2FD2	100nMDex100ngpermLBMP2FD2	OK	0.820873	13.4233	4.03144	7.35352	5e-05	0.00150529	yes
XLOC_028282	XLOC_028282	-	chrUn_AAFC03103834:4091-10129	000nMDex000ngpermLBMP2FD2	100nMDex100ngpermLBMP2FD2	OK	9.14879	39.603	2.11396	5.53345	5e-05	0.00150529	yes
XLOC_028339	XLOC_028339	-	chrUn_JH121286:3147646-3150536	000nMDex000ngpermLBMP2FD2	100nMDex100ngpermLBMP2FD2	OK	13.4832	5.83809	-1.2076	-3.27643	5e-05	0.00150529	yes
XLOC_028376	XLOC_028376	-	chrUn_JH121292:622912-628314	000nMDex000ngpermLBMP2FD2	100nMDex100ngpermLBMP2FD2	OK	7.55122	0	#NAME?	#NAME?	5e-05	0.00150529	yes
XLOC_028378	XLOC_028378	-	chrUn_JH121292:621146-621914	000nMDex000ngpermLBMP2FD2	100nMDex100ngpermLBMP2FD2	OK	5.68908	0	#NAME?	#NAME?	5e-05	0.00150529	yes
XLOC_028382	XLOC_028382	-	chrUn_JH121294:126582-127070	000nMDex000ngpermLBMP2FD2	100nMDex100ngpermLBMP2FD2	OK	2.18138	0	#NAME?	#NAME?	0.0001	0.0028222	yes
XLOC_028392	XLOC_028392	-	chrUn_JH121297:19595-251785	000nMDex000ngpermLBMP2FD2	100nMDex100ngpermLBMP2FD2	OK	177.463	1183.65	2.73766	33.7328	0.0001	0.0028222	yes
XLOC_028394	XLOC_028394	-	chrUn_JH121297:19595-251785	000nMDex000ngpermLBMP2FD2	100nMDex100ngpermLBMP2FD2	OK	32.2213	289.701	3.16848	9.93687	5e-05	0.00150529	yes
XLOC_028454	XLOC_028454	-	chrUn_JH121311:10234-283636	000nMDex000ngpermLBMP2FD2	100nMDex100ngpermLBMP2FD2	OK	8.8767	2.96904	-1.58003	-2.80583	0.00135	0.0258992	yes
XLOC_028561	XLOC_028561	-	chrUn_JH121338:11201-16249	000nMDex000ngpermLBMP2FD2	100nMDex100ngpermLBMP2FD2	OK	6.02467	0.362387	-4.05528	-3.19147	0.00185	0.0338869	yes
XLOC_028688	XLOC_028688	-	chrUn_JH121432:162517-172418	000nMDex000ngpermLBMP2FD2	100nMDex100ngpermLBMP2FD2	OK	39.7697	88.628	1.15609	3.20221	5e-05	0.00150529	yes
XLOC_028712	XLOC_028712	-	chrUn_JH121446:96385-97276	000nMDex000ngpermLBMP2FD2	100nMDex100ngpermLBMP2FD2	OK	7.93681	20.1566	1.34462	3.58393	0.00055	0.0121621	yes
XLOC_028713	XLOC_028713	-	chrUn_JH121448:109907-278246	000nMDex000ngpermLBMP2FD2	100nMDex100ngpermLBMP2FD2	OK	8.3945	0	#NAME?	#NAME?	5e-05	0.00150529	yes
XLOC_028715	XLOC_028715	-	chrUn_JH121448:109907-278246	000nMDex000ngpermLBMP2FD2	100nMDex100ngpermLBMP2FD2	OK	2.36412	0	#NAME?	#NAME?	5e-05	0.00150529	yes
XLOC_028717	XLOC_028717	-	chrUn_JH121449:159137-175532	000nMDex000ngpermLBMP2FD2	100nMDex100ngpermLBMP2FD2	OK	3.23871	13.5753	2.06749	3.22443	5e-05	0.00150529	yes
XLOC_028886	XLOC_028886	-	chrUn_JH121578:140950-144946	000nMDex000ngpermLBMP2FD2	100nMDex100ngpermLBMP2FD2	OK	5.16117	0.936413	-2.46248	-2.979	0.00105	0.0210564	yes
XLOC_028928	XLOC_028928	-	chrUn_JH121627:22507-99763	000nMDex000ngpermLBMP2FD2	100nMDex100ngpermLBMP2FD2	OK	30.4262	10.0922	-1.59207	-2.98052	0.0008	0.0166869	yes
XLOC_028939	XLOC_028939	-	chrUn_JH121640:30376-31614	000nMDex000ngpermLBMP2FD2	100nMDex100ngpermLBMP2FD2	OK	53.2257	87.6244	0.719209	2.4612	0.0027	0.046701	yes
XLOC_029011	XLOC_029011	-	chrUn_JH121731:33218-96560	000nMDex000ngpermLBMP2FD2	100nMDex100ngpermLBMP2FD2	OK	7.00903	14.012	0.999373	2.57814	0.0005	0.0112542	yes
XLOC_029026	XLOC_029026	-	chrUn_JH121745:26997-27869	000nMDex000ngpermLBMP2FD2	100nMDex100ngpermLBMP2FD2	OK	1.28181	0	#NAME?	#NAME?	5e-05	0.00150529	yes
XLOC_029034	XLOC_029034	-	chrUn_JH121757:14361-14462	000nMDex000ngpermLBMP2FD2	100nMDex100ngpermLBMP2FD2	OK	0	1725.05	inf	#NAME?	0.0004	0.00925615	yes
XLOC_029076	XLOC_029076	-	chrUn_JH121816:42569-42923	000nMDex000ngpermLBMP2FD2	100nMDex100ngpermLBMP2FD2	OK	2.55764	0	#NAME?	#NAME?	0.0002	0.00519652	yes
XLOC_029099	XLOC_029099	-	chrUn_JH121857:35368-41421	000nMDex000ngpermLBMP2FD2	100nMDex100ngpermLBMP2FD2	OK	19.1044	4.92997	-1.95425	-2.90416	0.0003	0.00728041	yes
XLOC_029137	XLOC_029137	-	chrUn_JH121947:26807-53892	000nMDex000ngpermLBMP2FD2	100nMDex100ngpermLBMP2FD2	OK	1.82361	6.24635	1.77622	3.3326	0.0001	0.0028222	yes
XLOC_029171	XLOC_029171	-	chrUn_JH122015:57332-57739	000nMDex000ngpermLBMP2FD2	100nMDex100ngpermLBMP2FD2	OK	0	2.55994	inf	#NAME?	0.0001	0.0028222	yes
XLOC_029204	XLOC_029204	-	chrUn_JH122128:15975-25036	000nMDex000ngpermLBMP2FD2	100nMDex100ngpermLBMP2FD2	OK	16.9301	29.5125	0.80174	2.46779	0.0004	0.00925615	yes
XLOC_029227	XLOC_029227	-	chrUn_JH122179:50670-51466	000nMDex000ngpermLBMP2FD2	100nMDex100ngpermLBMP2FD2	OK	1.10766	0	#NAME?	#NAME?	5e-05	0.00150529	yes
XLOC_029238	XLOC_029238	-	chrUn_JH122219:20893-44015	000nMDex000ngpermLBMP2FD2	100nMDex100ngpermLBMP2FD2	OK	4.7126	1.4899	-1.66131	-2.77883	0.00035	0.00826719	yes
XLOC_029240	XLOC_029240	-	chrUn_JH122219:44092-46459	000nMDex000ngpermLBMP2FD2	100nMDex100ngpermLBMP2FD2	OK	4.74705	1.2922	-1.8772	-3.43236	5e-05	0.00150529	yes
XLOC_029241	XLOC_029241	-	chrUn_JH122219:46531-47592	000nMDex000ngpermLBMP2FD2	100nMDex100ngpermLBMP2FD2	OK	14.736	4.07135	-1.85576	-4.02922	5e-05	0.00150529	yes
XLOC_029261	XLOC_029261	-	chrUn_JH122280:20454-43136	000nMDex000ngpermLBMP2FD2	100nMDex100ngpermLBMP2FD2	OK	18.5371	76.8304	2.05126	3.68184	5e-05	0.00150529	yes
XLOC_029279	XLOC_029279	-	chrUn_JH122296:27105-27462	000nMDex000ngpermLBMP2FD2	100nMDex100ngpermLBMP2FD2	OK	42.6953	92.0574	1.10846	4.3035	0.00065	0.0140867	yes
XLOC_029332	XLOC_029332	-	chrUn_JH122419:41782-42140	000nMDex000ngpermLBMP2FD2	100nMDex100ngpermLBMP2FD2	OK	751.998	424.575	-0.824709	-4.32497	0.0003	0.00728041	yes
XLOC_029358	XLOC_029358	-	chrUn_JH122491:39318-39754	000nMDex000ngpermLBMP2FD2	100nMDex100ngpermLBMP2FD2	OK	150.412	80.2232	-0.906826	-3.73695	0.00075	0.0158655	yes
XLOC_029379	XLOC_029379	-	chrUn_JH122595:27744-32044	000nMDex000ngpermLBMP2FD2	100nMDex100ngpermLBMP2FD2	OK	12.9133	25.1164	0.959779	2.62681	0.0003	0.00728041	yes
XLOC_029397	XLOC_029397	-	chrUn_JH122670:106504-188465	000nMDex000ngpermLBMP2FD2	100nMDex100ngpermLBMP2FD2	OK	0.962113	4.24901	2.14285	3.74567	5e-05	0.00150529	yes
XLOC_029399	XLOC_029399	-	chrUn_JH122679:1787-28363	000nMDex000ngpermLBMP2FD2	100nMDex100ngpermLBMP2FD2	OK	7.17574	2.7126	-1.40345	-2.54616	0.0009	0.0185302	yes
XLOC_029497	XLOC_029497	-	chrUn_JH123018:19066-20730	000nMDex000ngpermLBMP2FD2	100nMDex100ngpermLBMP2FD2	OK	20.17	7.55779	-1.41617	-3.20156	5e-05	0.00150529	yes
XLOC_029543	XLOC_029543	-	chrUn_JH123562:184-457	000nMDex000ngpermLBMP2FD2	100nMDex100ngpermLBMP2FD2	OK	997.552	389.175	-1.35797	-8.93872	5e-05	0.00150529	yes
XLOC_029556	XLOC_029556	-	chrUn_JH123887:2509-7493	000nMDex000ngpermLBMP2FD2	100nMDex100ngpermLBMP2FD2	OK	4.10961	1.91008	-1.10537	-2.59283	0.00015	0.0040607	yes
XLOC_029577	XLOC_029577	-	chrUn_JH124239:2267-2992	000nMDex000ngpermLBMP2FD2	100nMDex100ngpermLBMP2FD2	OK	1.53779	10.138	2.72085	3.92629	0.0015	0.0283223	yes
XLOC_029578	XLOC_029578	-	chrUn_JH124240:19604-20657	000nMDex000ngpermLBMP2FD2	100nMDex100ngpermLBMP2FD2	OK	42.7024	23.093	-0.886863	-2.74604	0.0006	0.0130981	yes
XLOC_029640	XLOC_029640	-	chrUn_JH125516:5836-8788	000nMDex000ngpermLBMP2FD2	100nMDex100ngpermLBMP2FD2	OK	6.24264	2.0573	-1.6014	-3.5327	5e-05	0.00150529	yes
XLOC_029650	XLOC_029650	-	chrUn_JH125547:5303-21182	000nMDex000ngpermLBMP2FD2	100nMDex100ngpermLBMP2FD2	OK	58.6402	109.845	0.905509	2.69007	0.0002	0.00519652	yes
XLOC_029730	XLOC_029730	-	chrUn_JH125724:13193-49504	000nMDex000ngpermLBMP2FD2	100nMDex100ngpermLBMP2FD2	OK	17.0957	129.084	2.91661	8.132	5e-05	0.00150529	yes
XLOC_029746	XLOC_029746	-	chrUn_JH125752:457-60830	000nMDex000ngpermLBMP2FD2	100nMDex100ngpermLBMP2FD2	OK	281.521	604.513	1.10253	2.67905	0.0002	0.00519652	yes
XLOC_029788	XLOC_029788	-	chrUn_JH125841:2788-61368	000nMDex000ngpermLBMP2FD2	100nMDex100ngpermLBMP2FD2	OK	11.729	2.98796	-1.97284	-2.73975	0.0022	0.0392454	yes
XLOC_029798	XLOC_029798	-	chrUn_JH125871:10143-91634	000nMDex000ngpermLBMP2FD2	100nMDex100ngpermLBMP2FD2	OK	28.3239	85.0556	1.58639	4.40024	5e-05	0.00150529	yes
XLOC_029819	XLOC_029819	-	chrUn_JH125937:3-18117	000nMDex000ngpermLBMP2FD2	100nMDex100ngpermLBMP2FD2	OK	33.5814	13.2079	-1.34626	-3.36153	5e-05	0.00150529	yes
XLOC_029829	XLOC_029829	-	chrUn_JH125956:0-630	000nMDex000ngpermLBMP2FD2	100nMDex100ngpermLBMP2FD2	OK	2.95719	0	#NAME?	#NAME?	5e-05	0.00150529	yes
XLOC_029830	XLOC_029830	-	chrUn_JH125956:2654-3041	000nMDex000ngpermLBMP2FD2	100nMDex100ngpermLBMP2FD2	OK	2.92418	0	#NAME?	#NAME?	0.0001	0.0028222	yes
XLOC_029831	XLOC_029831	-	chrUn_JH125956:5165-5687	000nMDex000ngpermLBMP2FD2	100nMDex100ngpermLBMP2FD2	OK	2.66476	0	#NAME?	#NAME?	5e-05	0.00150529	yes
XLOC_029832	XLOC_029832	-	chrUn_JH125956:26758-28682	000nMDex000ngpermLBMP2FD2	100nMDex100ngpermLBMP2FD2	OK	4.29247	0	#NAME?	#NAME?	5e-05	0.00150529	yes
XLOC_029833	XLOC_029833	-	chrUn_JH125956:33722-34167	000nMDex000ngpermLBMP2FD2	100nMDex100ngpermLBMP2FD2	OK	2.28585	0	#NAME?	#NAME?	5e-05	0.00150529	yes
XLOC_029852	XLOC_029852	-	chrUn_JH125992:248-5253	000nMDex000ngpermLBMP2FD2	100nMDex100ngpermLBMP2FD2	OK	63.698	11.3509	-2.48844	-5.25014	5e-05	0.00150529	yes
XLOC_029858	XLOC_029858	-	chrUn_JH126018:14154-14358	000nMDex000ngpermLBMP2FD2	100nMDex100ngpermLBMP2FD2	OK	0	9.65366	inf	#NAME?	0.00025	0.00624451	yes
XLOC_029874	XLOC_029874	-	chrUn_JH126106:805-37393	000nMDex000ngpermLBMP2FD2	100nMDex100ngpermLBMP2FD2	OK	1.58938	11.0111	2.79243	3.81728	0.00035	0.00826719	yes
XLOC_029924	XLOC_029924	-	chrUn_JH126205:32152-39255	000nMDex000ngpermLBMP2FD2	100nMDex100ngpermLBMP2FD2	OK	7.19232	1.21976	-2.55986	-3.30872	0.0005	0.0112542	yes
XLOC_029927	XLOC_029927	-	chrUn_JH126205:6766-10324	000nMDex000ngpermLBMP2FD2	100nMDex100ngpermLBMP2FD2	OK	2.36547	0.60439	-1.96857	-3.12727	0.0006	0.0130981	yes
XLOC_029989	XLOC_029989	-	chrUn_JH126338:2359-3214	000nMDex000ngpermLBMP2FD2	100nMDex100ngpermLBMP2FD2	OK	0	1.36287	inf	#NAME?	5e-05	0.00150529	yes
XLOC_030073	XLOC_030073	-	chrX:14075975-14127594	000nMDex000ngpermLBMP2FD2	100nMDex100ngpermLBMP2FD2	OK	8.74676	3.04736	-1.52119	-2.8073	5e-05	0.00150529	yes
XLOC_030336	XLOC_030336	-	chrX:9970678-9985819	000nMDex000ngpermLBMP2FD2	100nMDex100ngpermLBMP2FD2	OK	19.4159	9.7136	-0.99916	-2.79198	0.0001	0.0028222	yes
XLOC_030367	XLOC_030367	-	chrX:23631120-23633608	000nMDex000ngpermLBMP2FD2	100nMDex100ngpermLBMP2FD2	OK	51.432	92.4026	0.845267	3.22736	0.0008	0.0166869	yes
XLOC_030402	XLOC_030402	-	chrX:32308027-32333674	000nMDex000ngpermLBMP2FD2	100nMDex100ngpermLBMP2FD2	OK	2.71532	0.35928	-2.91794	-4.02103	5e-05	0.00150529	yes
XLOC_030413	XLOC_030413	-	chrX:36313027-36550450	000nMDex000ngpermLBMP2FD2	100nMDex100ngpermLBMP2FD2	OK	4.8967	11.1385	1.18567	2.32365	0.00135	0.0258992	yes
XLOC_030422	XLOC_030422	-	chrX:44276527-44286088	000nMDex000ngpermLBMP2FD2	100nMDex100ngpermLBMP2FD2	OK	13.1146	2.60754	-2.33041	-3.76396	5e-05	0.00150529	yes
XLOC_030586	XLOC_030586	-	chrX:5775590-5776112	000nMDex000ngpermLBMP2FD2	100nMDex100ngpermLBMP2FD2	OK	1.41565	0	#NAME?	#NAME?	0.0003	0.00728041	yes
XLOC_030657	XLOC_030657	-	chrX:34314757-34315333	000nMDex000ngpermLBMP2FD2	100nMDex100ngpermLBMP2FD2	OK	0	1.26848	inf	#NAME?	0.00025	0.00624451	yes
XLOC_030694	XLOC_030694	-	chrX:45219950-45220716	000nMDex000ngpermLBMP2FD2	100nMDex100ngpermLBMP2FD2	OK	47.4994	20.8749	-1.18614	-3.63143	5e-05	0.00150529	yes
XLOC_030780	XLOC_030780	-	chrX:81795280-81796029	000nMDex000ngpermLBMP2FD2	100nMDex100ngpermLBMP2FD2	OK	1.48954	0	#NAME?	#NAME?	5e-05	0.00150529	yes
XLOC_030783	XLOC_030783	-	chrX:81807727-81809102	000nMDex000ngpermLBMP2FD2	100nMDex100ngpermLBMP2FD2	OK	5.55285	0.843335	-2.71905	-3.78154	0.0005	0.0112542	yes
XLOC_030792	XLOC_030792	-	chrX:86375658-86376707	000nMDex000ngpermLBMP2FD2	100nMDex100ngpermLBMP2FD2	OK	4.3141	23.3896	2.43873	5.52073	5e-05	0.00150529	yes
XLOC_030867	XLOC_030867	-	chrY:3501700-3502246	000nMDex000ngpermLBMP2FD2	100nMDex100ngpermLBMP2FD2	OK	2.27955	12.1553	2.41477	3.82959	0.00215	0.0385259	yes
XLOC_017039	XLOC_017039	ABAT	chr25:8462340-8539615	000nMDex000ngpermLBMP2FD2	100nMDex100ngpermLBMP2FD2	OK	23.5512	7.18841	-1.71205	-3.098	5e-05	0.00150529	yes
XLOC_026813	XLOC_026813	ABCA1	chr8:99263768-99571825	000nMDex000ngpermLBMP2FD2	100nMDex100ngpermLBMP2FD2	OK	9.35929	49.0047	2.38845	6.33595	5e-05	0.00150529	yes
XLOC_016751	XLOC_016751	ABCC1	chr25:15453546-15703440	000nMDex000ngpermLBMP2FD2	100nMDex100ngpermLBMP2FD2	OK	7.75873	20.0775	1.37169	2.76156	0.00135	0.0258992	yes
XLOC_000360	XLOC_000360	ABCG1	chr1:145640581-145704152	000nMDex000ngpermLBMP2FD2	100nMDex100ngpermLBMP2FD2	OK	0	0.979885	inf	#NAME?	5e-05	0.00150529	yes
XLOC_013772	XLOC_013772	ABHD17C	chr21:26381755-26962025	000nMDex000ngpermLBMP2FD2	100nMDex100ngpermLBMP2FD2	OK	458.062	61.3187	-2.90114	-5.40572	5e-05	0.00150529	yes
XLOC_013736	XLOC_013736	ABHD2	chr21:20144706-20652776	000nMDex000ngpermLBMP2FD2	100nMDex100ngpermLBMP2FD2	OK	38.6428	165.127	2.09531	2.24939	0.00175	0.0322778	yes
XLOC_007735	XLOC_007735	ABL2	chr16:57918482-58169748	000nMDex000ngpermLBMP2FD2	100nMDex100ngpermLBMP2FD2	OK	5.43812	20.483	1.91324	3.79477	0.0001	0.0028222	yes
XLOC_025378	XLOC_025378	ACP5	chr7:14367071-14370707	000nMDex000ngpermLBMP2FD2	100nMDex100ngpermLBMP2FD2	OK	1.44177	6.43246	2.15753	3.25299	0.00035	0.00826719	yes
XLOC_019141	XLOC_019141	ACRV1	chr29:30463900-30470412	000nMDex000ngpermLBMP2FD2	100nMDex100ngpermLBMP2FD2	OK	0	1.16349	inf	#NAME?	5e-05	0.00150529	yes
XLOC_024944	XLOC_024944	ACSL6	chr7:21175367-21397175	000nMDex000ngpermLBMP2FD2	100nMDex100ngpermLBMP2FD2	OK	15.422	30.4068	0.979401	2.95287	5e-05	0.00150529	yes
XLOC_022306	XLOC_022306	ACSS3	chr5:12758300-12990480	000nMDex000ngpermLBMP2FD2	100nMDex100ngpermLBMP2FD2	OK	27.3635	15.4343	-0.826108	-2.32722	0.0009	0.0185302	yes
XLOC_017718	XLOC_017718	ACTA2	chr26:11174903-11192189	000nMDex000ngpermLBMP2FD2	100nMDex100ngpermLBMP2FD2	OK	1385.24	156.844	-3.14273	-11.6581	5e-05	0.00150529	yes
XLOC_003121	XLOC_003121	ACTG2	chr11:11237569-11245265	000nMDex000ngpermLBMP2FD2	100nMDex100ngpermLBMP2FD2	OK	64.0243	21.2491	-1.59122	-4.29969	5e-05	0.00150529	yes
XLOC_029630	XLOC_029630	ACTR1B	chrUn_JH125419:10189-17248	000nMDex000ngpermLBMP2FD2	100nMDex100ngpermLBMP2FD2	OK	20.9952	43.0015	1.03433	2.99029	5e-05	0.00150529	yes
XLOC_017859	XLOC_017859	ADAM12	chr26:46351916-46865912	000nMDex000ngpermLBMP2FD2	100nMDex100ngpermLBMP2FD2	OK	13.7419	50.6824	1.8829	4.07902	5e-05	0.00150529	yes
XLOC_000033	XLOC_000033	ADAMTS1	chr1:8900271-8909810	000nMDex000ngpermLBMP2FD2	100nMDex100ngpermLBMP2FD2	OK	19.6632	5.02904	-1.96714	-5.54018	5e-05	0.00150529	yes
XLOC_013379	XLOC_013379	ADAMTS12,C1QTNF3	chr20:42036246-42602373	000nMDex000ngpermLBMP2FD2	100nMDex100ngpermLBMP2FD2	OK	214.592	27.3985	-2.96943	-3.69659	5e-05	0.00150529	yes
XLOC_024709	XLOC_024709	ADAMTS2	chr7:1901368-2147285	000nMDex000ngpermLBMP2FD2	100nMDex100ngpermLBMP2FD2	OK	22.6985	41.9424	0.88581	2.93269	0.0004	0.00925615	yes
XLOC_024359	XLOC_024359	ADAMTS3	chr6:90292480-90574655	000nMDex000ngpermLBMP2FD2	100nMDex100ngpermLBMP2FD2	OK	56.3325	23.361	-1.26987	-3.7397	5e-05	0.00150529	yes
XLOC_000032	XLOC_000032	ADAMTS5	chr1:8681059-8735164	000nMDex000ngpermLBMP2FD2	100nMDex100ngpermLBMP2FD2	OK	4.70225	0.87456	-2.42672	-4.2123	5e-05	0.00150529	yes
XLOC_013100	XLOC_013100	ADAMTS6	chr20:14895717-15181258	000nMDex000ngpermLBMP2FD2	100nMDex100ngpermLBMP2FD2	OK	28.4398	7.52458	-1.91823	-4.21544	5e-05	0.00150529	yes
XLOC_002715	XLOC_002715	ADD2	chr11:14423059-14480405	000nMDex000ngpermLBMP2FD2	100nMDex100ngpermLBMP2FD2	OK	1.3955	3.24493	1.2174	2.38275	0.00145	0.0275962	yes
XLOC_006840	XLOC_006840	ADM	chr15:41046435-41244426	000nMDex000ngpermLBMP2FD2	100nMDex100ngpermLBMP2FD2	OK	92.0749	21.6357	-2.08939	-4.46519	5e-05	0.00150529	yes
XLOC_026378	XLOC_026378	ADRA1A	chr8:78167906-78168886	000nMDex000ngpermLBMP2FD2	100nMDex100ngpermLBMP2FD2	OK	0	4.60991	inf	#NAME?	5e-05	0.00150529	yes
XLOC_026731	XLOC_026731	ADRA1A	chr8:77950017-77957405	000nMDex000ngpermLBMP2FD2	100nMDex100ngpermLBMP2FD2	OK	0	2.02564	inf	#NAME?	5e-05	0.00150529	yes
XLOC_024120	XLOC_024120	AFF1	chr6:105934245-106072467	000nMDex000ngpermLBMP2FD2	100nMDex100ngpermLBMP2FD2	OK	12.7842	22.671	0.826482	2.2527	0.00155	0.0291512	yes
XLOC_012122	XLOC_012122	AGFG1	chr2:121644340-121852761	000nMDex000ngpermLBMP2FD2	100nMDex100ngpermLBMP2FD2	OK	25.1361	49.4443	0.976043	2.80045	0.00035	0.00826719	yes
XLOC_028863	XLOC_028863	AHCY	chrUn_JH121554:43965-59713	000nMDex000ngpermLBMP2FD2	100nMDex100ngpermLBMP2FD2	OK	5.94328	11.6638	0.97271	2.32636	0.0016	0.0299972	yes
XLOC_020316	XLOC_020316	AHCYL1	chr3:35829684-35946509	000nMDex000ngpermLBMP2FD2	100nMDex100ngpermLBMP2FD2	OK	81.1775	136.434	0.74905	2.36238	0.00065	0.0140867	yes
XLOC_021146	XLOC_021146	AHR	chr4:26664976-26751139	000nMDex000ngpermLBMP2FD2	100nMDex100ngpermLBMP2FD2	OK	35.9356	7.73824	-2.21534	-6.08502	5e-05	0.00150529	yes
XLOC_023138	XLOC_023138	ALDH1L2	chr5:73238187-73506368	000nMDex000ngpermLBMP2FD2	100nMDex100ngpermLBMP2FD2	OK	7.88387	21.6029	1.45425	3.34056	5e-05	0.00150529	yes
XLOC_002147	XLOC_002147	ALDH6A1	chr10:87547577-87567601	000nMDex000ngpermLBMP2FD2	100nMDex100ngpermLBMP2FD2	OK	16.0124	9.23052	-0.794706	-2.17278	0.0022	0.0392454	yes
XLOC_027398	XLOC_027398	ALDH8A1	chr9:75580527-75605603	000nMDex000ngpermLBMP2FD2	100nMDex100ngpermLBMP2FD2	OK	0	1.95959	inf	#NAME?	5e-05	0.00150529	yes
XLOC_010470	XLOC_010470	ALOX12	chr19:26981199-26994796	000nMDex000ngpermLBMP2FD2	100nMDex100ngpermLBMP2FD2	OK	25.6635	6.44776	-1.99285	-5.4249	5e-05	0.00150529	yes
XLOC_012695	XLOC_012695	ALPL	chr2:136892963-136953698	000nMDex000ngpermLBMP2FD2	100nMDex100ngpermLBMP2FD2	OK	0.847787	4.44822	2.39146	3.58389	5e-05	0.00150529	yes
XLOC_026854	XLOC_026854	AMBP	chr8:108315303-108763807	000nMDex000ngpermLBMP2FD2	100nMDex100ngpermLBMP2FD2	OK	21.6989	7.76927	-1.48177	-2.62871	0.00025	0.00624451	yes
XLOC_030162	XLOC_030162	AMOT	chrX:38828443-39320526	000nMDex000ngpermLBMP2FD2	100nMDex100ngpermLBMP2FD2	OK	4.22221	10.9049	1.3689	2.46706	0.0015	0.0283223	yes
XLOC_005796	XLOC_005796	ANGPT1	chr14:54661616-55000178	000nMDex000ngpermLBMP2FD2	100nMDex100ngpermLBMP2FD2	OK	14.9219	1.3186	-3.50035	-3.73616	5e-05	0.00150529	yes
XLOC_018620	XLOC_018620	ANK3	chr28:13962192-14492368	000nMDex000ngpermLBMP2FD2	100nMDex100ngpermLBMP2FD2	OK	59.6	97.0003	0.702675	2.18247	0.0021	0.0378	yes
XLOC_014032	XLOC_014032	ANPEP	chr21:21036958-21054280	000nMDex000ngpermLBMP2FD2	100nMDex100ngpermLBMP2FD2	OK	0.981268	7.38884	2.91263	5.40486	5e-05	0.00150529	yes
XLOC_024106	XLOC_024106	ANTXR2	chr6:97744106-98176316	000nMDex000ngpermLBMP2FD2	100nMDex100ngpermLBMP2FD2	OK	190.101	42.9732	-2.14526	-2.62243	0.00035	0.00826719	yes
XLOC_024387	XLOC_024387	ANTXR2	chr6:97744106-98176316	000nMDex000ngpermLBMP2FD2	100nMDex100ngpermLBMP2FD2	OK	1141.9	203.97	-2.48501	-4.57308	5e-05	0.00150529	yes
XLOC_001572	XLOC_001572	ANXA2	chr10:48926351-49958188	000nMDex000ngpermLBMP2FD2	100nMDex100ngpermLBMP2FD2	OK	204.838	556.143	1.44098	4.02639	5e-05	0.00150529	yes
XLOC_024102	XLOC_024102	ANXA3	chr6:96640340-96711658	000nMDex000ngpermLBMP2FD2	100nMDex100ngpermLBMP2FD2	OK	40.988	4.1705	-3.29691	-7.16478	5e-05	0.00150529	yes
XLOC_012018	XLOC_012018	AOX1	chr2:92270594-92613032	000nMDex000ngpermLBMP2FD2	100nMDex100ngpermLBMP2FD2	OK	13.939	1.96802	-2.82431	-2.90234	0.0011	0.0218755	yes
XLOC_000035	XLOC_000035	APP	chr1:9540528-10319656	000nMDex000ngpermLBMP2FD2	100nMDex100ngpermLBMP2FD2	OK	145.677	413.712	1.50585	4.16511	5e-05	0.00150529	yes
XLOC_025100	XLOC_025100	ARHGAP26	chr7:53155013-53623935	000nMDex000ngpermLBMP2FD2	100nMDex100ngpermLBMP2FD2	OK	1.89338	0.766738	-1.30416	-2.26598	0.00205	0.0370115	yes
XLOC_030339	XLOC_030339	ARHGEF6	chrX:10021137-10548532	000nMDex000ngpermLBMP2FD2	100nMDex100ngpermLBMP2FD2	OK	29.4939	77.8683	1.40062	2.70627	0.0005	0.0112542	yes
XLOC_021141	XLOC_021141	ARL4A	chr4:21207085-21209068	000nMDex000ngpermLBMP2FD2	100nMDex100ngpermLBMP2FD2	OK	26.1883	64.9585	1.3106	3.6737	5e-05	0.00150529	yes
XLOC_020030	XLOC_020030	ARL4C	chr3:120320490-120446600	000nMDex000ngpermLBMP2FD2	100nMDex100ngpermLBMP2FD2	OK	12.2582	47.7348	1.96129	3.07439	5e-05	0.00150529	yes
XLOC_011950	XLOC_011950	ARL5A	chr2:45490995-45796795	000nMDex000ngpermLBMP2FD2	100nMDex100ngpermLBMP2FD2	OK	61.1446	35.7507	-0.774253	-2.19552	0.0013	0.0251214	yes
XLOC_013771	XLOC_013771	ARNT2	chr21:26127419-26319652	000nMDex000ngpermLBMP2FD2	100nMDex100ngpermLBMP2FD2	OK	0.915553	2.92578	1.67611	2.90924	0.00035	0.00826719	yes
XLOC_014069	XLOC_014069	ARNT2	chr21:26127419-26319652	000nMDex000ngpermLBMP2FD2	100nMDex100ngpermLBMP2FD2	OK	5.42774	14.6892	1.43633	2.33206	0.0022	0.0392454	yes
XLOC_028182	XLOC_028182	ARPC1B	chrUn_AAFC02140514:298-5296	000nMDex000ngpermLBMP2FD2	100nMDex100ngpermLBMP2FD2	OK	12.3968	27.8622	1.16834	2.82432	0.00025	0.00624451	yes
XLOC_025274	XLOC_025274	ARRDC2	chr7:5128937-5137183	000nMDex000ngpermLBMP2FD2	100nMDex100ngpermLBMP2FD2	OK	2.74318	6.32618	1.20548	2.42299	0.0008	0.0166869	yes
XLOC_028554	XLOC_028554	ARSA	chrUn_JH121336:707962-711120	000nMDex000ngpermLBMP2FD2	100nMDex100ngpermLBMP2FD2	OK	12.3458	25.7426	1.06014	2.77801	0.00025	0.00624451	yes
XLOC_005706	XLOC_005706	ASAP1	chr14:9680334-10072562	000nMDex000ngpermLBMP2FD2	100nMDex100ngpermLBMP2FD2	OK	28.8422	53.1118	0.880849	2.288	0.00175	0.0322778	yes
XLOC_021464	XLOC_021464	ASNS	chr4:15136377-15283849	000nMDex000ngpermLBMP2FD2	100nMDex100ngpermLBMP2FD2	OK	31.7007	133.914	2.07873	6.20733	5e-05	0.00150529	yes
XLOC_010441	XLOC_010441	ASPA	chr19:24136663-24157914	000nMDex000ngpermLBMP2FD2	100nMDex100ngpermLBMP2FD2	OK	1.34572	71.5611	5.73272	10.2481	5e-05	0.00150529	yes
XLOC_026785	XLOC_026785	ASPN	chr8:88188045-88617941	000nMDex000ngpermLBMP2FD2	100nMDex100ngpermLBMP2FD2	OK	2192.56	1044.46	-1.06986	-2.66679	5e-05	0.00150529	yes
XLOC_000175	XLOC_000175	ATP13A3	chr1:74111881-74555393	000nMDex000ngpermLBMP2FD2	100nMDex100ngpermLBMP2FD2	OK	325.224	135.207	-1.26626	-3.14564	5e-05	0.00150529	yes
XLOC_020280	XLOC_020280	ATP1A1	chr3:29135408-29399190	000nMDex000ngpermLBMP2FD2	100nMDex100ngpermLBMP2FD2	OK	175.346	447.423	1.35144	4.08848	5e-05	0.00150529	yes
XLOC_008206	XLOC_008206	ATP2A2	chr17:56642215-57329543	000nMDex000ngpermLBMP2FD2	100nMDex100ngpermLBMP2FD2	OK	214.624	71.7708	-1.58034	-2.43292	0.0004	0.00925615	yes
XLOC_026345	XLOC_026345	ATP6V1B2	chr8:70180591-70309150	000nMDex000ngpermLBMP2FD2	100nMDex100ngpermLBMP2FD2	OK	14.9875	32.0874	1.09825	3.18805	5e-05	0.00150529	yes
XLOC_017123	XLOC_017123	ATXN2L	chr25:27838308-27849236	000nMDex000ngpermLBMP2FD2	100nMDex100ngpermLBMP2FD2	OK	45.9034	78.2125	0.7688	2.87939	0.00045	0.0103431	yes
XLOC_017574	XLOC_017574	AVPI1	chr26:20445633-20606427	000nMDex000ngpermLBMP2FD2	100nMDex100ngpermLBMP2FD2	OK	42.062	116.197	1.46598	3.5299	0.00015	0.0040607	yes
XLOC_014778	XLOC_014778	AZI2	chr22:2570613-2629582	000nMDex000ngpermLBMP2FD2	100nMDex100ngpermLBMP2FD2	OK	38.4721	18.1947	-1.0803	-2.8204	0.0001	0.0028222	yes
XLOC_019258	XLOC_019258	B3GNT1	chr29:46089703-46091936	000nMDex000ngpermLBMP2FD2	100nMDex100ngpermLBMP2FD2	OK	6.07849	1.98402	-1.61528	-3.45453	0.0003	0.00728041	yes
XLOC_003265	XLOC_003265	B3GNT2	chr11:62681486-62934194	000nMDex000ngpermLBMP2FD2	100nMDex100ngpermLBMP2FD2	OK	14.19	41.0319	1.53187	3.83369	5e-05	0.00150529	yes
XLOC_020531	XLOC_020531	B4GALT2	chr3:107981977-107992334	000nMDex000ngpermLBMP2FD2	100nMDex100ngpermLBMP2FD2	OK	12.95	26.7535	1.04677	2.89082	5e-05	0.00150529	yes
XLOC_000355	XLOC_000355	BACE2	chr1:144439678-145000979	000nMDex000ngpermLBMP2FD2	100nMDex100ngpermLBMP2FD2	OK	757	109.426	-2.79033	-3.28538	0.00175	0.0322778	yes
XLOC_017657	XLOC_017657	BAG3	chr26:40355273-40378823	000nMDex000ngpermLBMP2FD2	100nMDex100ngpermLBMP2FD2	OK	19.878	34.9022	0.812145	2.43239	0.0009	0.0185302	yes
XLOC_006921	XLOC_006921	BBOX1	chr15:57239157-57434966	000nMDex000ngpermLBMP2FD2	100nMDex100ngpermLBMP2FD2	OK	76.9633	17.795	-2.1127	-5.17913	5e-05	0.00150529	yes
XLOC_021200	XLOC_021200	BCAP29	chr4:50278109-50330983	000nMDex000ngpermLBMP2FD2	100nMDex100ngpermLBMP2FD2	OK	49.2927	24.5047	-1.00832	-2.58496	0.00015	0.0040607	yes
XLOC_022638	XLOC_022638	BCAT1	chr5:90964736-91086735	000nMDex000ngpermLBMP2FD2	100nMDex100ngpermLBMP2FD2	OK	3.42242	28.1932	3.04226	7.60296	5e-05	0.00150529	yes
XLOC_000253	XLOC_000253	BCHE	chr1:103418972-103556163	000nMDex000ngpermLBMP2FD2	100nMDex100ngpermLBMP2FD2	OK	41.7302	9.16298	-2.1872	-5.76308	5e-05	0.00150529	yes
XLOC_009296	XLOC_009296	BCL3	chr18:52223718-52233158	000nMDex000ngpermLBMP2FD2	100nMDex100ngpermLBMP2FD2	OK	10.5866	2.86941	-1.88342	-4.03584	5e-05	0.00150529	yes
XLOC_006409	XLOC_006409	BCO2	chr15:20672907-20701313	000nMDex000ngpermLBMP2FD2	100nMDex100ngpermLBMP2FD2	OK	2.49118	5.89454	1.24255	2.40008	0.002	0.0362731	yes
XLOC_014560	XLOC_014560	BHLHE40	chr22:22058896-22694161	000nMDex000ngpermLBMP2FD2	100nMDex100ngpermLBMP2FD2	OK	16.7832	58.2126	1.79431	2.73741	0.0003	0.00728041	yes
XLOC_014849	XLOC_014849	BHLHE40	chr22:22058896-22694161	000nMDex000ngpermLBMP2FD2	100nMDex100ngpermLBMP2FD2	OK	24.7402	116.554	2.23607	4.16642	5e-05	0.00150529	yes
XLOC_007315	XLOC_007315	BLZF1	chr16:34441550-34465077	000nMDex000ngpermLBMP2FD2	100nMDex100ngpermLBMP2FD2	OK	83.7094	39.6457	-1.07823	-3.16997	5e-05	0.00150529	yes
XLOC_004685	XLOC_004685	BMP2	chr13:49207193-49365312	000nMDex000ngpermLBMP2FD2	100nMDex100ngpermLBMP2FD2	OK	151.119	28.1347	-2.42526	-7.05158	5e-05	0.00150529	yes
XLOC_005050	XLOC_005050	BMP2	chr13:49207193-49365312	000nMDex000ngpermLBMP2FD2	100nMDex100ngpermLBMP2FD2	OK	11.4594	1.49406	-2.93922	-3.11702	0.00015	0.0040607	yes
XLOC_002074	XLOC_002074	BMP4	chr10:67869484-67876654	000nMDex000ngpermLBMP2FD2	100nMDex100ngpermLBMP2FD2	OK	93.8671	20.6127	-2.18709	-6.477	5e-05	0.00150529	yes
XLOC_021565	XLOC_021565	BMPER	chr4:64615501-64889095	000nMDex000ngpermLBMP2FD2	100nMDex100ngpermLBMP2FD2	OK	10.3012	3.37269	-1.61083	-3.90604	5e-05	0.00150529	yes
XLOC_000111	XLOC_000111	BOC	chr1:58657890-58736733	000nMDex000ngpermLBMP2FD2	100nMDex100ngpermLBMP2FD2	OK	1.16072	3.79657	1.70968	3.59941	5e-05	0.00150529	yes
XLOC_022891	XLOC_022891	BTG1	chr5:24588194-24989364	000nMDex000ngpermLBMP2FD2	100nMDex100ngpermLBMP2FD2	OK	116.639	530.648	2.18571	6.32774	5e-05	0.00150529	yes
XLOC_012020	XLOC_012020	BZW1	chr2:92911140-92926568	000nMDex000ngpermLBMP2FD2	100nMDex100ngpermLBMP2FD2	OK	67.8208	41.8001	-0.698223	-2.18243	0.00155	0.0291512	yes
XLOC_002067	XLOC_002067	C10H15orf48	chr10:66225334-66401770	000nMDex000ngpermLBMP2FD2	100nMDex100ngpermLBMP2FD2	OK	198.115	41.4657	-2.25635	-5.35726	5e-05	0.00150529	yes
XLOC_021132	XLOC_021132	C1GALT1	chr4:15284386-15344477	000nMDex000ngpermLBMP2FD2	100nMDex100ngpermLBMP2FD2	OK	20.9224	44.2557	1.08081	2.3646	0.0011	0.0218755	yes
XLOC_013182	XLOC_013182	C1QTNF3	chr20:42036246-42602373	000nMDex000ngpermLBMP2FD2	100nMDex100ngpermLBMP2FD2	OK	335.473	31.1238	-3.43011	-5.94043	5e-05	0.00150529	yes
XLOC_022611	XLOC_022611	C1QTNF6	chr5:80656662-80758013	000nMDex000ngpermLBMP2FD2	100nMDex100ngpermLBMP2FD2	OK	19.6355	73.8827	1.91177	3.2189	5e-05	0.00150529	yes
XLOC_029191	XLOC_029191	C21H14orf28	chrUn_JH122084:22003-32733	000nMDex000ngpermLBMP2FD2	100nMDex100ngpermLBMP2FD2	OK	4.61915	1.10255	-2.06678	-2.61343	0.0007	0.0149801	yes
XLOC_018143	XLOC_018143	C27H8orf4	chr27:37380049-37381351	000nMDex000ngpermLBMP2FD2	100nMDex100ngpermLBMP2FD2	OK	46.4828	23.1373	-1.00648	-3.02984	0.0002	0.00519652	yes
XLOC_018657	XLOC_018657	C28H10orf54	chr28:26843329-27370556	000nMDex000ngpermLBMP2FD2	100nMDex100ngpermLBMP2FD2	OK	738.287	2993.47	2.01957	8.04996	5e-05	0.00150529	yes
XLOC_018447	XLOC_018447	C28H1orf198	chr28:669178-1136843	000nMDex000ngpermLBMP2FD2	100nMDex100ngpermLBMP2FD2	OK	198.792	29.3432	-2.76017	-3.26014	5e-05	0.00150529	yes
XLOC_018592	XLOC_018592	C28H1orf198	chr28:669178-1136843	000nMDex000ngpermLBMP2FD2	100nMDex100ngpermLBMP2FD2	OK	191.015	44.8026	-2.09203	-3.22998	5e-05	0.00150529	yes
XLOC_024865	XLOC_024865	C3	chr7:16320827-16356820	000nMDex000ngpermLBMP2FD2	100nMDex100ngpermLBMP2FD2	OK	22.6925	0.435578	-5.70314	-10.2707	5e-05	0.00150529	yes
XLOC_023181	XLOC_023181	C5H12orf35	chr5:83107933-83319520	000nMDex000ngpermLBMP2FD2	100nMDex100ngpermLBMP2FD2	OK	14.9895	7.45057	-1.00853	-2.10989	0.00225	0.0399881	yes
XLOC_022479	XLOC_022479	C5H12orf66,SRGAP1	chr5:53244909-53758199	000nMDex000ngpermLBMP2FD2	100nMDex100ngpermLBMP2FD2	OK	3.63191	10.5251	1.53504	2.3087	0.0017	0.0316486	yes
XLOC_022580	XLOC_022580	C5H12orf75	chr5:73521754-73566624	000nMDex000ngpermLBMP2FD2	100nMDex100ngpermLBMP2FD2	OK	107.227	52.9469	-1.01805	-2.93589	5e-05	0.00150529	yes
XLOC_006418	XLOC_006418	CADM1	chr15:23850266-24282462	000nMDex000ngpermLBMP2FD2	100nMDex100ngpermLBMP2FD2	OK	10.9845	43.4915	1.98526	3.20345	5e-05	0.00150529	yes
XLOC_006753	XLOC_006753	CADM1	chr15:23850266-24282462	000nMDex000ngpermLBMP2FD2	100nMDex100ngpermLBMP2FD2	OK	19.3954	83.3734	2.10387	4.32318	5e-05	0.00150529	yes
XLOC_021347	XLOC_021347	CALD1	chr4:101286816-102501619	000nMDex000ngpermLBMP2FD2	100nMDex100ngpermLBMP2FD2	OK	1697.67	615.721	-1.4632	-3.23109	5e-05	0.00150529	yes
XLOC_013269	XLOC_013269	CALM	chr20:8447014-8697940	000nMDex000ngpermLBMP2FD2	100nMDex100ngpermLBMP2FD2	OK	308.115	136.547	-1.17407	-2.43351	0.0012	0.0235314	yes
XLOC_003187	XLOC_003187	CALM2	chr11:30789188-31455372	000nMDex000ngpermLBMP2FD2	100nMDex100ngpermLBMP2FD2	OK	291.064	106.18	-1.45482	-2.7246	0.00135	0.0258992	yes
XLOC_023893	XLOC_023893	CAMK2D	chr6:12851316-13283471	000nMDex000ngpermLBMP2FD2	100nMDex100ngpermLBMP2FD2	OK	11.1515	22.8722	1.03636	2.85083	0.0001	0.0028222	yes
XLOC_003467	XLOC_003467	CAMSAP1	chr11:107117453-107163998	000nMDex000ngpermLBMP2FD2	100nMDex100ngpermLBMP2FD2	OK	3.71967	6.76557	0.863038	2.28916	0.00175	0.0322778	yes
[truncated: 30,187 more rows]

## Sheet: hMSC Proliferation
test_id	gene_id	gene	locus	sample_1	sample_2	status	value_1	value_2	log2(fold_change)	test_stat	p_value	q_value	significant
[truncated: 30,391 more rows]

[truncated: 5 more sheets: hMSC Mineralization, Top FD2ProDiffExp Genes, Top FD2MinDiffExp Genes, Top hMSC Proliferation Genes, Top hMSC Mineralization Genes]
